# Supplementary material for: The standardisation of the approach to metagenomic human gut analysis: from sample collection to microbiome profiling
Source: Sci Rep. 2022 May 19;12:8470. doi: 10.1038/s41598-022-12037-3 (PMC9120454; doi:10.1038/s41598-022-12037-3)
Supplement: Supplementary file 2 — Supplementary Information 2. [file 41598_2022_12037_MOESM2_ESM.zip]

Archive with 30 entries (30 files):
- Supplementary files/Supplementary Figure 1.png
- Supplementary files/Supplementary Figure 10.png
- Supplementary files/Supplementary Figure 11.png
- Supplementary files/Supplementary Figure 12.pdf
- Supplementary files/Supplementary Figure 2.png
- Supplementary files/Supplementary Figure 3.png
- Supplementary files/Supplementary Figure 4.png
- Supplementary files/Supplementary Figure 5.png
- Supplementary files/Supplementary Figure 6.png
- Supplementary files/Supplementary Figure 7.png
- Supplementary files/Supplementary Figure 8.png
- Supplementary files/Supplementary Figure 9.png
- Supplementary files/Supplementary File 1.pdf
- Supplementary files/Supplementary File 2.txt
- Supplementary files/Supplementary Table 1.xlsx
- Supplementary files/Supplementary Table 10.xlsx
- Supplementary files/Supplementary Table 11.xlsx
- Supplementary files/Supplementary Table 12.xlsx
- Supplementary files/Supplementary Table 13.xlsx
- Supplementary files/Supplementary Table 14.xlsx
- Supplementary files/Supplementary Table 15.xlsx
- Supplementary files/Supplementary Table 16.xlsx
- Supplementary files/Supplementary Table 2.xlsx
- Supplementary files/Supplementary Table 3.xlsx
- Supplementary files/Supplementary Table 4.csv
- Supplementary files/Supplementary Table 5.xlsx
- Supplementary files/Supplementary Table 6.xlsx
- Supplementary files/Supplementary Table 7.xlsx
- Supplementary files/Supplementary Table 8.xlsx
- Supplementary files/Supplementary Table 9.xlsx
