# Supplementary material for: The standardisation of the approach to metagenomic human gut analysis: from sample collection to microbiome profiling
Source: Sci Rep. 2022 May 19;12:8470. doi: 10.1038/s41598-022-12037-3 (PMC9120454; doi:10.1038/s41598-022-12037-3)
Supplement: Supplementary file 2 — Supplementary Information 2. [file 41598_2022_12037_MOESM2_ESM.zip › Supplementary files/Supplementary File 2.txt]

#1. lm(median_abundance ~ (gram_staining + genome_length + gc_content), data = mocks_summary_bl)
Residuals:
      Min        1Q    Median        3Q       Max 
-0.046624 -0.020769  0.006508  0.020223  0.060769 

Coefficients:
                Estimate Std. Error t value Pr(>|t|)  
(Intercept)    8.519e-02  5.952e-02   1.431   0.1902  
gram_staining  6.606e-02  2.461e-02   2.685   0.0277 *
genome_length  5.359e-09  9.321e-09   0.575   0.5811  
gc_content    -1.048e-01  1.203e-01  -0.872   0.4089  
---
Signif. codes:  0 ‘***’ 0.001 ‘**’ 0.01 ‘*’ 0.05 ‘.’ 0.1 ‘ ’ 1

Residual standard error: 0.0377 on 8 degrees of freedom
Multiple R-squared:  0.5132, Adjusted R-squared:  0.3306 
F-statistic: 2.811 on 3 and 8 DF,  p-value: 0.1078

#2. lm(median_abundance ~ (gram_staining + gc_content), data = mocks_summary_bl)
Residuals:
     Min       1Q   Median       3Q      Max 
-0.04596 -0.01969  0.01121  0.01596  0.06145 

Coefficients:
              Estimate Std. Error t value Pr(>|t|)  
(Intercept)    0.10015    0.05151   1.944   0.0837 .
gram_staining  0.06140    0.02235   2.747   0.0226 *
gc_content    -0.08770    0.11210  -0.782   0.4541  
---
Signif. codes:  0 ‘***’ 0.001 ‘**’ 0.01 ‘*’ 0.05 ‘.’ 0.1 ‘ ’ 1

Residual standard error: 0.03627 on 9 degrees of freedom
Multiple R-squared:  0.4931, Adjusted R-squared:  0.3804 
F-statistic: 4.377 on 2 and 9 DF,  p-value: 0.04701

#3. lm(median_abundance ~ (gram_staining), data = mocks_summary_bl)
Residuals:
     Min       1Q   Median       3Q      Max 
-0.05112 -0.02538  0.01069  0.02609  0.05488 

Coefficients:
              Estimate Std. Error t value Pr(>|t|)    
(Intercept)    0.06112    0.01257   4.862 0.000659 ***
gram_staining  0.06338    0.02177   2.910 0.015552 *  
---
Signif. codes:  0 ‘***’ 0.001 ‘**’ 0.01 ‘*’ 0.05 ‘.’ 0.1 ‘ ’ 1

Residual standard error: 0.03556 on 10 degrees of freedom
Multiple R-squared:  0.4586, Adjusted R-squared:  0.4045 
F-statistic: 8.471 on 1 and 10 DF,  p-value: 0.01555
