# Supplementary material for: The standardisation of the approach to metagenomic human gut analysis: from sample collection to microbiome profiling
Source: Sci Rep. 2022 May 19;12:8470. doi: 10.1038/s41598-022-12037-3 (PMC9120454; doi:10.1038/s41598-022-12037-3)
Supplement: Supplementary file 2 — Supplementary Information 2. [file 41598_2022_12037_MOESM2_ESM.zip › Supplementary files/Supplementary Table 1.xlsx]

## Sheet: Arkusz1
Mixture	Strain	Gram stain	Genome size [bp]	GC content	Sequence availability	Abundance in the mix	Abundance reported by ATCC
ATCC® MSA-1003™ (GD)	Acinetobacter baumannii (ATCC 17978)	G(-)	4 075 779	38.9%	https://genomes.atcc.org/genomes/e1d18ea4273549a0	0.18%	-
	Bacillus cereus (ATCC 10987)	G(+)	5 442 819	35.52%	https://genomes.atcc.org/genomes/687931d9b06b4cb4	1.80%
	Bacteroides vulgatus (ATCC 8482)	G(-)	5 163 177	42.2%	https://genomes.atcc.org/genomes/b7dcc8d57632456b	0.02%
	Bifidobacterium adolescentis (ATCC 15703)	G(+)	2 089 630	59.19%	https://genomes.atcc.org/genomes/90eb97d11e4b445f	0.02%
	Clostridium beijerinckii (ATCC 35702)	G(+)	6 007 460	29.87%	https://genomes.atcc.org/genomes/3210fc7fdeb14ad2	1.80%
	Cutibacterium acnes (ATCC 11828)	G(+)	2 497 484	60.02%	https://genomes.atcc.org/genomes/070cc66203ff4f5a	0.18%
	Deinococcus radiodurans (ATCC BAA-816)	G(+)	3 280 465	66.67%	https://genomes.atcc.org/genomes/2c9f475933234e78	0.02%
	Enterococcus faecalis (ATCC 47077)	G(+)	2 739 503	37.75%	https://genomes.atcc.org/genomes/d8b30e7d0fd74a12	0.02%
	Escherichia coli (ATCC 700926)	G(-)	4 642 497	50.79%	https://genomes.atcc.org/genomes/8f5bf4f0d4a04c50	18.0%
	Helicobacter pylori (ATCC 700392)	G(-)	1 667 794	38.87%	https://genomes.atcc.org/genomes/9038b5a9e94245e8	0.18%
	Lactobacillus gasseri (ATCC 33323)	G(+)	1 854 273	35.23%	https://genomes.atcc.org/genomes/b926c8c7fe4440b5	0.18%
	Neisseria meningitidis (ATCC BAA-335)	G(-)	2 240 102	51.48%	https://genomes.atcc.org/genomes/261b0e41db924d0f	0.18%
	Porphyromonas gingivalis (ATCC 33277)	G(-)	2 399 479	48.34%	https://genomes.atcc.org/genomes/0472781aae86424a	18.0%
	Pseudomonas aeruginosa (ATCC 9027)	G(-)	6 374 461	66.61%	https://genomes.atcc.org/genomes/c1a92e4fc09a4ed2	1.80%
	Rhodobacter sphaeroides (ATCC 17029)	G(-)	4 488 518	68.98%	https://genomes.atcc.org/genomes/3a2ecd8337b14710	18.0%
	Schaalia odontolytica (ATCC 17982)	G(+)	2 396 044	65.44%	https://genomes.atcc.org/genomes/6823ab7475dd4769	0.02%
	Staphylococcus aureus (ATCC BAA-1556)	G(+)	2 915 427	32.73%	https://genomes.atcc.org/genomes/63b4b3239efa42df	1.80%
	Staphylococcus epidermidis (ATCC 12228)	G(+)	2 575 951	32.07%	https://genomes.atcc.org/genomes/d1ef0271f5b14846	18.0%
	Streptococcus agalactiae (ATCC BAA-611)	G(+)	2 159 783	35.64%	https://genomes.atcc.org/genomes/e74f122703624e54	1.80%
	Streptococcus mutans (ATCC 700610)	G(+)	2 031 444	36.83%	https://genomes.atcc.org/genomes/d0622592e00d4ee0	18.0%
ATCC® MSA-2006™ (BL)	Bacteroides fragilis ATCC 25285 (NCTC 9343)	G(-)	5 234 996	43.12%	https://genomes.atcc.org/genomes/4f9f50a15b494ceb	8.3%	12.3%	#NAME?
	Bacteroides vulgatus ATCC 8482	G(-)	5 163 177	42.2%	https://genomes.atcc.org/genomes/b7dcc8d57632456b	8.3%	8.6%
	Bifidobacterium adolescentis ATCC 15703	G(+)	2 089 630	59.2%	https://genomes.atcc.org/genomes/90eb97d11e4b445f	8.3%	12%
	Clostridioides difficile ATCC 9689	G(+) spore- forming	4 279 791	28.65%	https://genomes.atcc.org/genomes/ee39bd6224564e14	8.3%	16.5%
	Enterococcus faecalis ATCC 700802	G(+)	3 360 734	37.38%	https://genomes.atcc.org/genomes/535b47f8d8a142a3	8.3%	3.1%
	Lactobacillus plantarum ATCC BAA-793	G(+)	3 348 194	44.42%	https://genomes.atcc.org/genomes/daded83eca2b4d03	8.3%	8.1%
	Enterobacter cloacae ATCC 13047	G(-)	5 608 020	54.58%	https://genomes.atcc.org/genomes/c4ab4118d4ac4958	8.3%	10.6%
	Escherichia coli ATCC 700926	G(-)	4 642 497	50.79%	https://genomes.atcc.org/genomes/8f5bf4f0d4a04c50	8.3%	6.6%
	Helicobacter pylori ATCC 700392	G(-)	1 667 794	38.87%	https://genomes.atcc.org/genomes/9038b5a9e94245e8	8.3%	3.8%
	Salmonella enterica subsp. enterica ATCC 9150	G(-)	4 578 171	52.19%	https://genomes.atcc.org/genomes/3630359397144483	8.3%	4.9%
	Yersinia enterocolitica ATCC 27729	G(-)	4 617 971	47.23%	https://genomes.atcc.org/genomes/099e5acebc284d19	8.3%	8.8%
	Fusobacterium nucleatum subsp. nucleatum ATCC 25586	G(-)	2 177 851	27.15%	https://genomes.atcc.org/genomes/d7727bb49ac34e11	8.3%	4.8%
ZymoBIOMICS™ Spike-in Control I (High Microbial Load, Catalog No. D6320)	Imtechella halotolerans JCM 17677 (MTCC 11055; strain K1)	G(-)	3.113 Mb	35.6%	https://s3.amazonaws.com/zymo-files/BioPool/D6320.refseq.zip	0.5
	Allobacillus halotolerans BCRC 17939 (Chen B3A)	G(+)	2.700 Mb	39.7%	https://s3.amazonaws.com/zymo-files/BioPool/D6320.refseq.zip	0.5
