# Supplementary material for: The standardisation of the approach to metagenomic human gut analysis: from sample collection to microbiome profiling
Source: Sci Rep. 2022 May 19;12:8470. doi: 10.1038/s41598-022-12037-3 (PMC9120454; doi:10.1038/s41598-022-12037-3)
Supplement: Supplementary file 2 — Supplementary Information 2. [file 41598_2022_12037_MOESM2_ESM.zip › Supplementary files/Supplementary Table 10.xlsx]

## Sheet: Supplementary Table 5
name	taxonomy_id	expected_abundance	KGD	NGD	QGD
Acinetobacter baumannii	470	0.0018	0.00223	0.0023	0.00233
Bacillus cereus	1396	0.018	0.03286	0.03395	0.03451
Bacteroides vulgatus	821	0.0002	0.00029	0.00028	0.00029
Bifidobacterium adolescentis	1680	0.0002	0.00011	9.00E-05	0.00012
Clostridium beijerinckii	1520	0.018	0.03418	0.03174	0.03722
Cutibacterium acnes	1747	0.0018	0.00133	0.00148	0.00144
Deinococcus radiodurans	1299	0.0002	0.00021	0.0002	0.00018
Enterococcus faecalis	1351	0.0002	0.00012	0.00012	0.00015
Escherichia coli	562	0.18	0.1828	0.21066	0.20577
Helicobacter pylori	210	0.0018	0.0009	0.00095	0.00089
Lactobacillus gasseri	1596	0.0018	0.00109	0.00099	0.00109
Neisseria meningitidis	487	0.0018	0.00113	0.00131	0.0012
Porphyromonas gingivalis	837	0.18	0.10684	0.11087	0.11937
Pseudomonas aeruginosa	287	0.018	0.03826	0.03781	0.03501
Rhodobacter sphaeroides	1063	0.18	0.26506	0.26537	0.23055
Schaalia odontolytica	1660	0.0002	9.00E-05	8.00E-05	9.00E-05
Staphylococcus aureus	1280	0.018	0.01717	0.01405	0.0189
Staphylococcus epidermidis	1282	0.18	0.18712	0.16014	0.17964
Streptococcus agalactiae	1311	0.018	0.00792	0.00781	0.00964
Streptococcus mutans	1309	0.18	0.11513	0.11519	0.11686
Bacillus anthracis	1392	0	1.00E-05	3.00E-05	7.00E-05
Bacillus thuringiensis	1428	0	5.00E-05	0.00011	6.00E-05
Clostridium sp. DL-VIII	641107	0	1.00E-05	0	0
Clostridium sp. MF28	1702238	0	4.00E-05	4.00E-05	4.00E-05
Escherichia albertii	208962	0	1.00E-05	1.00E-05	1.00E-05
Escherichia sp. E4742	2044467	0	1.00E-05	1.00E-05	1.00E-05
Klebsiella pneumoniae	573	0	0	2.00E-05	1.00E-05
Prevotella intermedia	28131	0	2.00E-05	2.00E-05	2.00E-05
Pseudomonas plecoglossicida	70775	0	0	1.00E-05	1.00E-05
Pseudomonas sp. LPH1	1898684	0	7.00E-05	6.00E-05	6.00E-05
Salmonella enterica	28901	0	0.00011	3.00E-05	5.00E-05
Shigella boydii	621	0	0.00057	0.00044	0.00038
Shigella dysenteriae	622	0	0.00045	0.00032	0.00039
Shigella flexneri	623	0	0.00116	0.00123	0.00125
Shigella sonnei	624	0	0.00013	0.0001	9.00E-05
Staphylococcus agnetis	985762	0	1.00E-05	1.00E-05	1.00E-05
Staphylococcus capitis	29388	0	1.00E-05	0	1.00E-05
Staphylococcus caprae	29380	0	1.00E-05	0	1.00E-05
Staphylococcus haemolyticus	1283	0	1.00E-05	1.00E-05	1.00E-05
Staphylococcus hominis	1290	0	4.00E-05	4.00E-05	3.00E-05
Staphylococcus lugdunensis	28035	0	0.00145	0.00125	0.00138
Staphylococcus simulans	1286	0	5.00E-05	1.00E-05	3.00E-05
Streptococcus sp. FDAARGOS_520	2420308	0	0.00014	0.0001	6.00E-05
Streptococcus sp. FDAARGOS_521	2420309	0	0.00041	0.00022	0.00023
Streptococcus sp. FDAARGOS_522	2420310	0	0.00023	0.00038	0.00038
Streptococcus troglodytae	1111760	0	7.00E-05	6.00E-05	6.00E-05
Sulfurivermis fontis	1972068	0	1.00E-05	1.00E-05	1.00E-05
Yersinia pestis	632	0	0	1.00E-05	0
