# Supplementary material for: The standardisation of the approach to metagenomic human gut analysis: from sample collection to microbiome profiling
Source: Sci Rep. 2022 May 19;12:8470. doi: 10.1038/s41598-022-12037-3 (PMC9120454; doi:10.1038/s41598-022-12037-3)
Supplement: Supplementary file 2 — Supplementary Information 2. [file 41598_2022_12037_MOESM2_ESM.zip › Supplementary files/Supplementary Table 11.xlsx]

## Sheet: Supplementary Table 6
name	taxonomy_id	expected_abundance	K1BL	K2BL	K3BL	N1BL	N2BL	N3BL	Q1BL	Q2BL	Q3BL
Bacteroides fragilis	817	0.083	0.07153	0.076	0.0685	0.07454	0.07934	0.08298	0.07085	0.07493	0.07789
Bacteroides vulgatus	821	0.083	0.08913	0.08549	0.13109	0.07544	0.06938	0.06783	0.09894	0.09225	0.09087
Bifidobacterium adolescentis	1680	0.083	0.13072	0.13237	0.19199	0.0979	0.10401	0.12011	0.14647	0.15802	0.16452
Clostridioides difficile	1496	0.083	0.14974	0.15945	0.13775	0.15868	0.15763	0.15504	0.14543	0.13685	0.1484
Enterobacter cloacae	550	0.083	0.14517	0.13864	0.11549	0.15783	0.15836	0.15691	0.13416	0.13737	0.13085
Enterococcus faecalis	1351	0.083	0.0769	0.08256	0.06843	0.0801	0.08157	0.07752	0.07477	0.07692	0.07701
Escherichia coli	562	0.083	0.04305	0.03993	0.03223	0.04509	0.04296	0.04043	0.04123	0.03968	0.03705
Fusobacterium nucleatum	851	0.083	0.00936	0.01029	0.01633	0.00856	0.00826	0.0089	0.01021	0.00955	0.01159
Helicobacter pylori	210	0.083	0.02688	0.02315	0.01944	0.02963	0.02529	0.02325	0.02751	0.02278	0.02055
Lactobacillus plantarum	1590	0.083	0.11202	0.11723	0.10087	0.11796	0.12504	0.12226	0.10954	0.11622	0.11296
Salmonella enterica	28901	0.083	0.04608	0.04706	0.04222	0.05095	0.05365	0.05464	0.04376	0.04659	0.04617
Yersinia enterocolitica	630	0.083	0.09846	0.08691	0.07471	0.10264	0.09382	0.08942	0.09651	0.08812	0.0814
Actinoalloteichus sp. AHMU CJ021	2072503	0	1.00E-05	1.00E-05	2.00E-05	1.00E-05	1.00E-05	1.00E-05	1.00E-05	1.00E-05	1.00E-05
Bacillus cereus	1396	0	1.00E-05	1.00E-05	2.00E-05	0	0	1.00E-05	1.00E-05	1.00E-05	1.00E-05
Bacteroides dorei	357276	0	3.00E-05	2.00E-05	4.00E-05	2.00E-05	2.00E-05	2.00E-05	3.00E-05	3.00E-05	3.00E-05
Bifidobacterium longum	216816	0	2.00E-05	1.00E-05	2.00E-05	1.00E-05	1.00E-05	2.00E-05	2.00E-05	2.00E-05	2.00E-05
Bradyrhizobiaceae bacterium SG-6C	709797	0	0	0	1.00E-05	0	0	0	1.00E-05	0	0
Enterobacteriaceae bacterium ENNIH3	1920128	0	0	0	0	1.00E-05	0	0	1.00E-05	0	0
Enterococcus durans	53345	0	1.00E-05	1.00E-05	1.00E-05	1.00E-05	1.00E-05	1.00E-05	1.00E-05	1.00E-05	1.00E-05
Enterococcus faecium	1352	0	1.00E-05	1.00E-05	1.00E-05	1.00E-05	1.00E-05	1.00E-05	1.00E-05	1.00E-05	1.00E-05
Faecalibacterium prausnitzii	853	0	0	0	1.00E-05	0	0	0	0	0	0
Fusobacterium hwasookii	1583098	0	1.00E-05	1.00E-05	2.00E-05	1.00E-05	1.00E-05	1.00E-05	1.00E-05	1.00E-05	1.00E-05
Fusobacterium periodonticum	860	0	1.00E-05	1.00E-05	2.00E-05	1.00E-05	1.00E-05	1.00E-05	1.00E-05	1.00E-05	1.00E-05
Fusobacterium sp. oral taxon 203	671211	0	2.00E-05	2.00E-05	4.00E-05	2.00E-05	2.00E-05	2.00E-05	2.00E-05	2.00E-05	3.00E-05
Klebsiella michiganensis	1134687	0	0	0	1.00E-05	0	0	0	0	0	0
Klebsiella pneumoniae	573	0	8.00E-05	8.00E-05	8.00E-05	0.0001	9.00E-05	9.00E-05	9.00E-05	0.0001	9.00E-05
Lactobacillus buchneri	1581	0	1.00E-05	0	1.00E-05	0	0	0	1.00E-05	1.00E-05	0
Lactobacillus paraplantarum	60520	0	1.00E-05	1.00E-05	1.00E-05	1.00E-05	1.00E-05	1.00E-05	1.00E-05	1.00E-05	1.00E-05
Lactobacillus sp. D1501	2108362	0	0	0	1.00E-05	0	0	0	0	1.00E-05	0
Pediococcus damnosus	51663	0	1.00E-05	1.00E-05	1.00E-05	1.00E-05	1.00E-05	1.00E-05	1.00E-05	1.00E-05	1.00E-05
Ralstonia insidiosa	190721	0	4.00E-05	3.00E-05	5.00E-05	4.00E-05	4.00E-05	3.00E-05	5.00E-05	5.00E-05	4.00E-05
Salmonella sp. SSDFZ69	2500543	0	0	0	0	2.00E-05	0	0	0	1.00E-05	0
Shigella boydii	621	0	9.00E-05	0.0001	5.00E-05	9.00E-05	9.00E-05	5.00E-05	6.00E-05	8.00E-05	0.00011
Shigella dysenteriae	622	0	6.00E-05	6.00E-05	5.00E-05	6.00E-05	7.00E-05	5.00E-05	6.00E-05	6.00E-05	7.00E-05
Shigella flexneri	623	0	0.00043	0.0004	0.00034	0.00014	0.00018	0.0003	0.0001	0.00016	0.00016
Shigella sonnei	624	0	3.00E-05	2.00E-05	1.00E-05	2.00E-05	1.00E-05	1.00E-05	1.00E-05	1.00E-05	1.00E-05
Staphylococcus aureus	1280	0	0	0	2.00E-05	0	2.00E-05	0	0	0	1.00E-05
Staphylococcus epidermidis	1282	0	0	0	0	1.00E-05	0	0	0	0	0
Yersinia pestis	632	0	0	1.00E-05	0	2.00E-05	0	0	0	0	1.00E-05
