# Supplementary material for: The standardisation of the approach to metagenomic human gut analysis: from sample collection to microbiome profiling
Source: Sci Rep. 2022 May 19;12:8470. doi: 10.1038/s41598-022-12037-3 (PMC9120454; doi:10.1038/s41598-022-12037-3)
Supplement: Supplementary file 2 — Supplementary Information 2. [file 41598_2022_12037_MOESM2_ESM.zip › Supplementary files/Supplementary Table 12.xlsx]

## Sheet: Arkusz1
sample	weighted precision	recall	rmse
K1BL	99.90%	100.00%	4503-02-01
N1BL	99.93%	100.00%	4883-02-01
Q1BL	99.94%	100.00%	4579-02-01
K2BL	99.91%	100.00%	5133-02-01
N2BL	99.93%	100.00%	5398-02-01
Q2BL	99.93%	100.00%	5331-02-01
K3BL	99.91%	100.00%	8546-02-01
N3BL	99.93%	100.00%	5595-02-01
Q3BL	99.93%	100.00%	6167-02-01
KGD	99.48%	100.00%	9287-01-01
NGD	99.54%	100.00%	9665-01-01
QGD	99.53%	100.00%	5739-01-01
