# Supplementary material for: The standardisation of the approach to metagenomic human gut analysis: from sample collection to microbiome profiling
Source: Sci Rep. 2022 May 19;12:8470. doi: 10.1038/s41598-022-12037-3 (PMC9120454; doi:10.1038/s41598-022-12037-3)
Supplement: Supplementary file 2 — Supplementary Information 2. [file 41598_2022_12037_MOESM2_ESM.zip › Supplementary files/Supplementary Table 13.xlsx]

## Sheet: Arkusz1
Sample 1	Sample 2	Bray-Curtis dissimilarity
QGD	Expected	0.135
KGD	Expected	0.152
NGD	Expected	0.171
N1BL	Expected	0.219
K2BL	Expected	0.221
N2BL	Expected	0.223
K1BL	Expected	0.227
N3BL	Expected	0.228
Q2BL	Expected	0.23
Q1BL	Expected	0.232
Q3BL	Expected	0.232
K3BL	Expected	0.262
Q1BL	K1BL	0.027
K2BL	K1BL	0.029
Q2BL	K1BL	0.039
Q3BL	K1BL	0.045
N1BL	K1BL	0.048
N3BL	K1BL	0.048
N2BL	K1BL	0.054
K3BL	K1BL	0.11
Q1S1	K1S1	0.016
N1S1	K1S1	0.034
N2S1	K1S1	0.093
N3S1	K1S1	0.095
Q2S1	K1S1	0.103
Q3S1	K1S1	0.104
K3S1	K1S1	0.12
K2S1	K1S1	0.133
Q1S2	K1S2	0.013
N1S2	K1S2	0.019
Q2S2	K1S2	0.047
N2S2	K1S2	0.049
K2S2	K1S2	0.054
Q3S2	K1S2	0.082
K3S2	K1S2	0.083
N3S2	K1S2	0.085
Q1S3	K1S3	0.026
K2S3	K1S3	0.038
N1S3	K1S3	0.038
Q2S3	K1S3	0.04
Q3S3	K1S3	0.047
K3S3	K1S3	0.051
N2S3	K1S3	0.067
N3S3	K1S3	0.069
Q2BL	K2BL	0.034
N3BL	K2BL	0.041
Q3BL	K2BL	0.041
Q1BL	K2BL	0.043
N2BL	K2BL	0.05
N1BL	K2BL	0.051
K3BL	K2BL	0.111
K3S1	K2S1	0.03
Q3S1	K2S1	0.039
Q2S1	K2S1	0.046
N2S1	K2S1	0.056
N3S1	K2S1	0.06
Q1S1	K2S1	0.135
N1S1	K2S1	0.154
Q2S2	K2S2	0.022
N2S2	K2S2	0.046
Q1S2	K2S2	0.049
Q3S2	K2S2	0.05
K3S2	K2S2	0.051
N3S2	K2S2	0.061
N1S2	K2S2	0.066
K3S3	K2S3	0.017
Q1S3	K2S3	0.031
Q3S3	K2S3	0.036
Q2S3	K2S3	0.038
N1S3	K2S3	0.062
N2S3	K2S3	0.08
N3S3	K2S3	0.08
Q3BL	K3BL	0.073
Q2BL	K3BL	0.081
Q1BL	K3BL	0.084
N3BL	K3BL	0.143
N1BL	K3BL	0.158
N2BL	K3BL	0.158
Q3S1	K3S1	0.025
N3S1	K3S1	0.038
N2S1	K3S1	0.044
Q2S1	K3S1	0.051
Q1S1	K3S1	0.118
N1S1	K3S1	0.135
Q3S2	K3S2	0.01
N3S2	K3S2	0.017
Q2S2	K3S2	0.04
N2S2	K3S2	0.043
Q1S2	K3S2	0.084
N1S2	K3S2	0.086
Q1S3	K3S3	0.037
Q3S3	K3S3	0.042
Q2S3	K3S3	0.046
N1S3	K3S3	0.071
N3S3	K3S3	0.088
N2S3	K3S3	0.089
NGD	KGD	0.034
QGD	KGD	0.046
N2BL	N1BL	0.023
N3BL	N1BL	0.039
Q1BL	N1BL	0.074
Q2BL	N1BL	0.078
Q3BL	N1BL	0.089
Q1S1	N1S1	0.033
N3S1	N1S1	0.102
N2S1	N1S1	0.111
Q3S1	N1S1	0.117
Q2S1	N1S1	0.125
Q1S2	N1S2	0.026
N2S2	N1S2	0.049
Q2S2	N1S2	0.054
Q3S2	N1S2	0.085
N3S2	N1S2	0.086
Q2S3	N1S3	0.031
Q3S3	N1S3	0.036
N2S3	N1S3	0.04
Q1S3	N1S3	0.04
N3S3	N1S3	0.043
N3BL	N2BL	0.021
Q2BL	N2BL	0.078
Q1BL	N2BL	0.079
Q3BL	N2BL	0.085
Q2S1	N2S1	0.022
Q3S1	N2S1	0.024
N3S1	N2S1	0.035
Q1S1	N2S1	0.094
Q2S2	N2S2	0.027
N3S2	N2S2	0.039
Q3S2	N2S2	0.044
Q1S2	N2S2	0.051
N3S3	N2S3	0.01
Q2S3	N2S3	0.048
Q3S3	N2S3	0.052
Q1S3	N2S3	0.07
Q2BL	N3BL	0.063
Q3BL	N3BL	0.07
Q1BL	N3BL	0.071
Q3S1	N3S1	0.026
Q2S1	N3S1	0.048
Q1S1	N3S1	0.091
Q3S2	N3S2	0.022
Q2S2	N3S2	0.045
Q1S2	N3S2	0.086
Q2S3	N3S3	0.048
Q3S3	N3S3	0.051
Q1S3	N3S3	0.072
QGD	NGD	0.043
Q2BL	Q1BL	0.031
Q3BL	Q1BL	0.038
Q3S1	Q1S1	0.101
Q2S1	Q1S1	0.106
Q2S2	Q1S2	0.046
Q3S2	Q1S2	0.083
Q2S3	Q1S3	0.034
Q3S3	Q1S3	0.034
Q3BL	Q2BL	0.023
Q3S1	Q2S1	0.033
Q3S2	Q2S2	0.037
Q3S3	Q2S3	0.01

## Sheet: Sheet1
Sample1	Sample2	Bray-Curtis
N3BL	N2BL	0.021
N1BL	N2BL	0.023
N1BL	Q2BL	0.023
Q1BL	K1BL	0.027
K2BL	K1BL	0.029
Q1BL	Q2BL	0.031
Q2BL	K2BL	0.034
Q1BL	Q3BL	0.038
Q2BL	K1BL	0.039
N1BL	N3BL	0.039
N3BL	K2BL	0.041
Q3BL	K2BL	0.041
Q1BL	K2BL	0.043
Q3BL	K1BL	0.045
N1BL	K1BL	0.048
N3BL	K1BL	0.048
N2BL	K2BL	0.05
N1BL	K2BL	0.051
N2BL	K1BL	0.054
Q2BL	N3BL	0.063
Q3BL	N3BL	0.07
Q1BL	N3BL	0.071
Q3BL	K3BL	0.073
N1BL	Q1BL	0.074
N1BL	Q2BL	0.078
Q2BL	N2BL	0.078
Q1BL	N2BL	0.079
Q2BL	K3BL	0.081
Q1BL	K3BL	0.084
Q3BL	N2BL	0.085
N1BL	Q3BL	0.089
K3BL	K1BL	0.11
K3BL	K2BL	0.111
N3BL	K3BL	0.143
N1BL	K3BL	0.158
N2BL	K3BL	0.158
N1BL	Expected	0.219
K2BL	Expected	0.221
N2BL	Expected	0.223
K1BL	Expected	0.227
N3BL	Expected	0.228
Q2BL	Expected	0.23
Q1BL	Expected	0.232
Q3BL	Expected	0.232
K3BL	Expected	0.262

## Sheet: Sheet2
Q1BL					N1BL
20 min	0.064	NEX	0.074		20 min	0.0556667	NEX
15 min	0.051	KAP	0.051		15 min	0.0323333	KAP
10 min	0.033	QIA	0.034		10 min	0.048 with K1BL, 0.074 with Q1BL	QIA
