# Supplementary material for: The standardisation of the approach to metagenomic human gut analysis: from sample collection to microbiome profiling
Source: Sci Rep. 2022 May 19;12:8470. doi: 10.1038/s41598-022-12037-3 (PMC9120454; doi:10.1038/s41598-022-12037-3)
Supplement: Supplementary file 2 — Supplementary Information 2. [file 41598_2022_12037_MOESM2_ESM.zip › Supplementary files/Supplementary Table 14.xlsx]

## Sheet: Arkusz1
name	K1S1	K2S1	K3S1	K1S2	K2S2	K3S2	K1S3	K2S3	K3S3	N1S1	N2S1	N3S1	N1S2	N2S2	N3S2	N1S3	N2S3	N3S3	Q1S1	Q2S1	Q3S1	Q1S2	Q2S2	Q3S2	Q1S3	Q2S3	Q3S3
[Eubacterium] eligens	9.665	9.497	8.949	6.706	6.62	5.838	1.88	1.966	2.008	2021-09-14	10.71	9.191	6.353	6.009	5.82	1.451	1.311	1.324	9.232	10.75	9.418	2021-06-06	6.118	5.827	1.633	1.495	1.557
Faecalibacterium prausnitzii	8.291	5.164	2021-06-03	9.828	8.891	2021-11-24	21.189	20.425	20.368	9.71	6.258	6.959	10.57	11.583	12.222	22.858	24.712	25.112	8.594	5.513	6.224	9.332	10.038	10.93	20.873	22.216	22.35
Anaerostipes hadrus	6.076	3.988	2021-03-08	1.926	2.708	2.943	1.532	2.026	2.124	5.38	4.036	3.617	1.787	2.334	2.734	1.434	1.601	1.658	5.883	4.392	3.924	1.95	2.53	2.898	1.603	1.821	1.882
Collinsella aerofaciens	5.054	2.503	3.355	0.011	0.01	0.009	3.907	3.652	3.522	5.977	3.118	4.185	0.011	0.01	0.01	4.269	4.468	4.375	4.654	2.386	3.062	0.01	0.009	0.008	3.699	3.823	3.725
Bacteroides sp. A1C1	3.783	3.475	3.73	8.327	7.503	7.236	4.422	3.992	3.927	4.031	3.924	4.131	8.613	7.909	7.283	4.413	3.829	3.735	3.88	3.76	3.953	8.195	7.606	7.181	4.571	4.056	3.927
Anaerobutyricum hallii	3.525	2.693	2.584	3.506	4.348	4.401	0.934	1.088	1.191	3.35	2.922	2.665	3.323	3.888	4.198	0.922	0.979	2021-01-02	3.515	2021-03-03	2.752	3.579	4.186	4.419	0.993	1.066	1.103
Bacteroides dorei	3.355	4.727	4.784	1.145	2021-01-15	1.035	0.254	0.252	0.249	3.148	4.042	4.267	1.129	1.074	0.996	0.201	0.184	0.178	3.341	4.212	4.502	1.184	1.122	1.063	0.244	0.216	0.217
Blautia sp. SC05B48	3.156	2021-02-24	2.265	2.126	2.854	3.301	3.933	4.771	4.836	3.153	2.532	2.484	2.155	2.859	3.363	4.026	4.717	4.793	3.322	2.569	2.564	2.225	2.936	3.378	4.322	5.037	5.114
Erysipelotrichaceae bacterium GAM147	3.028	3.065	2.865	2.898	3.77	3.498	1.128	1.394	1.359	2.506	2.871	2.551	2.602	2.944	3.212	1.033	1.021	0.949	2.824	2021-03-23	2.797	2.905	3.224	3.326	1.152	1.157	1.088
Bacteroides vulgatus	28.595	39.537	38.034	16.793	16.6	15.132	6.466	6.219	6.087	27.93	35.519	36.086	16.965	16.113	14.876	5.485	4.884	4.853	28.954	36.168	36.813	17.209	16.484	15.342	6.053	5.458	5.428
Bacteroides fragilis	1.777	2.034	2.058	1.89	1.745	1.627	1.256	2021-01-26	1.204	1.765	1.905	1.95	1.874	1.728	1.606	0.998	0.888	0.838	1.747	1.888	1.97	1.831	1.685	1.573	1.094	1.002	0.976
Roseburia intestinalis	1.727	1.456	1.393	2.406	2.51	2.57	2021-01-21	1.331	1.386	1.694	1.65	1.459	2.339	2.438	2.568	1.173	1.161	1.174	1.742	1.645	1.502	2.466	2.531	2.623	1.262	1.279	2021-01-29
Butyricimonas faecalis	1.726	1.761	1.781	0.402	0.391	0.352	0.271	0.254	0.256	1.705	1.771	1.771	0.391	0.367	0.353	0.245	0.23	0.223	1.749	1.793	1.797	0.392	0.367	0.345	0.254	0.239	0.228
Ruminococcus bicirculans	1.203	0.897	0.982	4.834	5.773	6.535	0.102	0.113	0.122	1.205	1.014	1.041	4.76	5.646	6.519	0.104	0.113	0.116	1.222	0.993	1.031	4.858	5.701	6.578	0.105	0.121	0.12
Roseburia hominis	0.985	0.866	0.838	0.744	0.761	0.765	0.481	0.499	0.518	0.981	0.956	0.86	0.712	0.722	0.758	0.458	0.447	0.441	1.013	0.978	0.908	0.749	0.75	0.781	0.508	0.499	0.499
Lachnospiraceae bacterium GAM79	0.97	0.807	0.811	6.021	5.458	2021-05-06	1.771	2021-01-07	1.753	0.996	0.912	0.867	6.133	5.798	5.807	1.844	1.686	1.718	1.013	0.909	0.877	5.975	5.638	5.624	1.911	1.797	1.819
Odoribacter splanchnicus	0.952	0.896	0.935	1.417	1.273	1.139	0.305	0.313	0.312	0.966	0.928	0.958	2021-01-04	1.232	1.117	0.281	0.248	0.242	0.994	0.968	1.001	1.484	1.299	1.171	0.312	0.279	0.282
Clostridium sporogenes	0.935	0.926	0.868	1.057	1.395	1.295	0.459	0.547	0.558	0.769	0.857	0.753	0.96	1.063	2021-01-17	0.422	0.428	0.407	0.892	0.964	0.842	1.075	1.206	1.235	0.477	0.491	0.479
Paraprevotella xylaniphila	0.859	0.833	0.934	0.221	0.212	0.188	0.134	0.122	0.121	0.964	0.96	1.069	0.221	0.206	0.183	0.117	0.105	0.104	0.872	0.874	0.98	0.224	0.209	0.188	0.126	0.117	0.113
Parabacteroides distasonis	0.848	0.88	0.918	0.996	1.002	0.931	0.671	0.66	0.649	0.853	0.899	0.941	2021-01-03	0.993	0.933	0.647	0.594	0.569	0.852	0.887	0.92	1.007	0.987	0.94	0.685	0.634	0.611
Bacteroides caccae	0.839	0.936	0.956	0.041	0.035	0.031	1.098	1.085	0.966	0.829	0.85	0.847	0.035	0.031	0.03	0.66	0.569	0.568	0.862	0.887	0.908	0.042	0.036	0.033	0.843	0.746	0.725
Faecalitalea cylindroides	0.829	0.634	0.662	0.223	0.253	0.272	0.135	0.142	0.149	0.841	0.724	0.725	0.224	0.273	0.267	0.13	0.131	0.138	0.854	0.728	0.735	0.232	0.261	0.278	0.14	0.145	0.149
Lachnospiraceae bacterium Choco86	0.776	0.634	0.619	0.542	0.625	0.664	0.268	0.313	0.295	0.755	0.684	0.641	0.513	0.584	0.635	0.259	0.278	0.281	0.811	0.722	0.682	0.551	0.628	0.68	0.285	0.307	0.313
Alistipes shahii	0.706	0.524	0.618	0.518	0.362	0.376	0.646	0.507	0.472	0.819	0.539	0.638	0.554	0.471	0.407	0.655	0.57	0.551	0.7	0.465	0.554	0.482	0.397	0.358	0.618	0.53	0.512
Blautia hansenii	0.591	0.457	0.375	0.214	0.294	0.253	0.133	0.148	0.135	0.582	0.516	0.466	0.255	0.288	0.304	0.11	0.133	0.132	0.608	0.527	0.474	0.254	0.285	0.26	0.138	0.143	0.141
Clostridioides difficile	0.571	0.451	0.476	0.648	0.65	0.711	0.325	0.346	0.347	0.597	0.502	0.498	0.67	0.699	0.714	0.32	0.331	0.336	0.604	0.5	0.496	0.666	0.68	0.71	0.341	0.347	0.35
Bacteroides thetaiotaomicron	0.538	0.697	0.708	3.057	2.924	2.639	0.687	0.714	0.668	0.512	0.527	0.532	3.029	2.749	2.567	0.531	0.482	0.482	0.521	0.558	0.578	3.093	2.858	2.679	0.591	0.546	0.547
Oscillospiraceae bacterium J115	0.494	0.355	0.406	0.55	0.491	0.566	0.598	0.513	0.497	0.537	0.415	0.441	0.584	0.577	0.576	0.581	0.558	0.572	0.491	0.385	0.42	0.526	0.52	0.549	0.562	0.526	0.529
Bacteroides caecimuris	0.396	0.495	0.478	0.872	0.79	0.72	0.476	0.414	0.395	0.403	0.44	0.457	0.886	0.787	0.721	0.392	0.324	0.317	0.391	0.426	0.451	0.862	0.777	0.718	0.433	0.36	0.356
Bacteroides ovatus	0.34	0.372	0.378	3.281	2.96	2.548	0.959	0.842	0.781	0.325	0.344	0.346	2021-03-18	2.741	2.484	0.76	0.599	0.561	0.332	0.362	0.358	3.313	2.879	2.58	0.851	0.687	0.655
Escherichia coli	0.306	0.232	0.268	0.046	0.044	0.042	0.128	0.13	0.109	0.35	0.27	0.308	0.046	0.044	0.04	0.121	0.12	0.127	0.335	0.247	0.29	0.065	0.041	0.039	0.124	0.125	0.12
Adlercreutzia equolifaciens	0.254	0.128	0.158	0.048	0.032	0.036	0.341	0.26	0.249	0.309	0.162	0.202	0.057	0.047	0.041	0.369	0.329	0.323	0.232	0.121	0.142	0.041	0.036	0.03	0.31	0.269	0.266
uncultured crAssphage	0.249	0.327	0.283	0	0	0	0.001	0.001	0.001	0.21	0.324	0.282	0	0	0	0.001	0	0.001	0.206	0.317	0.255	0	0	0	0	0	0.001
Clostridiales bacterium CCNA10	0.213	0.168	0.186	0.464	0.402	0.446	0.307	0.289	0.292	0.239	0.195	0.203	0.499	0.475	0.47	0.317	0.304	0.316	0.23	0.187	0.202	0.453	0.433	0.442	0.315	0.298	0.311
Oscillibacter sp. PEA192	0.212	0.153	0.179	0.4	0.336	0.381	0.473	0.363	0.38	0.239	0.172	0.193	0.42	0.395	0.396	0.485	0.433	0.44	0.21	0.158	0.183	0.387	0.361	0.37	0.433	0.383	0.392
Christensenella minuta	0.201	0.171	0.166	0.486	0.54	0.543	0.139	0.157	0.172	0.193	0.184	0.165	0.473	0.497	0.528	0.125	0.139	0.136	0.203	0.19	0.177	0.5	0.533	0.553	0.14	0.153	0.155
Flavonifractor plautii	0.199	0.115	0.147	0.162	0.129	0.143	0.141	0.109	0.106	0.245	0.155	0.188	0.174	0.168	0.152	0.146	0.134	0.133	0.193	0.116	0.14	0.148	0.141	0.134	0.128	0.113	0.118
Parabacteroides sp. CT06	0.191	0.186	0.191	0.3	0.282	0.276	0.166	0.147	0.139	0.203	0.188	0.2	0.295	0.258	0.259	0.145	0.138	0.124	0.208	0.191	0.204	0.306	0.283	0.275	0.16	0.146	0.136
Gordonibacter pamelaeae	0.184	0.087	0.115	0.248	0.174	0.208	0.157	0.146	0.134	0.222	0.114	0.139	0.268	0.246	0.234	0.172	0.191	0.188	0.171	0.078	0.103	0.209	0.189	0.185	0.144	0.157	0.149
Alistipes finegoldii	0.18	0.212	0.205	0.204	0.158	0.16	0.322	0.285	0.26	0.184	0.158	0.176	0.203	0.183	0.164	0.302	0.274	0.258	0.176	0.158	0.185	0.194	0.166	0.152	0.302	0.275	0.26
Mordavella sp. Marseille-P3756	0.168	0.12	0.123	0.078	0.079	0.085	0.03	0.034	0.035	0.182	0.141	0.137	0.075	0.081	0.084	0.028	0.028	0.027	0.187	0.134	0.14	0.08	0.083	0.087	0.033	0.035	0.034
Blautia sp. N6H1-15	0.162	0.133	0.114	0.096	0.136	0.124	0.067	0.076	0.089	0.145	0.137	0.122	0.105	0.129	0.143	0.059	0.07	0.069	0.169	0.147	0.136	0.113	0.133	0.133	0.074	0.081	0.081
Campylobacter jejuni	0.16	0.085	0.098	0.105	0.104	0.146	0.249	0.301	0.297	0.139	0.09	0.09	0.082	0.092	0.124	0.204	0.226	0.201	0.143	0.097	0.106	0.094	0.107	0.13	0.24	0.288	0.283
Lactococcus garvieae	0.141	0.12	0.114	0	0	0	0	0	0	0.127	0.117	0.11	0	0	0	0	0	0	0.141	0.129	0.114	0	0	0	0	0	0
Ruthenibacterium lactatiformans	0.138	0.099	0.114	0.139	0.12	0.132	0.156	0.146	0.154	0.155	0.114	0.127	0.153	0.144	0.137	0.161	0.17	0.178	0.143	0.102	0.113	0.14	0.133	0.13	0.15	0.158	0.159
[Clostridium] bolteae	0.135	0.105	0.117	0.138	0.141	0.142	0.067	0.061	0.062	0.145	0.124	0.132	0.145	0.142	0.14	0.064	0.061	0.063	0.146	0.122	0.13	0.146	0.142	0.143	0.074	0.067	0.069
Bacteroides cellulosilyticus	0.134	0.172	0.162	3.076	2.729	2.321	2.614	2.716	2.745	0.124	0.147	0.146	3.062	2.608	2021-02-28	2.665	2.504	2021-02-05	0.135	0.159	0.158	3.133	2.701	2.353	2.854	2.719	2.704
Clostridium sp. SY8519	0.129	0.102	0.096	0.11	0.15	0.147	0.104	0.129	0.143	0.112	0.102	0.091	0.101	0.123	0.142	0.104	0.111	0.111	0.126	0.114	0.099	0.114	0.139	0.151	0.114	0.124	0.126
[Clostridium] scindens	0.106	0.088	0.083	0.076	0.086	0.088	0.059	0.063	0.066	0.108	0.099	0.088	0.077	0.084	0.085	0.056	0.063	0.062	0.116	0.098	0.095	0.077	0.086	0.089	0.064	0.067	0.067
Intestinimonas butyriciproducens	0.105	0.083	0.09	0.19	0.153	0.161	0.094	0.082	0.087	0.117	0.097	0.104	0.207	0.187	0.177	0.096	0.094	0.095	0.101	0.085	0.094	0.181	0.165	0.163	0.092	0.089	0.093
Enterococcus faecium	0.102	0.095	0.099	0.036	0.046	0.047	0.053	0.048	0.056	0.095	0.097	0.094	0.037	0.044	0.046	0.044	0.042	0.044	0.109	0.098	0.1	0.035	0.045	0.048	0.05	0.054	0.05
Streptococcus pasteurianus	0.078	0.07	0.067	0.06	0.081	0.082	0.017	0.022	0.027	0.073	0.072	0.061	0.056	0.073	0.082	0.016	0.019	0.017	0.077	0.072	0.066	0.057	0.078	0.087	0.019	0.02	0.021
Bacteroides helcogenes	0.066	0.061	0.063	0.025	0.022	0.02	0.025	0.025	0.024	0.061	0.061	0.06	0.022	0.02	0.02	0.02	0.019	0.018	0.066	0.064	0.068	0.026	0.024	0.024	0.029	0.026	0.026
Streptococcus pyogenes	0.064	0.056	0.054	0.003	0.005	0.005	0.018	0.035	0.031	0.073	0.066	0.057	0.001	0.003	0.005	0.015	0.019	0.018	0.067	0.062	0.059	0.005	0.007	0.008	0.019	0.028	0.022
Ruminococcus sp. JE7A12	0.06	0.057	0.049	0.032	0.042	0.055	0.012	0.017	0.022	0.056	0.059	0.05	0.032	0.041	0.052	0.013	0.017	0.017	0.057	0.06	0.049	0.031	0.045	0.055	0.014	0.019	0.019
Weissella cibaria	0.049	0.039	0.038	0	0	0	0	0	0	0.049	0.036	0.039	0	0	0	0	0	0	0.053	0.038	0.037	0	0	0	0	0	0
Streptococcus agalactiae	0.049	0.037	0.037	0.045	0.051	0.061	0.049	0.061	0.067	0.048	0.036	0.039	0.048	0.053	0.056	0.044	0.05	0.051	0.053	0.039	0.04	0.048	0.059	0.065	0.053	0.063	0.061
Eggerthella lenta	0.046	0.022	0.029	0.219	0.163	0.204	0.075	0.075	0.077	0.06	0.029	0.037	0.245	0.225	0.216	0.079	0.095	0.097	0.042	0.021	0.025	0.2	0.185	0.179	0.069	0.081	0.079
Lachnoclostridium phocaeense	0.045	0.038	0.037	0.037	0.045	0.049	0.021	0.022	0.022	0.041	0.04	0.038	0.037	0.041	0.046	0.02	0.021	0.021	0.05	0.042	0.039	0.039	0.045	0.05	0.023	0.026	0.025
Bacteroides salanitronis	0.044	0.053	0.053	0.833	0.716	0.682	0.255	0.245	0.254	0.044	0.049	0.048	0.808	0.734	0.657	0.205	0.192	0.181	0.045	0.05	0.049	0.809	0.738	0.679	0.235	0.215	0.21
Eubacterium maltosivorans	0.043	0.031	0.034	0.024	0.027	0.029	0.016	0.016	0.017	0.049	0.041	0.041	0.027	0.028	0.03	0.017	0.014	0.016	0.043	0.035	0.036	0.028	0.028	0.028	0.017	0.016	0.015
Alistipes sp. Marseille-P5997	0.041	0.054	0.051	0.244	0.207	0.201	0.037	0.036	0.037	0.039	0.042	0.046	0.24	0.217	0.199	0.035	0.03	0.03	0.041	0.042	0.048	0.238	0.217	0.197	0.04	0.035	0.033
Muribaculum sp. H5	0.04	0.055	0.051	0.027	0.025	0.023	0.004	0.004	0.005	0.038	0.049	0.048	0.025	0.024	0.021	0.003	0.003	0.003	0.037	0.049	0.05	0.028	0.026	0.023	0.004	0.003	0.003
Blautia producta	0.04	0.037	0.033	0.101	0.139	0.14	0.02	0.024	0.026	0.04	0.037	0.036	0.109	0.126	0.141	0.016	0.021	0.02	0.047	0.042	0.041	0.115	0.135	0.141	0.023	0.024	0.025
Lachnoclostridium sp. YL32	0.038	0.033	0.032	0.056	0.075	0.074	0.036	0.04	0.046	0.034	0.032	0.028	0.052	0.063	0.074	0.032	0.031	0.033	0.043	0.034	0.035	0.058	0.071	0.076	0.038	0.038	0.039
Gordonibacter urolithinfaciens	0.037	0.02	0.025	0.029	0.019	0.025	0.028	0.025	0.027	0.048	0.023	0.028	0.03	0.029	0.026	0.032	0.034	0.037	0.034	0.018	0.02	0.024	0.021	0.022	0.026	0.029	0.029
Citrobacter freundii	0.034	0.022	0.026	0	0	0	0.004	0.003	0.002	0.035	0.029	0.031	0	0	0	0.002	0.003	0.002	0.037	0.026	0.026	0	0	0	0.003	0.004	0.003
Erysipelotrichaceae bacterium SG0102	0.032	0.027	0.024	0.003	0.003	0.002	0.004	0.005	0.005	0.029	0.029	0.025	0.003	0.003	0.002	0.003	0.004	0.004	0.033	0.029	0.028	0.003	0.003	0.003	0.004	0.004	0.005
Burkholderia thailandensis	0.03	0	0	0	0	0	0	0	0	0	0	0	0	0	0	0	0	0	0	0	0	0	0	0	0	0	0
Dialister sp. Marseille-P5638	0.028	0.016	0.021	0	0	0	0	0	0	0.03	0.02	0.024	0	0	0	0	0	0	0.026	0.018	0.021	0	0	0	0	0	0
Barnesiella viscericola	0.028	0.025	0.025	0.137	0.123	0.115	0.037	0.039	0.042	0.029	0.027	0.027	0.137	0.126	0.115	0.034	0.03	0.03	0.028	0.025	0.026	0.128	0.123	0.114	0.035	0.034	0.032
Bifidobacterium animalis	0.027	0.013	0.018	0	0	0	0.063	0.053	0.057	0.027	0.018	0.022	0	0	0	0.061	0.063	0.069	0.02	0.014	0.022	0	0	0	0.055	0.06	0.064
Enterococcus cecorum	0.023	0.022	0.023	0.008	0.009	0.007	0.003	0.003	0.003	0.02	0.022	0.022	0.008	0.007	0.009	0.003	0.003	0.003	0.019	0.022	0.022	0.008	0.008	0.007	0.003	0.003	0.003
Bifidobacterium breve	0.02	0.015	0.016	0.022	0.027	0.029	0.044	0.046	0.051	0.017	0.016	0.016	0.021	0.025	0.028	0.047	0.05	0.05	0.02	0.018	0.016	0.023	0.027	0.028	0.054	0.054	0.053
Acidaminococcus intestini	0.019	0.011	0.014	0	0	0	0.712	0.698	0.708	0.02	0.012	0.016	0	0	0	0.658	0.615	0.601	0.021	0.012	0.013	0	0	0	0.708	0.664	0.659
Sutterella megalosphaeroides	0.019	0.017	0.021	0	0	0	0	0	0	0.041	0.018	0.025	0	0	0	0	0	0	0.037	0.02	0.022	0	0	0	0	0	0
Olsenella sp. GAM18	0.018	0.009	0.011	0.001	0	0.001	0.002	0.002	0.001	0.018	0.011	0.014	0.001	0	0	0.003	0.003	0.003	0.017	0.008	0.011	0.001	0	0	0.002	0.002	0.002
[Clostridium] saccharolyticum	0.017	0.013	0.015	0.038	0.033	0.037	0.021	0.022	0.019	0.017	0.013	0.014	0.038	0.035	0.035	0.019	0.019	0.019	0.018	0.014	0.015	0.041	0.037	0.035	0.024	0.023	0.024
Citrobacter braakii	0.017	0.014	0.017	0	0	0	0.003	0.003	0.003	0.023	0.016	0.02	0	0	0	0.005	0.004	0.004	0.021	0.014	0.017	0	0	0	0.003	0.004	0.004
Schaalia odontolytica	0.017	0.01	0.011	0.004	0.003	0.004	0.018	0.016	0.015	0.023	0.01	0.013	0.004	0.004	0.004	0.013	0.016	0.013	0.015	0.007	0.01	0.003	0.003	0.004	0.013	0.014	0.014
Lactobacillus ruminis	0.016	0.013	0.012	0.034	0.037	0.034	0.025	0.031	0.031	0.016	0.015	0.013	0.033	0.032	0.033	0.025	0.025	0.026	0.016	0.016	0.014	0.033	0.032	0.033	0.026	0.028	0.028
Bacteroides zoogleoformans	0.016	0.018	0.019	0.012	0.012	0.01	0.013	0.013	0.011	0.016	0.015	0.015	0.012	0.01	0.009	0.012	0.011	0.01	0.019	0.017	0.018	0.013	0.012	0.011	0.013	0.012	0.011
Lactococcus lactis	0.015	0.013	0.011	0.281	0.406	0.417	0.013	0.019	0.016	0.016	0.014	0.012	0.236	0.331	0.417	0.009	0.01	0.01	0.016	0.014	0.013	0.337	0.436	0.492	0.013	0.015	0.015
Citrobacter freundii complex sp. CFNIH3	0.015	0.009	0.011	0	0	0	0.005	0.005	0.003	0.015	0.011	0.01	0	0	0	0.005	0.005	0.005	0.014	0.01	0.012	0	0	0	0.006	0.005	0.005
Bacteroides heparinolyticus	0.015	0.015	0.017	0.019	0.019	0.017	0.02	0.02	0.017	0.014	0.013	0.014	0.018	0.015	0.014	0.017	0.015	0.013	0.018	0.017	0.016	0.023	0.022	0.021	0.022	0.02	0.019
Mageeibacillus indolicus	0.014	0.012	0.013	0.004	0.004	0.004	0.003	0.002	0.003	0.013	0.012	0.012	0.003	0.004	0.004	0.003	0.003	0.003	0.013	0.012	0.013	0.003	0.004	0.004	0.003	0.003	0.003
Haemophilus parainfluenzae	0.013	0.014	0.012	0.005	0.005	0.005	0.012	0.012	0.012	0.013	0.014	0.014	0.004	0.004	0.004	0.011	0.009	0.009	0.014	0.013	0.014	0.005	0.005	0.005	0.012	0.011	0.011
Butyrivibrio proteoclasticus	0.012	0.01	0.01	0.002	0.003	0.002	0.001	0.002	0.002	0.01	0.01	0.008	0.002	0.002	0.002	0.001	0.001	0.001	0.013	0.013	0.012	0.003	0.004	0.003	0.002	0.002	0.002
Anaerostipes rhamnosivorans	0.011	0.01	0.01	0.004	0.005	0.005	0.001	0.001	0.002	0.01	0.01	0.009	0.003	0.004	0.004	0.001	0.001	0.001	0.012	0.011	0.01	0.005	0.006	0.006	0.002	0.002	0.002
Veillonella parvula	0.01	0.008	0.009	0.001	0.002	0.002	0.016	0.016	0.016	0.009	0.009	0.008	0.002	0.002	0.001	0.015	0.013	0.013	0.008	0.01	0.01	0.002	0.002	0.002	0.016	0.015	0.015
Veillonella dispar	0.01	0.011	0.013	0.002	0.002	0.001	0.006	0.007	0.004	0.009	0.011	0.011	0.002	0.002	0.001	0.004	0.004	0.003	0.008	0.01	0.012	0.002	0.002	0.002	0.005	0.005	0.004
Ruminococcus champanellensis	0.01	0.01	0.012	0.028	0.029	0.031	0.031	0.034	0.034	0.01	0.011	0.01	0.027	0.03	0.031	0.031	0.034	0.036	0.009	0.011	0.011	0.027	0.031	0.032	0.033	0.038	0.038
Eubacterium limosum	0.01	0.007	0.008	0.022	0.024	0.027	0.016	0.02	0.018	0.01	0.008	0.009	0.022	0.023	0.027	0.015	0.019	0.019	0.01	0.009	0.009	0.021	0.024	0.027	0.018	0.018	0.019
Filifactor alocis	0.009	0.009	0.008	0	0	0	0.004	0.003	0.004	0.008	0.01	0.006	0	0	0	0.004	0.003	0.003	0.009	0.01	0.008	0	0	0	0.004	0.004	0.004
Campylobacter coli	0.009	0.007	0.007	0.008	0.006	0.007	0.006	0.004	0.005	0.009	0.008	0.008	0.009	0.007	0.007	0.006	0.008	0.007	0.01	0.008	0.008	0.008	0.007	0.008	0.006	0.006	0.007
Akkermansia muciniphila	0.009	0.006	0.008	0.012	0.013	0.012	0.391	0.321	0.296	0.007	0.007	0.007	0.012	0.013	0.012	0.335	0.318	0.316	0.01	0.007	0.007	0.014	0.014	0.013	0.325	0.307	0.297
Prevotella intermedia	0.009	0.009	0.009	0.012	0.01	0.008	0.017	0.023	0.016	0.007	0.008	0.008	0.01	0.01	0.009	0.017	0.015	0.015	0.008	0.008	0.009	0.011	0.009	0.009	0.024	0.021	0.02
Olsenella sp. Marseille-P2300	0.009	0.004	0.006	0	0	0.001	0	0	0	0.011	0.005	0.007	0	0.001	0	0	0	0	0.009	0.004	0.005	0.001	0	0	0	0	0
Streptococcus salivarius	0.009	0.007	0.007	0.058	0.075	0.075	0.184	0.249	0.248	0.007	0.006	0.006	0.05	0.064	0.075	0.162	0.191	0.195	0.008	0.006	0.006	0.057	0.077	0.083	0.181	0.219	0.222
Bifidobacterium catenulatum	0.008	0.005	0.006	1.102	0.882	1.001	0.092	0.093	0.079	0.007	0.007	0.005	1.159	1.092	1.047	0.095	0.099	0.096	0.006	0.006	0.006	1.053	0.999	0.979	0.092	0.092	0.094
Parolsenella catena	0.008	0.004	0.006	0	0	0	0.004	0.004	0.003	0.009	0.005	0.005	0	0	0	0.003	0.003	0.004	0.006	0.004	0.005	0.001	0.001	0	0.004	0.004	0.004
Phoenicibacter congonensis	0.008	0.007	0.007	0.002	0.003	0.003	0.001	0.001	0.001	0.009	0.008	0.007	0.002	0.003	0.003	0.001	0.001	0.001	0.008	0.007	0.007	0.003	0.003	0.004	0.001	0.001	0.001
Megasphaera elsdenii	0.008	0.005	0.005	0	0	0	0	0	0.001	0.008	0.007	0.007	0	0	0	0.001	0.001	0.001	0.007	0.006	0.006	0	0	0	0	0	0.001
[Eubacterium] cellulosolvens	0.008	0.007	0.007	0.004	0.006	0.005	0.003	0.003	0.004	0.007	0.006	0.005	0.004	0.004	0.004	0.002	0.002	0.002	0.009	0.008	0.008	0.005	0.005	0.006	0.004	0.004	0.004
Porphyromonas gingivalis	0.007	0.009	0.008	0	0	0	0	0	0	0.006	0.008	0.008	0	0	0	0	0	0	0.006	0.008	0.008	0	0	0	0	0	0
Lachnoanaerobaculum umeaense	0.007	0.005	0.005	0.011	0.013	0.01	0.002	0.002	0.002	0.004	0.005	0.004	0.009	0.009	0.01	0.001	0.001	0.002	0.007	0.006	0.006	0.012	0.012	0.012	0.002	0.002	0.003
Lachnospiraceae bacterium oral taxon 500	0.007	0.006	0.006	0.005	0.006	0.007	0.002	0.003	0.002	0.006	0.007	0.006	0.005	0.006	0.006	0.002	0.002	0.002	0.007	0.006	0.007	0.006	0.007	0.008	0.003	0.003	0.002
Streptococcus parasanguinis	0.007	0.006	0.006	0.008	0.011	0.011	0.004	0.006	0.004	0.007	0.006	0.007	0.008	0.009	0.011	0.002	0.003	0.003	0.007	0.006	0.006	0.009	0.011	0.012	0.004	0.003	0.003
Turicibacter sp. H121	0.007	0.005	0.005	0.006	0.007	0.007	0.007	0.007	0.009	0.005	0.005	0.005	0.005	0.006	0.007	0.006	0.006	0.006	0.005	0.005	0.006	0.006	0.006	0.006	0.007	0.007	0.007
Rothia mucilaginosa	0.006	0.005	0.004	0.002	0.001	0.002	0.002	0.001	0.001	0.006	0.003	0.004	0.002	0.003	0.002	0.001	0.001	0.001	0.005	0.002	0.003	0.002	0.002	0.002	0.001	0.001	0.001
Streptococcus sp. HSISM1	0.006	0.005	0.006	0.006	0.006	0.007	0.002	0.002	0.002	0.005	0.004	0.005	0.005	0.006	0.007	0.001	0.001	0.002	0.006	0.005	0.006	0.005	0.007	0.008	0.002	0.002	0.002
Bifidobacterium pseudocatenulatum	0.006	0.004	0.004	0.066	0.054	0.064	0.128	0.125	0.121	0.005	0.005	0.004	0.069	0.065	0.062	0.132	0.141	0.142	0.005	0.005	0.005	0.065	0.062	0.061	0.129	0.139	0.134
Anaerotignum propionicum	0.005	0.004	0.004	0.002	0.002	0.002	0	0	0	0.004	0.005	0.004	0.002	0.002	0.002	0	0	0	0.005	0.004	0.004	0.003	0.002	0.002	0	0	0
Christensenella sp. Marseille-P3954	0.005	0.006	0.006	0.006	0.006	0.006	0.012	0.01	0.012	0.006	0.006	0.006	0.006	0.006	0.006	0.011	0.011	0.01	0.007	0.006	0.006	0.006	0.006	0.006	0.012	0.011	0.011
Monoglobus pectinilyticus	0.005	0.004	0.005	0.016	0.015	0.016	0.023	0.023	0.024	0.005	0.004	0.004	0.017	0.018	0.017	0.018	0.017	0.018	0.005	0.005	0.006	0.018	0.017	0.018	0.022	0.021	0.022
Methanobrevibacter smithii	0.005	0.006	0.005	0	0	0	0	0	0	0.004	0.005	0.005	0	0	0	0	0	0	0.004	0.006	0.005	0	0	0	0	0	0
Pseudomonas aeruginosa	0.005	0.002	0.003	0.001	0	0.001	0	0	0	0.007	0.003	0.005	0.001	0.001	0.001	0	0	0	0.006	0.003	0.003	0.001	0.001	0.001	0	0	0
Hungatella hathewayi	0.005	0.004	0.005	0.009	0.009	0.008	0.006	0.007	0.006	0.003	0.003	0.003	0.008	0.007	0.007	0.005	0.006	0.005	0.006	0.004	0.005	0.01	0.009	0.008	0.007	0.007	0.006
Streptococcus lutetiensis	0.004	0.005	0.004	0.01	0.012	0.015	0.002	0.001	0.003	0.004	0.004	0.003	0.01	0.013	0.012	0.001	0.001	0.001	0.005	0.004	0.005	0.011	0.012	0.015	0.002	0.002	0.002
Faecalibaculum rodentium	0.004	0.002	0.003	0.006	0.006	0.007	0.001	0.001	0.001	0.003	0.003	0.002	0.006	0.008	0.007	0.001	0.001	0.001	0.003	0.003	0.003	0.005	0.007	0.008	0.001	0.001	0.001
Enterococcus sp. FDAARGOS_553	0.004	0.003	0.003	0.002	0.002	0.002	0	0	0	0.004	0.002	0.003	0.001	0.002	0.002	0	0	0	0.006	0.004	0.004	0.001	0.001	0.003	0	0	0
Streptococcus suis	0.004	0.003	0.004	0.006	0.009	0.009	0.005	0.008	0.007	0.002	0.003	0.003	0.007	0.007	0.008	0.007	0.005	0.005	0.003	0.003	0.003	0.008	0.008	0.008	0.006	0.007	0.006
Libanicoccus massiliensis	0.004	0.002	0.003	0	0	0.001	0.01	0.009	0.008	0.007	0.003	0.004	0	0.001	0.001	0.01	0.011	0.01	0.004	0.002	0.002	0	0	0.001	0.008	0.009	0.009
Christensenella massiliensis	0.004	0.004	0.005	0.016	0.013	0.015	0.014	0.016	0.013	0.005	0.005	0.004	0.018	0.017	0.016	0.015	0.015	0.016	0.006	0.004	0.005	0.014	0.014	0.016	0.015	0.016	0.016
Enterococcus faecalis	0.004	0.004	0.003	0.002	0.001	0.002	0.001	0.001	0.001	0.004	0.003	0.004	0.001	0.002	0.002	0.001	0.001	0	0.005	0.004	0.003	0.002	0.002	0.002	0.001	0.001	0.001
Eubacterium callanderi	0.004	0.004	0.004	0.018	0.017	0.018	0.002	0.001	0.001	0.005	0.004	0.005	0.018	0.016	0.017	0.002	0.002	0.001	0.004	0.004	0.005	0.018	0.018	0.019	0.001	0.002	0.002
Brachyspira pilosicoli	0.004	0.005	0.005	0	0	0	0	0	0	0.002	0.004	0.004	0	0	0	0	0	0	0.003	0.004	0.004	0	0	0	0	0	0
Bifidobacterium longum	0.004	0.004	0.005	0.599	0.468	0.558	1.991	1.906	1.817	0.003	0.003	0.002	0.642	0.616	0.592	2.119	2.271	2.198	0.007	0.004	0.004	0.573	0.54	0.535	1.963	2.109	2.024
Acidaminococcus fermentans	0.004	0.002	0.003	0	0	0	0	0	0	0.004	0.002	0.002	0	0	0	0	0	0	0.002	0.002	0.003	0	0	0	0	0	0
Ruminococcus albus	0.004	0.004	0.004	0.019	0.022	0.025	0.003	0.003	0.004	0.004	0.004	0.004	0.019	0.022	0.027	0.002	0.003	0.002	0.004	0.004	0.004	0.019	0.022	0.026	0.004	0.004	0.004
[Eubacterium] sulci	0.003	0.004	0.003	0	0	0	0.008	0.007	0.008	0.001	0.003	0.001	0	0	0	0.003	0.003	0.003	0.002	0.002	0.002	0	0	0	0.005	0.005	0.005
Weissella confusa	0.003	0.002	0.003	0	0	0	0	0	0	0.003	0.002	0.003	0	0	0	0	0	0	0.003	0.002	0.003	0	0	0	0	0	0
Streptococcus sp. A12	0.003	0.002	0.002	0.004	0.006	0.006	0.002	0.002	0.002	0.002	0.002	0.002	0.005	0.005	0.006	0.002	0.002	0.002	0.002	0.002	0.002	0.004	0.005	0.006	0.002	0.002	0.002
Clostridium perfringens	0.003	0.002	0.003	0.005	0.006	0.009	0.003	0.003	0.003	0.002	0.002	0.002	0.006	0.007	0.007	0.002	0.003	0.002	0.003	0.003	0.002	0.006	0.007	0.007	0.003	0.004	0.004
Olsenella umbonata	0.003	0.001	0.001	0	0	0	0.003	0.003	0.002	0.003	0.001	0.002	0	0	0	0.003	0.003	0.003	0.002	0.001	0.002	0	0	0	0.003	0.002	0.003
Chryseobacterium gallinarum	0.003	0.002	0.002	0	0	0	0	0	0	0.002	0.002	0.002	0	0	0	0	0	0	0.001	0.002	0.002	0	0	0	0	0	0
Bifidobacterium angulatum	0.003	0.002	0.002	0.01	0.007	0.008	0.012	0.008	0.01	0.004	0.002	0.003	0.008	0.009	0.008	0.012	0.013	0.012	0.002	0.002	0.002	0.009	0.007	0.008	0.012	0.012	0.011
Fermentimonas caenicola	0.003	0.003	0.003	0	0	0	0	0	0	0.003	0.003	0.003	0	0	0	0	0	0	0.003	0.003	0.003	0	0	0	0	0	0
Streptococcus gordonii	0.003	0.003	0.003	0.002	0.003	0.003	0.001	0.001	0.002	0.003	0.003	0.002	0.002	0.002	0.003	0.001	0.001	0	0.002	0.002	0.002	0.002	0.002	0.002	0.001	0.001	0.001
Lachnoclostridium phytofermentans	0.002	0.002	0.001	0.004	0.004	0.004	0.001	0.002	0.001	0.001	0.001	0.001	0.003	0.003	0.003	0.001	0.001	0.001	0.002	0.002	0.002	0.004	0.005	0.005	0.002	0.002	0.002
Bifidobacterium bifidum	0.002	0.001	0.001	0.055	0.054	0.054	2.795	2.628	2.469	0.001	0.001	0.001	0.055	0.056	0.056	3.006	3.338	3.325	0.003	0.001	0.001	0.054	0.053	0.053	2.618	2.859	2.805
Enterobacter cloacae	0.002	0.002	0.001	0	0	0	0.001	0.001	0.001	0.001	0.001	0.001	0	0.001	0	0	0.001	0	0	0.001	0.001	0	0	0.001	0.001	0.002	0.001
Muribaculum intestinale	0.002	0.002	0.002	0.011	0.01	0.008	0.008	0.009	0.009	0.002	0.002	0.002	0.01	0.009	0.008	0.007	0.007	0.007	0.001	0.001	0.001	0.011	0.009	0.007	0.01	0.009	0.008
Mogibacterium diversum	0.002	0.002	0.002	0.001	0.002	0.001	0.013	0.015	0.014	0.002	0.002	0.002	0.001	0.002	0.002	0.008	0.008	0.007	0.002	0.002	0.001	0.002	0.002	0.002	0.011	0.011	0.011
Paeniclostridium sordellii	0.002	0.002	0.002	0.004	0.004	0.004	0.012	0.016	0.018	0.001	0.002	0.001	0.003	0.003	0.004	0.011	0.014	0.014	0.001	0.002	0.001	0.003	0.004	0.004	0.013	0.014	0.015
Streptococcus oralis	0.002	0.002	0.001	0.001	0.002	0.002	0.006	0.006	0.003	0.001	0.001	0.001	0.001	0.002	0.001	0.001	0.001	0.001	0.001	0.001	0.002	0.001	0.002	0.002	0.004	0.003	0.004
Fusobacterium nucleatum	0.002	0.001	0.001	0	0.001	0	0	0	0	0.001	0.001	0.001	0	0	0	0	0	0	0.002	0.001	0.001	0	0	0	0	0	0
Streptococcus equi	0.002	0.001	0.001	0	0	0	0	0	0	0.002	0.001	0.001	0	0	0	0	0	0	0.001	0.001	0.001	0	0	0	0.001	0.001	0.001
Coriobacteriaceae bacterium 68-1-3	0.002	0.001	0.001	0.003	0.003	0.002	0	0	0	0.002	0.001	0.002	0.003	0.003	0.001	0	0	0	0.002	0.001	0.001	0.003	0.002	0.002	0	0	0
Desulfovibrio desulfuricans	0.002	0	0.001	0	0.001	0.001	0.001	0.002	0	0.004	0.002	0.001	0.002	0.002	0.001	0.002	0.001	0.003	0.001	0	0.002	0.004	0.001	0.001	0.002	0.002	0
Enterococcus durans	0.002	0.001	0	0.004	0.01	0.008	0	0	0	0.001	0	0	0.004	0.007	0.008	0	0	0	0.001	0	0	0.004	0.008	0.009	0	0	0
Butyrivibrio fibrisolvens	0.002	0.003	0.002	0.001	0.001	0.001	0.001	0.001	0.001	0.001	0.001	0.001	0.001	0.001	0.001	0.001	0	0.001	0.004	0.003	0.003	0.003	0.002	0.003	0.001	0.001	0.001
Aminipila sp. JN-39	0.002	0.001	0.001	0.002	0.001	0.001	0.001	0	0	0.002	0.001	0.001	0.001	0.001	0.001	0	0.001	0.001	0.002	0.001	0.001	0.001	0.001	0.001	0	0.001	0.001
Bacteroidales bacterium CF	0.002	0.002	0.001	0	0	0	0	0	0	0.002	0.002	0.002	0	0	0	0	0	0	0.001	0.001	0.002	0	0	0	0	0	0
Citrobacter freundii complex sp. CFNIH4	0.002	0.001	0	0	0	0	0	0	0	0.001	0.001	0.001	0	0	0	0	0	0	0.002	0.001	0.001	0	0	0	0	0	0
Denitrobacterium detoxificans	0.002	0.001	0.001	0.001	0.001	0.001	0	0	0	0.002	0.001	0.001	0.001	0.001	0.001	0	0	0	0.002	0.001	0.001	0.001	0.001	0.001	0	0	0
Actinomyces sp. oral taxon 414	0.002	0.001	0.001	0	0	0	0.001	0.001	0.001	0.002	0.001	0.001	0	0	0	0	0.001	0.001	0.002	0	0.001	0	0	0	0.001	0.001	0.001
Oscillibacter valericigenes	0.002	0.002	0.002	0.004	0.002	0.003	0.003	0.003	0.003	0.003	0.002	0.002	0.004	0.004	0.003	0.002	0.002	0.002	0.003	0.002	0.003	0.004	0.004	0.003	0.003	0.004	0.003
Prevotella scopos	0.002	0.002	0.002	0.004	0.004	0.004	0.005	0.009	0.003	0.001	0.002	0.001	0.004	0.003	0.003	0.004	0.003	0.002	0.001	0.002	0.002	0.003	0.003	0.004	0.009	0.008	0.007
[Clostridium] sphenoides	0.002	0.001	0.002	0.001	0.001	0.002	0.001	0.002	0.001	0.001	0.001	0.001	0.001	0.001	0.001	0.001	0.001	0.001	0.002	0.002	0.002	0.001	0.002	0.002	0.002	0.002	0.002
Streptococcus sp. oral taxon 431	0.002	0.002	0.002	0.001	0.001	0.001	0.005	0.006	0.006	0.001	0.001	0.001	0.001	0.001	0.001	0.002	0.001	0.002	0.002	0.001	0.002	0.001	0.001	0.001	0.004	0.003	0.004
Homo sapiens	0.002	0.002	0.002	0.001	0.001	0.001	0.001	0.001	0.001	0.001	0.002	0.001	0.001	0.001	0.001	0.001	0.001	0.001	0.044	0.017	0.014	0.026	0.016	0.016	0.009	0.014	0.009
Ralstonia insidiosa	0.002	0.009	0.01	0.003	0.003	0.003	0.013	0.01	0.01	0.004	0.008	0.009	0.003	0.002	0.004	0.011	0.011	0.011	0.005	0.005	0.008	0.003	0.003	0.004	0.011	0.012	0.012
Haemophilus haemolyticus	0.001	0	0	0	0	0	0	0	0	0	0.001	0	0	0	0	0	0	0	0.001	0.001	0	0	0	0	0	0	0
Paenibacillus terrae	0.001	0	0	0	0	0	0	0	0	0	0	0	0	0	0	0	0	0	0.001	0	0	0	0	0	0	0	0
Dialister pneumosintes	0.001	0	0	0	0	0	0	0	0	0.001	0	0.001	0	0	0	0	0	0	0	0	0.001	0	0	0	0	0	0
Clostridium septicum	0.001	0.001	0.001	0	0	0	0.004	0.005	0.006	0.001	0	0.001	0	0	0	0.003	0.004	0.004	0	0.001	0.001	0	0	0	0.004	0.004	0.004
Aggregatibacter segnis	0.001	0.001	0.001	0	0	0	0	0	0	0.001	0.001	0.001	0	0	0	0	0	0	0.001	0.001	0.001	0	0	0	0	0	0
Butyrivibrio hungatei	0.001	0.001	0.001	0.002	0.002	0.002	0.001	0.001	0.001	0.001	0.001	0	0.001	0.001	0.001	0	0	0	0.003	0.002	0.002	0.002	0.002	0.003	0.002	0.002	0.002
Citrobacter youngae	0.001	0.001	0.001	0	0	0	0	0	0	0.001	0.001	0.001	0	0	0	0	0	0	0	0.001	0.001	0	0	0	0	0	0
Dermabacter vaginalis	0.001	0	0	0	0	0	0	0	0	0	0	0	0	0	0	0	0	0	0	0	0	0	0	0	0	0	0
Salmonella enterica	0.001	0.001	0.001	0.003	0	0.004	0.004	0.002	0.009	0.001	0.002	0.002	0.005	0.001	0	0.003	0.003	0.007	0.002	0.001	0.001	0.003	0.003	0.009	0.006	0.006	0.004
Herbinix luporum	0.001	0	0	0.001	0.001	0.001	0	0	0.001	0	0	0	0.001	0	0	0	0	0	0.001	0.001	0.001	0.001	0.001	0.001	0.001	0.001	0.001
Lactobacillus salivarius	0.001	0	0	0.001	0.001	0.001	0.001	0.001	0.001	0.001	0	0	0	0.001	0.001	0.001	0.001	0.001	0.001	0	0	0.001	0.001	0.001	0.001	0.001	0.001
Lactobacillus plantarum	0.001	0.002	0.001	0	0	0.001	0	0	0	0.001	0.001	0.001	0	0	0	0	0	0	0.001	0.001	0.001	0	0	0.002	0.001	0.001	0
Streptococcus sanguinis	0.001	0.001	0.002	0.004	0.005	0.005	0.003	0.002	0.003	0.001	0.001	0.001	0.003	0.004	0.005	0.001	0.001	0.001	0.001	0.001	0.001	0.004	0.005	0.005	0.002	0.002	0.002
Actinomyces oris	0.001	0	0	0.001	0.001	0.001	0.005	0.007	0.004	0.001	0	0	0.001	0.001	0.001	0.005	0.006	0.005	0	0	0.001	0	0.001	0.001	0.004	0.006	0.005
Parabacteroides phage YZ-2015b	0.001	0.001	0.001	0.001	0	0	0.001	0.002	0.001	0.001	0.001	0.001	0.001	0	0	0.001	0.001	0.001	0.001	0.001	0.001	0.001	0	0	0.001	0.001	0.001
Propionimicrobium sp. Marseille-P3275	0.001	0.002	0.001	0.001	0.001	0.001	0	0	0	0.001	0.001	0.001	0.001	0.001	0.001	0	0	0	0.002	0.001	0.001	0.001	0.001	0	0	0	0
Finegoldia magna	0.001	0.001	0.001	0	0	0	0	0	0.001	0.001	0.001	0.001	0	0	0	0	0	0	0.001	0.001	0.001	0	0.001	0	0	0	0
Clostridium chauvoei	0.001	0.001	0.001	0	0	0	0.001	0.001	0.001	0.001	0.001	0.001	0	0	0	0	0.001	0	0.001	0.001	0.001	0	0	0	0.001	0.001	0.001
Olsenella sp. oral taxon 807	0.001	0	0	0	0	0	0.001	0	0.001	0.001	0	0	0	0	0	0.001	0.001	0.001	0.001	0	0	0	0	0	0.001	0.001	0.001
Peptoniphilus sp. ING2-D1G	0.001	0.001	0.001	0.003	0.004	0.003	0	0.001	0	0.001	0.001	0.001	0.002	0.003	0.004	0	0	0	0.001	0.001	0.001	0.002	0.003	0.003	0	0	0
Sphingobacterium sp. ML3W	0.001	0	0	0	0.001	0	0	0	0	0	0	0	0	0	0	0	0	0	0	0	0	0	0	0	0	0	0
Actinomyces sp. oral taxon 171	0.001	0	0	0	0.001	0.001	0.003	0.002	0.002	0.001	0	0	0.001	0.001	0.001	0.002	0.003	0.003	0.001	0	0	0	0.001	0.001	0.002	0.002	0.002
Spiroplasma litorale	0.001	0.001	0	0	0	0	0	0	0	0	0	0	0	0	0	0	0	0	0.001	0.001	0.001	0	0	0	0	0	0
Desulfovibrio fairfieldensis	0.001	0	0.001	0.001	0.001	0	0	0	0	0.001	0.001	0	0.001	0	0	0.001	0	0	0.001	0	0.001	0	0	0	0	0	0
Bradyrhizobium sp. SK17	0.001	0.001	0.001	0.001	0.001	0	0	0	0.001	0	0	0	0	0	0	0	0	0	0	0	0	0	0	0	0	0	0
Streptococcus cristatus	0.001	0	0	0	0	0.001	0.001	0.001	0	0	0	0	0	0	0.001	0	0	0	0	0	0	0.001	0	0.001	0	0.001	0
Ornithobacterium rhinotracheale	0.001	0.001	0	0.007	0.004	0.007	0.016	0.006	0.02	0	0	0.001	0.011	0.008	0.004	0.016	0.011	0.011	0.001	0.001	0.001	0.009	0.011	0.008	0.014	0.011	0.013
Prevotella melaninogenica	0.001	0.001	0	0.002	0.002	0.002	0.005	0.006	0.005	0.001	0	0.001	0.001	0.001	0.002	0.003	0.002	0.002	0.001	0.001	0.001	0.003	0.003	0.001	0.008	0.007	0.007
Streptococcus sp. FDAARGOS_192	0.001	0	0.001	0.005	0.007	0.007	0.011	0.017	0.018	0	0	0.001	0.005	0.006	0.006	0.009	0.012	0.012	0	0	0	0.005	0.007	0.007	0.012	0.014	0.014
Muribaculum sp. TLL-A4	0.001	0.001	0.001	0.035	0.033	0.032	0.031	0.032	0.029	0	0	0	0.037	0.034	0.032	0.029	0.027	0.03	0.001	0.001	0.001	0.037	0.032	0.031	0.029	0.03	0.03
Streptococcus mitis	0.001	0.005	0.004	0.001	0.001	0.001	0.044	0.049	0.041	0.001	0.001	0.001	0	0	0	0.011	0.01	0.009	0.002	0.002	0.002	0.001	0.001	0.001	0.031	0.025	0.026
Anoxybacillus flavithermus	0.001	0	0	0	0	0	0	0	0	0.001	0	0	0	0	0	0	0	0	0	0.001	0.001	0	0	0	0	0	0
Desulfovibrio alaskensis	0.001	0	0.001	0	0	0.001	0.002	0.001	0.001	0	0	0	0.001	0	0	0.003	0.001	0.003	0.001	0	0	0.001	0	0.001	0.002	0.002	0.002
Olsenella uli	0.001	0	0	0	0	0	0	0	0	0.001	0	0.001	0	0	0	0	0	0	0.001	0	0	0	0	0	0	0	0
Clostridium novyi	0.001	0.001	0.001	0	0	0	0	0	0	0	0	0	0	0	0	0	0	0	0.001	0	0.001	0	0	0	0	0	0
Streptococcus sp. FDAARGOS_522	0.001	0	0	0	0	0	0.006	0.005	0	0	0	0	0	0.001	0	0.005	0.002	0.004	0	0	0	0	0	0	0.001	0	0.005
Streptococcus australis	0.001	0.001	0.001	0.002	0.003	0.004	0.002	0.004	0.003	0.001	0.001	0.001	0.003	0.003	0.003	0.002	0.002	0.002	0	0.001	0.001	0.003	0.002	0.004	0.002	0.002	0.003
Clostridium botulinum	0.001	0	0.001	0	0	0	0	0	0.001	0	0.001	0	0	0	0	0	0	0	0.001	0.001	0	0	0	0	0.001	0.001	0.001
Actinomyces pacaensis	0.001	0.001	0.002	0.001	0	0.001	0.001	0.001	0.001	0.001	0.001	0.002	0	0	0	0.001	0.001	0.001	0.001	0.001	0.001	0	0.001	0	0.001	0.001	0.001
Clostridiales bacterium 70B-A	0.001	0.001	0.001	0.001	0.001	0.001	0	0	0	0.001	0.001	0	0.001	0.001	0.001	0	0	0	0.001	0.001	0.001	0.001	0.001	0.001	0	0	0
Campylobacter concisus	0.001	0.001	0.001	0	0	0	0	0	0	0.001	0.001	0.001	0	0	0.001	0	0	0	0.001	0.001	0.001	0	0	0	0	0	0
Eggerthella sp. YY7918	0.001	0.001	0.001	0.029	0.021	0.022	0.035	0.029	0.028	0.001	0	0.001	0.028	0.026	0.022	0.037	0.033	0.034	0.001	0	0	0.024	0.023	0.02	0.033	0.028	0.027
Slackia heliotrinireducens	0.001	0.001	0.001	0.002	0.002	0.002	0	0	0.001	0.001	0.001	0.001	0.002	0.001	0.001	0	0	0	0.001	0	0.001	0.002	0.002	0.002	0	0	0
Gordonibacter massiliensis	0.001	0.001	0.001	0.001	0.001	0.001	0.002	0.001	0.001	0.001	0.001	0.001	0.001	0	0.001	0.001	0.002	0.002	0.001	0.001	0.001	0.001	0.001	0.001	0.002	0.002	0.002
Enterococcus sp. CR-Ec1	0.001	0	0	0	0	0	0	0	0	0	0	0	0	0	0	0	0	0	0	0	0	0	0	0	0	0	0
Streptococcus viridans	0.001	0.001	0	0.003	0.003	0.004	0.002	0.003	0.003	0.001	0	0.001	0.003	0.003	0.004	0.002	0.002	0.002	0.001	0.001	0	0.002	0.003	0.004	0.002	0.003	0.003
Prevotella dentalis	0.001	0.001	0.001	0.01	0.008	0.009	0.013	0.015	0.013	0.001	0.001	0.001	0.009	0.007	0.008	0.01	0.008	0.009	0.001	0.001	0.001	0.01	0.008	0.008	0.015	0.012	0.012
Enterobacter asburiae	0.001	0	0	0	0	0	0.001	0.001	0	0	0	0	0	0	0	0.001	0.001	0.001	0	0	0	0	0	0	0.001	0.001	0.001
Megasphaera hexanoica	0.001	0.001	0.001	0	0	0	0	0	0	0.001	0.001	0.001	0	0	0	0	0	0	0.001	0.001	0.001	0	0	0	0	0	0
Clostridium isatidis	0.001	0.001	0.001	0	0	0	0.001	0.002	0.001	0.001	0	0.001	0	0	0	0.001	0.001	0.001	0	0.001	0.001	0	0	0	0.001	0.001	0.001
Ruminococcaceae bacterium CPB6	0.001	0.001	0	0.001	0	0	0.001	0.001	0	0	0	0	0	0	0.001	0.001	0	0	0.001	0.001	0.001	0.001	0.001	0.001	0.001	0.001	0.001
Lentibacillus amyloliquefaciens	0.001	0	0	0	0	0	0	0	0	0	0	0	0	0	0	0	0	0	0	0	0	0	0	0	0	0	0
Cellulosilyticum sp. WCF-2	0.001	0.001	0.001	0.005	0.005	0.005	0.002	0.002	0.002	0.001	0.001	0.001	0.006	0.005	0.004	0.002	0.003	0.002	0.001	0.001	0.001	0.004	0.004	0.004	0.002	0.002	0.002
Enterobacter ludwigii	0.001	0.001	0.001	0	0	0	0	0	0	0.001	0.001	0.001	0	0	0	0	0	0	0.001	0.001	0.001	0	0	0	0	0	0
Citrobacter freundii complex sp. CFNIH9	0.001	0.001	0.001	0	0	0	0	0	0	0.001	0.001	0.001	0	0	0	0	0	0	0.001	0.001	0.001	0	0	0	0	0	0
Murdochiella vaginalis	0.001	0.001	0.001	0.005	0.005	0.006	0.002	0.001	0.001	0.001	0.001	0	0.006	0.007	0.006	0.001	0.002	0.002	0.001	0.001	0	0.006	0.006	0.005	0.002	0.002	0.002
Clostridium carboxidivorans	0.001	0	0	0	0	0	0	0	0	0	0.001	0.001	0	0	0	0	0	0	0	0.001	0.001	0	0	0	0	0	0
Aeromonas salmonicida	0.001	0	0.001	0	0	0	0.002	0.001	0	0.001	0	0	0	0	0	0.002	0.001	0.002	0.001	0.001	0.001	0	0.001	0.001	0.001	0.002	0.001
Lautropia mirabilis	0.001	0.001	0.001	0	0	0	0	0	0	0.003	0.001	0.001	0	0.001	0	0	0	0	0	0.001	0.001	0	0	0	0	0	0
Streptococcus acidominimus	0.001	0.001	0.001	0	0	0.001	0.001	0.001	0.001	0.001	0.001	0.001	0.001	0	0.001	0.002	0.001	0.001	0.002	0.001	0.001	0	0.001	0.001	0.001	0.001	0.001
Haemophilus influenzae	0.001	0.001	0.001	0	0	0	0	0	0	0	0	0.001	0	0	0	0	0	0	0	0	0	0	0	0	0	0	0.001
Citrobacter portucalensis	0.001	0.001	0.001	0	0	0	0.002	0.001	0.001	0.002	0.001	0.001	0	0	0	0.001	0	0.001	0.002	0.001	0.002	0	0	0	0	0.001	0.001
Enterobacter hormaechei	0.001	0.001	0	0	0	0	0.001	0.001	0	0.002	0	0.001	0	0	0	0.001	0.001	0.001	0.002	0	0	0	0	0	0.002	0.002	0.001
Clostridium bornimense	0.001	0.001	0.001	0	0.001	0.001	0	0	0	0	0	0.001	0	0	0.001	0.001	0	0	0.001	0.001	0.001	0	0.001	0.001	0.001	0.001	0.001
Aggregatibacter aphrophilus	0.001	0	0	0	0	0	0	0	0	0	0	0	0	0	0	0	0	0	0	0	0	0	0	0	0	0	0
Gemella sp. oral taxon 928	0.001	0.001	0.001	0	0	0	0	0	0	0.001	0.001	0.001	0	0	0	0	0	0	0	0.001	0.001	0	0	0	0	0	0
Streptococcus equinus	0.001	0.001	0.001	0.006	0.008	0.008	0.01	0.013	0.014	0	0	0.001	0.004	0.005	0.007	0.009	0.01	0.009	0.001	0.001	0.001	0.005	0.007	0.008	0.01	0.012	0.011
Lactobacillus murinus	0.001	0.001	0.001	0	0	0	0	0	0	0.001	0.001	0.001	0	0	0	0	0	0	0.001	0.001	0.001	0	0	0	0	0	0
Sphingomonas koreensis	0.001	0	0	0	0	0	0	0	0	0	0	0	0	0	0	0	0	0	0	0	0	0	0	0	0	0	0
Klebsiella michiganensis	0.001	0.001	0	0	0	0	0	0	0.001	0.001	0.001	0	0	0	0	0	0	0	0	0.001	0	0	0	0	0	0	0
Clostridium butyricum	0.001	0.001	0.001	0	0	0	0.001	0.001	0.001	0.001	0.001	0.001	0	0	0	0.001	0.001	0.001	0.001	0.001	0.001	0	0	0.001	0.001	0.001	0.001
Azoarcus sp. SY39	0.001	0.001	0.001	0	0	0	0	0	0	0.002	0.001	0.001	0	0	0	0	0	0	0.002	0.001	0.001	0	0	0	0	0	0
Brachyspira murdochii	0.001	0	0	0	0	0	0	0	0	0	0	0	0	0	0	0	0	0	0	0	0	0	0	0	0	0	0
Capnocytophaga sputigena	0.001	0.001	0.001	0	0	0	0	0	0	0.001	0.001	0.001	0	0	0	0	0	0	0.001	0.002	0.001	0	0	0	0	0	0
Porphyromonas asaccharolytica	0.001	0.001	0.001	0	0	0	0	0	0	0.001	0.001	0.001	0	0	0	0	0	0	0.001	0.001	0.001	0	0	0	0	0	0
[Eubacterium] rectale	2021-02-11	1.83	1.776	4.41	4.163	3.817	20.936	21.793	22.713	2.121	2021-02-01	1.917	4.337	2021-04-01	3.878	21.428	20.244	20.429	2.156	2.071	1.896	4.403	4.104	3.851	22.125	21.351	21.865
Lactococcus virus ASCC465	0	0	0	0	0	0.001	0	0.001	0	0	0	0	0	0.001	0	0	0	0	0	0	0	0	0.001	0	0.001	0.001	0
Mucilaginibacter sp. PAMC 26640	0	0	0.001	0	0	0	0	0	0	0	0	0	0	0	0	0	0	0	0	0	0	0	0	0	0	0	0
Prevotella ruminicola	0	0	0	0	0	0	0.002	0.003	0.003	0	0	0	0	0	0	0.001	0.001	0.001	0	0	0	0.001	0.001	0	0.004	0.003	0.003
Enterobacter cancerogenus	0	0	0	0	0	0	0	0	0	0.001	0.001	0.001	0	0	0	0	0	0	0.001	0	0	0	0	0	0	0	0
Streptococcus pseudopneumoniae	0	0	0	0	0	0	0.003	0.005	0.003	0	0	0	0	0	0	0.001	0	0	0	0	0	0	0	0	0.002	0.002	0.002
Atopobium parvulum	0	0	0.001	0	0	0.001	0.001	0	0.001	0.001	0	0	0	0	0	0	0	0	0	0	0	0	0.001	0	0	0	0
Clostridium estertheticum	0	0	0	0	0	0	0	0	0	0.001	0	0	0	0	0	0	0	0	0	0	0	0	0	0	0	0	0
Pasteurella multocida	0	0.002	0	0	0	0	0	0	0	0	0	0	0	0	0	0	0	0	0	0	0.001	0	0	0	0	0	0
Lactococcus virus ASCC273	0	0	0	0.001	0	0	0.001	0.001	0.001	0	0	0	0	0	0	0.002	0.001	0.001	0	0	0	0	0	0	0.001	0.001	0.001
Cyanobacterium aponinum	0	0	0	0	0	0	0	0	0	0	0	0	0	0	0	0	0	0	0	0	0	0	0	0	0.001	0	0
Riemerella anatipestifer	0	0	0	0.005	0.005	0.006	0	0	0	0	0	0	0.006	0.005	0.006	0	0	0	0	0	0	0.006	0.005	0.007	0	0	0
Phascolarctobacterium succinatutens	0	0	0	0.338	0.362	0.404	0.011	0.009	0.01	0.001	0	0	0.346	0.381	0.405	0.011	0.01	0.011	0	0	0.001	0.344	0.383	0.421	0.013	0.011	0.012
Shigella boydii	0	0	0	0	0	0.001	0.001	0	0	0	0	0	0	0	0	0	0	0	0	0	0	0	0	0	0	0	0
Hymenobacter sp. sh-6	0	0	0	0.001	0	0	0	0.001	0	0	0	0	0	0	0	0	0	0	0	0	0	0.001	0.001	0.001	0	0.001	0
Streptococcus sp. HSISS2	0	0	0	0.001	0.001	0.001	0.001	0.003	0	0	0	0	0	0	0.001	0.001	0.001	0.001	0	0	0	0.001	0.001	0.001	0.001	0.001	0.001
Streptococcus sp. HSISS3	0	0	0	0	0.001	0.001	0.002	0.002	0.002	0	0	0	0.001	0.001	0.001	0.001	0.001	0.002	0	0	0	0.001	0.001	0.001	0.002	0.003	0.003
Streptococcus sp. HSISS1	0	0	0	0.001	0.001	0.002	0.005	0.009	0.006	0	0	0	0.001	0.001	0.002	0.001	0.003	0.006	0	0	0	0.002	0.001	0.003	0.004	0.007	0.005
Sporanaerobacter sp. NJN-17	0	0	0	0	0.001	0.001	0	0	0	0	0	0	0.001	0.001	0.001	0	0	0	0	0	0	0.001	0.001	0.001	0	0	0
Parvimonas micra	0	0.001	0.001	0.001	0.001	0.001	0	0	0	0	0	0	0.001	0.001	0.001	0	0	0	0	0	0	0.002	0.001	0.002	0	0	0
Bordetella trematum	0	0	0	0.001	0.001	0	0	0	0	0	0	0	0.001	0.001	0.001	0	0	0	0	0	0	0.001	0.001	0.001	0	0	0
Lactococcus virus Bibb29	0	0	0	0	0	0.001	0	0	0.002	0	0	0	0	0	0.001	0	0	0.001	0	0	0	0.001	0	0.001	0	0	0
Leuconostoc mesenteroides	0	0	0	0.008	0.008	0.008	0	0	0.001	0	0	0	0.008	0.008	0.008	0	0	0	0	0	0	0.008	0.01	0.009	0.001	0	0.001
Lactococcus phage P680	0	0	0	0.001	0	0	0	0.001	0.001	0	0	0	0.001	0.001	0.001	0	0	0	0	0	0	0.001	0	0.001	0	0.001	0
Ralstonia pickettii	0	0.001	0.002	0.001	0	0	0.001	0.001	0.001	0.001	0	0.001	0.001	0.001	0	0.001	0.001	0.001	0	0.001	0.001	0	0	0	0.001	0.001	0.001
Blautia coccoides	0	0	0.115	0.107	0	0.146	0	0	0	0	0	0	0	0	0	0.083	0	0	0	0	0	0	0	0.144	0	0	0
Parabacteroides phage YZ-2015a	0	0	0	0	0	0	0.001	0.001	0.001	0	0	0	0	0	0	0.001	0	0	0	0	0	0	0	0	0.001	0.001	0
Streptococcus sp. I-P16	0	0	0	0.001	0.001	0.001	0	0.001	0.001	0	0	0	0.001	0.001	0.002	0	0	0.001	0	0	0	0.001	0.001	0.001	0.001	0.001	0.001
Lactobacillus paracasei	0	0	0	0.002	0.002	0.002	0	0	0	0	0	0	0.002	0.002	0.002	0	0	0	0	0	0	0.002	0.002	0.003	0	0	0
Streptococcus infantarius	0	0	0	0	0	0	0.005	0.005	0.004	0	0	0	0	0	0	0.004	0.005	0.005	0	0	0	0	0	0	0.003	0.005	0.004
Schaalia meyeri	0	0	0	0	0	0	0.001	0	0.001	0	0	0	0	0	0	0	0	0	0	0	0	0	0	0	0	0	0
Mucilaginibacter gotjawali	0	0	0	0	0	0.001	0	0	0	0	0	0	0	0	0.001	0	0	0	0	0	0	0.001	0.001	0	0	0	0
Lactococcus virus CB14	0	0	0	0	0	0.001	0	0	0	0	0	0	0	0	0.001	0	0.001	0.001	0	0	0	0	0.001	0	0	0	0.001
Klebsiella pneumoniae	0	0	0	0	0.001	0	0.007	0.006	0.01	0	0.001	0	0	0	0	0.008	0.008	0.004	0	0	0	0.001	0.004	0.002	0.01	0.005	0.009
Magnetospirillum gryphiswaldense	0	0	0	0	0	0	0	0	0	0	0	0	0	0	0	0	0	0	0	0	0	0	0.007	0	0	0	0
Streptococcus sp. 'group B'	0	0	0	0	0	0	0	0	0	0	0	0	0	0	0	0	0.002	0	0	0	0	0	0	0	0	0	0
Desulfovibrio carbinolicus	0	0	0	0	0.002	0.001	0	0	0	0	0	0	0	0	0	0	0	0	0	0	0	0	0.002	0	0	0	0
Streptococcus sp. JS71	0	0	0	0.001	0.001	0.002	0.001	0.001	0	0	0	0	0.001	0.001	0.001	0	0	0	0	0	0	0.001	0.001	0.001	0	0	0
Streptococcus dysgalactiae	0	0	0	0	0	0	0.001	0.001	0.001	0	0	0	0	0	0	0	0	0	0	0	0	0	0	0	0	0.001	0.001
Lactococcus phage 28201	0	0	0	0.001	0	0	0	0	0	0	0	0	0	0	0	0	0	0	0	0	0	0.001	0.001	0	0	0	0
Staphylococcus aureus	0	0	0	0	0	0	0	0	0	0	0	0	0	0	0	0	0	0	0	0	0.001	0	0	0	0	0	0
Victivallales bacterium CCUG 44730	0	0	0	0.071	0.047	0.049	0.156	0.117	0.109	0	0	0	0.073	0.06	0.052	0.161	0.14	0.143	0	0	0	0.066	0.053	0.046	0.152	0.133	0.131
Alicycliphilus denitrificans	0	0.001	0	0	0	0	0	0	0	0	0.001	0	0	0	0	0	0.001	0	0	0	0.001	0	0	0	0	0.001	0
Duncaniella sp. C9	0	0	0	0	0	0	0.004	0	0	0	0	0	0	0	0	0	0	0	0	0	0	0	0	0	0.005	0	0
Klebsiella aerogenes	0	0	0	0.001	0.001	0.001	0.001	0.002	0.001	0	0	0	0.001	0.001	0.001	0.001	0.002	0.001	0	0	0	0.001	0.001	0.001	0.001	0.001	0.001
Methylomusa anaerophila	0	0	0	0	0	0	0	0	0	0	0	0	0	0	0	0	0.001	0	0	0	0	0	0	0	0	0	0
Bacillus subtilis	0	0	0	0	0	0	0	0	0	0	0	0	0	0	0	0	0	0	0	0	0	0	0	0	0	0	0.001
Bacteroides coprosuis	0	0.001	0	0.009	0.009	0.009	0.008	0.007	0.007	0	0	0	0.01	0.009	0.008	0.007	0.006	0.007	0	0	0.001	0.01	0.008	0.009	0.008	0.008	0.007
Pelosinus sp. UFO1	0	0	0	0	0	0	0.001	0	0	0	0	0	0	0	0	0	0	0.001	0	0	0	0	0	0	0.001	0.001	0.001
Streptococcus sp. ChDC B345	0	0	0.001	0	0	0	0.007	0.006	0.006	0	0	0	0	0	0	0.001	0.001	0.001	0	0	0	0	0	0	0.004	0.004	0.004
Lactobacillus johnsonii	0	0	0	0	0	0	0	0	0	0	0	0	0	0	0	0	0	0	0.001	0	0	0	0	0	0	0	0
Shigella flexneri	0	0	0	0	0	0	0	0	0	0	0	0	0	0	0	0	0	0	0	0	0	0	0	0	0	0	0.003
Lactococcus piscium	0	0	0	0	0	0	0.001	0.001	0.001	0	0	0	0	0	0	0	0	0	0	0	0	0	0	0	0.001	0	0.001
Streptococcus vestibularis	0	0	0	0.004	0.005	0.004	0.003	0.004	0.004	0	0	0	0.004	0.003	0.004	0.003	0.002	0.002	0	0	0	0.004	0.004	0.005	0.003	0.003	0.003
Klebsiella quasipneumoniae	0	0	0	0	0	0	0.001	0.001	0	0	0	0	0	0	0	0	0.001	0.001	0	0	0	0	0	0	0	0	0
Prevotella jejuni	0	0	0	0.005	0.005	0.006	0.043	0.033	0.027	0	0	0	0.005	0.006	0.005	0.043	0.031	0.033	0	0	0	0.005	0.005	0.005	0.03	0.028	0.027
Trueperella pyogenes	0	0	0	0.003	0.002	0.002	0	0	0	0	0	0	0.002	0.002	0.002	0	0	0	0	0	0	0.002	0.002	0.002	0	0	0
Propionibacterium acidifaciens	0	0	0.001	0	0	0	0.001	0.001	0	0.001	0	0	0	0	0	0.001	0.001	0.001	0	0	0	0	0	0	0.001	0.001	0.001
Shigella dysenteriae	0	0	0	0	0	0	0	0	0	0	0	0	0	0.003	0	0	0	0	0	0.001	0	0	0	0	0	0	0
cyanobacterium endosymbiont of Epithemia turgida	0	0	0	0	0	0	0.001	0.001	0	0	0	0	0	0	0	0	0	0	0	0	0	0	0	0	0	0	0
Sphingobium sp. MI1205	0	0	0	0	0	0	0	0	0.001	0	0	0	0	0	0	0	0	0	0	0	0	0	0	0	0	0	0
Pseudodesulfovibrio aespoeensis	0	0	0	0.001	0.001	0	0	0	0	0.001	0	0.001	0	0.001	0	0	0	0	0	0	0	0.001	0.001	0	0	0	0
Treponema putidum	0	0	0	0	0.001	0.001	0	0	0	0	0	0	0	0	0	0	0	0	0	0	0	0.001	0	0	0	0	0
Treponema succinifaciens	0	0	0	0	0	0	0	0	0	0	0	0	0.001	0	0	0	0	0.001	0	0	0	0	0	0	0	0	0
Bifidobacterium gallinarum	0	0	0	0.001	0.001	0.002	0.027	0.036	0.035	0	0	0	0.001	0.001	0.001	0.025	0.038	0.035	0	0	0	0.001	0.001	0.001	0.025	0.037	0.034
Lactobacillus rhamnosus	0	0	0	0.009	0.012	0.012	0.036	0.045	0.043	0	0	0	0.009	0.011	0.012	0.035	0.043	0.041	0	0	0	0.01	0.012	0.012	0.037	0.046	0.047
Burkholderiales bacterium YL45	0	0	0	0.013	0.015	0.012	0.009	0.006	0.01	0.001	0	0.001	0.015	0.014	0.012	0.008	0.007	0.008	0	0	0.001	0.014	0.013	0.012	0.008	0.007	0.007
Erysipelotrichaceae bacterium I46	0	0	0	0.138	0.152	0.153	0	0	0	0	0	0	0.135	0	0.167	0	0	0	0	0	0	0.134	0.143	0.162	0	0	0
Streptococcus thermophilus	0	0.001	0	0.072	0.09	0.088	0.587	0.813	0.831	0	0	0	0.069	0.086	0.091	0.547	0.663	0.671	0.001	0	0	0.077	0.096	0.098	0.609	0.747	0.755
Fabibacter pacificus	0	0	0	0	0	0	0.001	0.001	0.001	0	0	0	0	0	0	0	0.001	0	0	0	0	0	0	0	0.001	0.001	0.001
Actinomyces sp. oral taxon 848	0	0	0	0	0	0	0.001	0.001	0.001	0	0	0	0	0	0	0.001	0.001	0.001	0	0	0	0	0	0	0.001	0.001	0.001
Lactococcus phage 340	0	0	0	0	0.001	0	0	0	0	0	0	0	0.001	0.001	0.001	0	0	0.001	0	0	0	0.001	0.001	0.001	0	0	0
Enterobacter sp. DKU_NT_01	0	0	0	0	0	0	0	0	0	0	0	0	0	0	0	0	0	0	0.001	0	0	0	0	0	0	0	0
Streptococcus sp. I-G2	0	0	0	0.001	0.002	0.002	0.001	0	0.001	0	0	0	0.001	0	0.001	0	0	0	0	0	0	0.001	0.001	0.001	0.001	0.001	0.001
Dyadobacter fermentans	0	0.001	0	0	0	0	0	0	0	0	0	0	0	0	0	0	0	0	0.001	0.001	0.001	0	0	0	0	0	0
Lactococcus raffinolactis	0	0	0	0	0	0	0	0	0	0	0	0	0	0	0	0	0	0	0	0	0	0.001	0	0	0	0	0
Caproiciproducens sp. NJN-50	0	0	0	0	0	0	0	0.001	0	0	0	0	0	0	0	0.001	0.001	0.001	0	0	0	0	0	0	0.001	0.001	0.001
Enterobacteriaceae bacterium ENNIH3	0	0	0	0	0	0	0	0	0	0	0	0	0	0	0	0	0	0	0	0	0	0	0	0	0.008	0	0.008
Enterobacteriaceae bacterium ENNIH2	0	0.004	0	0	0	0	0	0	0	0.002	0.003	0.004	0	0	0	0	0	0	0.004	0.003	0	0	0	0	0	0	0
Lactococcus virus CB13	0	0	0	0	0	0	0.001	0.001	0.001	0	0	0	0.001	0	0.001	0.001	0.001	0.001	0	0	0	0	0	0	0.001	0.001	0.001
Prevotella denticola	0	0	0	0.001	0.001	0.001	0.051	0.044	0.041	0	0	0	0	0.001	0	0.034	0.038	0.036	0.001	0	0	0.002	0.002	0.002	0.051	0.046	0.042
Lactococcus phage M5938	0	0	0	0.001	0	0	0	0	0	0	0	0	0	0	0	0	0	0	0	0	0	0	0	0	0	0	0
Clostridium argentinense	0	0	0	0	0	0	0	0	0	0	0	0	0	0	0	0	0	0	0	0	0	0.001	0.001	0	0	0	0
Raoultella sp. X13	0	0	0	0	0	0	0.01	0.003	0.01	0	0	0	0	0	0	0.008	0.007	0.006	0	0	0	0	0	0	0.006	0.008	0.009
Bifidobacterium dentium	0	0	0	0.001	0.001	0.001	0.003	0.004	0.003	0	0	0	0.001	0.001	0.001	0.003	0.003	0.003	0	0	0	0.001	0.001	0.001	0.004	0.003	0.004
Streptococcus intermedius	0	0	0	0	0	0	0.001	0.001	0	0	0	0	0	0	0	0	0	0	0	0	0	0	0	0	0	0.001	0.001
Agrococcus jejuensis	0	0	0	0	0	0	0	0	0	0	0	0	0	0	0	0	0	0	0	0	0	0	0	0	0	0	0.001
Gramella sp. MAR_2010_147	0	0	0	0	0	0	0	0	0.001	0	0	0	0	0	0	0	0	0	0	0	0	0	0	0	0	0.001	0
Bacillus thuringiensis	0	0	0	0	0	0	0	0	0	0	0	0	0	0	0	0	0	0.001	0	0	0	0	0	0	0	0	0
Clostridium baratii	0	0	0	0	0	0	0.001	0.001	0.001	0	0	0	0	0	0	0.001	0.001	0	0	0	0	0	0	0	0.001	0.001	0.001
Streptococcus pneumoniae	0	0.001	0.001	0	0	0	0.013	0.012	0.013	0	0.001	0	0	0	0	0.003	0.004	0.002	0	0	0.001	0	0	0.001	0.009	0.009	0.008
Selenomonas sputigena	0	0	0	0	0	0	0	0.002	0	0	0	0	0	0	0	0.001	0	0	0	0	0	0	0	0	0	0	0
Proteiniphilum saccharofermentans	0	0	0	0	0	0	0	0	0	0	0	0	0	0	0	0	0	0	0	0	0	0.001	0	0	0	0	0
Lactococcus virus jj50	0	0	0	0.001	0	0	0	0	0	0	0	0	0	0	0	0	0	0	0	0	0	0	0	0	0	0	0
Lactococcus virus P2	0	0	0	0	0	0	0	0.001	0	0	0	0	0	0	0	0	0	0	0	0	0	0	0	0.001	0	0	0
Pseudopropionibacterium propionicum	0	0	0	0	0	0	0.001	0.001	0	0	0	0	0	0	0	0	0	0.001	0	0	0	0	0	0	0.001	0	0
Selenomonas sp. oral taxon 478	0	0	0	0	0	0	0	0	0	0	0	0	0	0	0	0	0	0	0	0	0	0	0	0	0	0.001	0
Akkermansia glycaniphila	0	0	0	0	0	0	0	0	0	0	0	0	0	0	0	0	0	0	0	0	0	0	0	0	0.001	0	0
Treponema sp. OMZ 838	0	0	0	0	0	0	0	0	0	0	0	0	0	0	0	0	0	0	0	0	0	0	0.001	0	0	0	0
Sphingobacterium psychroaquaticum	0	0	0.001	0	0	0	0	0	0	0	0	0	0	0	0	0	0	0	0.001	0.001	0.001	0	0	0	0	0	0
Lactococcus phage jm2	0	0	0	0.001	0	0	0	0	0	0	0	0	0	0.001	0.001	0	0	0	0	0	0	0	0.001	0.001	0	0	0
Lactococcus phage jm3	0	0	0	0	0	0	0	0	0	0	0	0	0	0	0	0.001	0	0	0	0	0	0	0	0.001	0	0	0
Clostridium kluyveri	0	0	0	0.001	0.001	0.001	0	0.001	0	0	0	0	0.001	0.001	0.001	0	0	0	0	0	0	0.002	0.001	0.001	0	0	0
Rubrivivax gelatinosus	0	0	0.001	0	0	0	0	0	0	0	0	0	0	0	0	0	0	0	0.001	0	0	0	0	0	0	0	0
Hafnia paralvei	0	0	0	0	0	0	0.007	0.005	0.006	0	0	0	0	0	0	0.007	0.006	0.007	0	0	0	0	0	0	0.007	0.007	0.007
Bifidobacterium adolescentis	0	0.001	0	0.015	0.013	0.013	6.653	5.974	5.644	0	0	0	0.013	0.013	0.012	7.103	7.239	6.993	0.003	0	0	0.013	0.013	0.013	6.587	6.62	6.363
Leuconostoc citreum	0	0	0	0.001	0.001	0.001	0	0	0	0	0	0.001	0.001	0.001	0.001	0	0	0	0	0	0	0.001	0.001	0.001	0	0	0
Raoultella ornithinolytica	0	0	0	0	0	0	0.001	0.001	0	0	0	0	0	0	0	0	0	0	0	0	0	0	0	0	0	0.001	0.001
Sphingobacterium daejeonense	0	0	0	0.001	0.001	0	0	0	0	0	0	0	0	0.001	0	0	0	0	0	0	0	0.001	0.001	0	0	0	0
Paenibacillus polymyxa	0	0	0	0	0	0	0	0	0	0	0	0	0	0.001	0	0	0	0	0	0	0	0	0	0	0	0	0
Sphingobium amiense	0	0.001	0	0	0	0	0	0	0	0	0	0	0	0	0	0	0	0	0	0	0	0	0	0	0	0	0
Klebsiella sp. P1CD1	0	0	0	0	0	0	0.001	0.003	0	0	0	0	0	0	0	0	0	0	0	0	0	0	0	0	0.001	0	0
Acidovorax sp. KKS102	0	0	0	0	0	0	0	0	0	0	0	0	0	0	0	0	0	0	0.001	0	0	0	0	0	0	0	0
Streptococcus uberis	0	0	0	0	0	0	0	0.001	0	0	0	0	0	0	0	0	0	0	0	0	0	0	0	0	0.001	0	0.001
Geobacter sulfurreducens	0	0	0	0	0	0	0.002	0.002	0.001	0	0	0	0	0	0	0.001	0.002	0.001	0	0	0	0	0	0	0.002	0.002	0.001
Petrimonas mucosa	0	0	0	0.007	0.006	0.006	0.001	0.001	0.001	0	0	0	0.005	0.006	0.005	0.001	0.001	0.001	0	0	0.001	0.006	0.006	0.006	0.001	0.001	0.001
Lactobacillus helveticus	0	0	0	0	0	0	0	0	0	0	0	0	0	0	0	0	0	0	0	0	0	0	0.001	0.001	0	0	0
Bacillus atrophaeus	0	0	0	0	0	0	0	0	0	0	0	0	0	0	0	0	0	0	0	0	0	0	0	0.002	0	0	0
Desulfovibrio magneticus	0	0	0	0.002	0	0.001	0	0	0.002	0	0	0	0	0	0.002	0	0	0	0.001	0.001	0	0	0	0.002	0	0	0
Desulfovibrio vulgaris	0	0	0	0.001	0	0	0	0	0.001	0	0	0	0.001	0	0	0	0	0	0	0	0	0.001	0	0	0.001	0	0
Treponema denticola	0	0	0	0.001	0	0	0	0	0	0	0	0	0	0	0	0	0	0	0	0	0	0	0	0.001	0	0	0
Bacillus licheniformis	0	0	0	0	0	0	0	0	0	0	0	0	0	0	0	0	0	0	0.001	0	0	0	0	0	0	0	0
Klebsiella variicola	0	0	0	0	0	0	0.01	0.006	0.013	0	0	0	0	0	0	0.012	0.011	0.016	0	0	0	0	0	0	0.01	0.012	0.012
Lactobacillus fermentum	0	0	0	0.001	0.001	0	0	0	0	0	0	0	0	0	0	0	0	0	0	0	0	0	0	0	0	0	0
Desulfovibrio sp. G11	0	0.002	0	0	0	0	0.002	0	0	0	0	0.003	0	0	0	0	0.002	0	0	0	0	0	0	0	0.001	0.002	0.003
Streptococcus sp. oral taxon 064	0	0	0	0	0	0	0.001	0	0.001	0	0	0	0	0	0	0	0	0	0	0	0	0	0	0	0	0	0
Enterococcus hirae	0	0	0	0.001	0.001	0.001	0	0	0	0	0	0	0	0.001	0.001	0	0	0	0	0	0	0.001	0.001	0.001	0	0	0
Pseudodesulfovibrio profundus	0	0	0	0	0	0	0.001	0.001	0.001	0	0	0	0	0	0	0.001	0.001	0	0	0	0	0	0	0	0.001	0.001	0.001
Phreatobacter stygius	0	0	0	0	0	0	0	0	0	0	0	0	0.001	0	0.001	0	0	0	0	0	0	0	0	0	0	0	0
Megasphaera stantonii	0	0.001	0.001	0	0.001	0	0.001	0	0.001	0	0	0	0	0.001	0	0	0.001	0.001	0.001	0.001	0	0	0	0.001	0.001	0.001	0.001
Streptococcus macedonicus	0	0	0	0.001	0.002	0.001	0.001	0.001	0	0	0	0	0.001	0.001	0.002	0	0	0	0	0	0	0.001	0.002	0.002	0	0	0.001
Streptococcus gallolyticus	0	0	0	0	0	0	0	0	0	0.002	0	0	0	0	0	0	0	0	0	0	0	0.013	0	0	0.01	0	0
Ndongobacter massiliensis	0	0	0	0.002	0.002	0.002	0	0	0	0	0	0	0.001	0.001	0.002	0	0	0	0	0	0	0.001	0.002	0.002	0	0	0
Bacillus cereus	0	0.001	0.001	0.002	0.002	0.001	0	0.001	0	0	0	0	0.001	0	0.001	0	0	0	0.001	0	0	0.002	0.002	0.002	0	0	0
Lactococcus virus ASCC191	0	0	0	0	0	0.001	0	0	0	0	0	0	0	0	0	0	0	0	0	0	0	0	0	0	0	0	0
Syntrophobacter fumaroxidans	0	0	0	0	0	0	0.001	0.001	0	0	0	0	0	0	0	0.001	0.001	0.001	0	0	0	0	0	0	0.001	0.001	0.001
Flavobacterium columnare	0	0.001	0	0	0	0	0	0	0	0.001	0	0	0	0	0	0	0	0	0	0	0	0	0	0	0	0	0
Lactococcus virus bIL170	0	0	0	0	0.001	0	0	0	0	0	0	0	0.001	0	0	0	0	0	0	0	0	0	0	0.001	0	0	0
Lactobacillus sakei	0	0	0	0.007	0.012	0.013	0	0	0	0.001	0	0	0.007	0.011	0.013	0	0	0	0.001	0.001	0.001	0.008	0.013	0.015	0	0	0
Citrobacter sp. ABFQG	0	0	0	0	0	0	0	0	0	0	0	0	0	0	0	0	0	0	0	0	0	0	0	0	0.003	0	0
Neisseria subflava	0	0	0	0	0.001	0	0	0	0	0	0	0	0	0.001	0.001	0	0	0	0	0	0	0	0.001	0.001	0	0	0
Methylobacterium sp. XJLW	0	0	0	0	0	0	0	0	0	0	0	0	0	0	0	0	0	0	0.001	0	0	0	0	0	0	0	0
Gemella haemolysans	0	0	0	0	0	0	0.001	0.001	0.001	0	0	0	0	0	0	0	0	0	0	0	0	0	0	0	0	0	0
Lactococcus phage phiLC3	0	0	0	0	0.001	0	0	0	0	0	0	0	0	0	0	0	0	0	0	0	0	0	0	0	0	0	0
Ethanoligenens harbinense	0	0	0	0	0.001	0	0	0	0	0	0	0	0	0	0	0	0	0	0	0	0	0	0	0.001	0.001	0	0
Paenibacillus sp. FSL R5-0345	0	0	0.001	0.001	0	0.001	0	0	0.001	0	0	0	0	0	0	0	0	0	0	0	0	0	0	0.001	0	0.001	0
Ereboglobus luteus	0	0	0	0	0	0	0	0	0	0.001	0	0	0	0	0	0	0	0	0.001	0	0	0	0	0	0	0	0
Bacillus velezensis	0	0	0	0	0	0	0	0	0	0.001	0	0	0	0	0	0	0	0	0	0	0	0	0	0	0	0	0
Streptococcus sp. NPS 308	0	0	0	0	0	0	0.001	0.001	0	0	0	0	0	0	0	0	0	0	0	0	0	0	0	0	0.001	0.001	0
Yersinia enterocolitica	0	0.001	0	0	0	0	0	0	0	0	0	0	0	0	0	0	0	0	0	0	0	0	0	0	0	0	0
Lactobacillus agilis	0	0	0	0	0	0.001	0.001	0	0.001	0	0	0	0.001	0	0	0.001	0	0.001	0	0	0	0	0	0	0	0.001	0
Hymenobacter sp. APR13	0	0	0	0	0	0	0	0.001	0.001	0	0	0	0	0	0	0	0	0	0	0	0	0	0	0	0.001	0.001	0.001
Propionibacterium freudenreichii	0	0	0	0.015	0.01	0.012	0.001	0	0.001	0	0	0	0.015	0.016	0.016	0	0.001	0	0	0	0	0.013	0.012	0.012	0	0.001	0
Desulfarculus baarsii	0	0	0	0	0	0	0	0	0.001	0	0	0	0	0	0	0.001	0	0	0	0	0	0	0	0	0	0	0
Tannerella sp. oral taxon HOT-286	0	0.001	0.001	0.002	0.001	0.001	0.001	0.002	0.001	0	0	0	0.002	0.001	0.001	0.001	0.001	0.001	0.001	0.001	0.001	0.002	0.002	0.002	0.001	0.001	0.001
Prevotella enoeca	0	0	0	0.001	0.001	0.001	0.04	0.03	0.041	0	0	0	0.001	0.001	0.001	0.031	0.027	0.024	0	0	0	0.001	0.001	0.001	0.037	0.031	0.031
Lactococcus virus ASCC532	0	0	0	0	0.001	0	0.001	0	0	0	0	0	0.001	0	0	0	0.001	0	0	0	0	0.001	0.001	0.001	0	0	0.001
Phascolarctobacterium faecium	0	0	0	0.458	0.509	0.559	0.011	0.013	0.013	0	0	0	0.472	0.521	0.566	0.012	0.011	0.01	0.001	0	0	0.476	0.534	0.568	0.01	0.012	0.012
Streptococcus milleri	0	0	0	0	0	0	0	0.001	0	0	0	0	0	0	0	0	0	0	0	0	0	0	0	0	0	0	0
Hymenobacter sp. PAMC 26628	0	0	0	0	0	0	0.001	0.001	0	0	0	0	0	0	0	0	0	0	0	0	0	0	0	0	0.001	0.001	0.001
Actinomyces viscosus	0	0	0	0	0	0	0.002	0.001	0.002	0	0	0	0	0.001	0	0.001	0.001	0.002	0	0	0	0	0	0	0.002	0.002	0.002
Marinifilaceae bacterium SPP2	0	0	0	0	0	0	0	0	0.001	0	0	0	0	0	0	0	0	0	0	0	0	0	0	0	0	0.001	0.001
Flavobacterium johnsoniae	0	0	0	0	0	0	0	0	0	0	0	0.001	0	0	0	0	0	0	0	0	0	0	0	0	0	0	0
Veillonella rodentium	0	0	0	0	0	0	0	0.001	0	0	0	0	0	0	0	0	0	0	0	0	0	0	0	0	0	0	0
Lactococcus virus Sl4	0	0	0	0	0	0	0	0	0	0	0	0	0	0.001	0	0	0	0	0	0	0	0	0	0.001	0	0	0
Jonquetella anthropi	0	0	0.001	0	0	0	0	0	0	0	0	0	0	0	0	0	0	0	0	0	0	0	0	0	0	0	0
Prevotella fusca	0	0	0	0.001	0.001	0.001	0.002	0.005	0.002	0	0	0	0.001	0	0.001	0.001	0.002	0.002	0	0	0	0.001	0.001	0.001	0.003	0.004	0.003
Desulfovibrio piger	0	0	0.001	0.004	0.003	0.002	0.001	0.002	0.001	0.001	0	0	0.005	0.005	0.004	0.001	0.001	0.001	0	0.001	0	0.002	0.003	0.003	0.001	0.001	0
Lactococcus virus P008	0	0	0	0	0	0	0	0	0.001	0	0	0	0	0	0	0	0	0	0	0	0	0	0	0	0	0	0
Pseudodesulfovibrio indicus	0	0	0	0	0	0	0	0	0	0	0.001	0	0	0	0	0	0	0	0	0	0.001	0	0	0	0	0	0
Prevotella sp. oral taxon 299	0	0	0	0	0	0	0.012	0.011	0.017	0	0	0	0	0	0	0.005	0.004	0.005	0	0	0	0.001	0	0	0.017	0.014	0.012
Laribacter hongkongensis	0	0	0	0	0	0	0	0	0	0	0.001	0	0	0	0	0	0	0	0	0	0	0	0	0	0	0	0
Zunongwangia profunda	0	0	0.001	0	0	0	0	0	0	0	0	0	0	0	0	0	0	0	0.001	0	0	0	0	0	0	0	0
blood disease bacterium A2-HR MARDI	0	0	0	0	0	0	0	0	0	0.001	0	0	0	0	0	0	0	0	0	0	0	0	0	0	0	0	0
Lactococcus phage 4268	0	0	0	0.001	0.002	0.001	0	0	0.001	0	0	0	0.001	0.001	0.001	0	0	0	0	0	0	0.001	0.002	0.002	0	0	0
Pedobacter cryoconitis	0	0	0	0	0	0	0.001	0.001	0.001	0	0	0	0	0.001	0	0.001	0.001	0.001	0	0	0	0	0	0	0.001	0.001	0.001
Mucinivorans hirudinis	0	0	0	0.001	0.001	0.001	0	0	0	0	0	0	0.001	0	0	0	0	0	0	0	0	0.001	0.001	0.001	0	0	0
Tannerella forsythia	0	0.001	0.001	0	0	0	0	0	0	0	0	0	0	0	0	0	0	0	0	0	0	0	0	0	0	0	0
Mogibacterium pumilum	0	0	0	0	0	0	0	0.001	0	0	0	0	0	0	0	0	0	0	0	0	0	0	0	0	0	0	0
Geobacter sp. M18	0	0	0	0	0	0	0	0	0	0	0	0	0	0	0	0	0	0	0	0	0	0	0	0	0	0	0.001
Streptococcus anginosus	0	0	0.001	0	0.001	0	0	0.001	0.001	0	0	0	0	0.001	0.001	0.001	0	0	0	0	0	0	0	0.001	0.001	0.001	0.001
Bifidobacterium scardovii	0	0	0	0	0	0	0.004	0.003	0.003	0	0	0	0	0	0	0.004	0.005	0.004	0	0	0	0	0	0	0.004	0.004	0.003
Prevotella oris	0	0	0	0	0.001	0	0.052	0.04	0.036	0	0	0	0	0	0	0.056	0.051	0.047	0	0	0	0.001	0.001	0.001	0.037	0.034	0.031
Streptococcus mutans	0	0	0	0.001	0.001	0.001	0.003	0.006	0.005	0	0	0	0.001	0.001	0.001	0.003	0.004	0.004	0	0	0	0.001	0.001	0.001	0.004	0.005	0.004
Clostridium sp. JN500901	0	0	0	0	0	0	0	0	0.001	0	0	0	0	0	0	0	0	0	0	0	0	0	0	0	0	0	0
Megamonas hypermegale	0	0	0	0	0	0	0.191	0.206	0.196	0	0	0	0	0	0	0.094	0.084	0.087	0	0	0	0	0	0	0.141	0.134	0.133
Paludibacter propionicigenes	0	0	0	0	0	0	0	0	0	0	0	0	0	0	0	0	0	0	0.001	0	0	0	0	0	0	0	0
