# Supplementary material for: The standardisation of the approach to metagenomic human gut analysis: from sample collection to microbiome profiling
Source: Sci Rep. 2022 May 19;12:8470. doi: 10.1038/s41598-022-12037-3 (PMC9120454; doi:10.1038/s41598-022-12037-3)
Supplement: Supplementary file 2 — Supplementary Information 2. [file 41598_2022_12037_MOESM2_ESM.zip › Supplementary files/Supplementary Table 15.xlsx]

## Sheet: S1_kits
taxon_id	treatment_1	treatment_2	log2_median_ratio	median_diff	mean_diff	wilcox_p_value	tax_rank	tax_name
aab	Kappa	Nextera	-0.167072746970584	-415764	-405607	0.849273577936469	k	Bacteria
aab	Kappa	QIAseq	-0.61571026912707	-1802572	-1754241.66666667	0.601954795357361	k	Bacteria
aab	Nextera	QIAseq	-0.448637522156486	-1386808	-1348634.66666667	0.601954795357361	k	Bacteria
aaf	Kappa	Nextera	-0.253118982941816	-345881	-205248.333333333	0.849273577936469	p	Firmicutes
aaf	Nextera	QIAseq	-0.520225732252015	-933227	-768551	0.601954795357361	p	Firmicutes
aaf	Kappa	QIAseq	-0.773344715193831	-1279108	-973799.333333333	0.601954795357361	p	Firmicutes
aag	Kappa	QIAseq	-0.410713717349014	-490268	-738349.333333333	0.601954795357361	p	Bacteroidetes
aag	Nextera	QIAseq	-0.354612905112507	-431241	-556718.333333333	0.601954795357361	p	Bacteroidetes
aag	Kappa	Nextera	-0.0561008122365065	-59027	-181631	1	p	Bacteroidetes
aah	Kappa	Nextera	-0.112310440054774	-551	92	0.849273577936469	p	Proteobacteria
aah	Kappa	QIAseq	-0.805840026984996	-5092	-3806.33333333333	0.601954795357361	p	Proteobacteria
aah	Nextera	QIAseq	-0.693529586930222	-4541	-3898.33333333333	0.601954795357361	p	Proteobacteria
aai	Kappa	Nextera	-0.171723291445815	-10675	-18326	0.849273577936469	p	Actinobacteria
aai	Kappa	QIAseq	-0.408917357352584	-27674	-36980	0.702645641301977	p	Actinobacteria
aai	Nextera	QIAseq	-0.237194065906769	-16999	-18654	0.601954795357361	p	Actinobacteria
aak	Nextera	QIAseq	-0.48254431863712	-199	-235.333333333333	0.601954795357361	p	Verrucomicrobia
aak	Kappa	Nextera	-0.28216626601199	-89	-58	0.849273577936469	p	Verrucomicrobia
aak	Kappa	QIAseq	-0.764710584649111	-288	-293.333333333333	0.601954795357361	p	Verrucomicrobia
aal	Nextera	QIAseq	-Inf	-9	-6	0.601954795357361	p	Chlorobi
aal	Kappa	QIAseq	-Inf	-9	-4.33333333333333	0.702645641301977	p	Chlorobi
aal	Kappa	Nextera	0	0	1.66666666666667	0.702645641301977	p	Chlorobi
aam	Nextera	QIAseq	-Inf	-7	-5	0.601954795357361	p	Deferribacteres
aam	Kappa	QIAseq	-1.22239242133645	-4	-2.66666666666667	0.702645641301977	p	Deferribacteres
aam	Kappa	Nextera	Inf	3	2.33333333333333	0.601954795357361	p	Deferribacteres
aan	Nextera	QIAseq	-Inf	-2	-2	0.601954795357361	p	Thermotogae
aan	Kappa	Nextera	0	0	0	1	p	Thermotogae
aan	Kappa	QIAseq	-Inf	-2	-2	0.601954795357361	p	Thermotogae
aao	Nextera	QIAseq	-0.347923303420307	-3	-1	0.963871364912605	p	Synergistetes
aao	Kappa	Nextera	-1.13750352374993	-6	-5.66666666666667	0.601954795357361	p	Synergistetes
aao	Kappa	QIAseq	-1.48542682717024	-9	-6.66666666666667	0.601954795357361	p	Synergistetes
aap	Nextera	QIAseq	-4.32192809488736	-19	-15.6666666666667	0.601954795357361	p	Cyanobacteria
aap	Kappa	QIAseq	-2.73696559416621	-17	-13	0.601954795357361	p	Cyanobacteria
aap	Kappa	Nextera	1.58496250072116	2	2.66666666666667	0.601954795357361	p	Cyanobacteria
aaq	Nextera	QIAseq	0	0	-1	0.702645641301977	p	Kiritimatiellaeota
aaq	Kappa	QIAseq	0	0	-1	0.702645641301977	p	Kiritimatiellaeota
aaq	Kappa	Nextera	0	0	0	NA	p	Kiritimatiellaeota
aar	Nextera	QIAseq	-0.169925001442312	-1	-0.666666666666666	0.849273577936469	p	Chloroflexi
aar	Kappa	Nextera	-0.678071905112638	-3	-2	0.849273577936469	p	Chloroflexi
aar	Kappa	QIAseq	-0.84799690655495	-4	-2.66666666666667	0.702645641301977	p	Chloroflexi
aas	Kappa	Nextera	0.552541023028779	14	13	0.702645641301977	p	Spirochaetes
aas	Nextera	QIAseq	-1.55254102302878	-58	-57.6666666666667	0.601954795357361	p	Spirochaetes
aas	Kappa	QIAseq	-1	-44	-44.6666666666667	0.601954795357361	p	Spirochaetes
aat	Nextera	QIAseq	-2.15527822547791	-38	-33.6666666666667	0.601954795357361	p	Fusobacteria
aat	Kappa	Nextera	0.540568381362703	5	8	0.702645641301977	p	Fusobacteria
aat	Kappa	QIAseq	-1.61470984411521	-33	-25.6666666666667	0.601954795357361	p	Fusobacteria
aau	Nextera	QIAseq	-Inf	-6	-0.666666666666667	1	p	Gemmatimonadetes
aau	Kappa	QIAseq	-Inf	-6	-2	0.963871364912605	p	Gemmatimonadetes
aau	Kappa	Nextera	0	0	-1.33333333333333	1	p	Gemmatimonadetes
aav	Nextera	QIAseq	-2.4594316186373	-9	-7.33333333333333	0.702645641301977	p	Tenericutes
aav	Kappa	Nextera	-1	-1	3	1	p	Tenericutes
aav	Kappa	QIAseq	-3.4594316186373	-10	-4.33333333333333	0.702645641301977	p	Tenericutes
aaw	Kappa	Nextera	0	0	0	NA	p	Nitrospirae
aaw	Kappa	QIAseq	0	0	-1	0.702645641301977	p	Nitrospirae
aaw	Nextera	QIAseq	0	0	-1	0.702645641301977	p	Nitrospirae
aax	Nextera	QIAseq	-2	-3	-4	0.601954795357361	p	Deinococcus-Thermus
aax	Kappa	Nextera	-Inf	-1	1.66666666666667	1	p	Deinococcus-Thermus
aax	Kappa	QIAseq	-Inf	-4	-2.33333333333333	0.702645641301977	p	Deinococcus-Thermus
aay	Nextera	QIAseq	-Inf	-1	-1.66666666666667	0.601954795357361	p	Planctomycetes
aay	Kappa	QIAseq	-Inf	-1	-1.66666666666667	0.601954795357361	p	Planctomycetes
aay	Kappa	Nextera	0	0	0	NA	p	Planctomycetes
aaz	Nextera	QIAseq	-0.35449368652566	-632	-427.333333333333	0.702645641301977	p	Lentisphaerae
aaz	Kappa	QIAseq	-0.277127143254495	-507	-895	0.702645641301977	p	Lentisphaerae
aaz	Kappa	Nextera	0.0773665432711644	125	-467.666666666667	1	p	Lentisphaerae
abb	Nextera	QIAseq	-2.8073549220576	-6	-4.66666666666667	0.601954795357361	p	Acidobacteria
abb	Kappa	Nextera	2	3	1.66666666666667	0.702645641301977	p	Acidobacteria
abb	Kappa	QIAseq	-0.807354922057604	-3	-3	0.702645641301977	p	Acidobacteria
abc	Nextera	QIAseq	-0.584962500721156	-1	-0.666666666666667	0.963871364912605	p	Candidatus Saccharibacteria
abc	Kappa	Nextera	-1	-1	-1	0.702645641301977	p	Candidatus Saccharibacteria
abc	Kappa	QIAseq	-1.58496250072116	-2	-1.66666666666667	0.702645641301977	p	Candidatus Saccharibacteria
abd	Nextera	QIAseq	0	0	-1	0.702645641301977	p	Ignavibacteriae
abd	Kappa	QIAseq	0	0	-1	0.702645641301977	p	Ignavibacteriae
abd	Kappa	Nextera	0	0	0	NA	p	Ignavibacteriae
abe	Nextera	QIAseq	0	0	-1	0.702645641301977	p	Aquificae
abe	Kappa	QIAseq	0	0	-1	0.702645641301977	p	Aquificae
abe	Kappa	Nextera	0	0	0	NA	p	Aquificae
abf	Nextera	QIAseq	-Inf	-8	-5.66666666666667	0.702645641301977	p	Fibrobacteres
abf	Kappa	Nextera	Inf	6	7.66666666666667	0.601954795357361	p	Fibrobacteres
abf	Kappa	QIAseq	-0.415037499278844	-2	2	1	p	Fibrobacteres
abg	Kappa	Nextera	0	0	0.333333333333333	0.702645641301977	p	Chlamydiae
abg	Nextera	QIAseq	0	0	0	NA	p	Chlamydiae
abg	Kappa	QIAseq	0	0	0.333333333333333	0.702645641301977	p	Chlamydiae
abi	Nextera	QIAseq	-0.859834549070472	-25549	-19577	0.601954795357361	c	Bacilli
abi	Kappa	Nextera	-0.380201239535383	-7264	-440.333333333332	0.849273577936469	c	Bacilli
abi	Kappa	QIAseq	-1.24003578860585	-32813	-20017.3333333333	0.601954795357361	c	Bacilli
abj	Nextera	QIAseq	-0.61051318759263	-285	-321.666666666667	0.601954795357361	c	Flavobacteriia
abj	Kappa	QIAseq	-0.925126380683355	-391	-443	0.601954795357361	c	Flavobacteriia
abj	Kappa	Nextera	-0.314613193090725	-106	-121.333333333333	0.849273577936469	c	Flavobacteriia
abk	Nextera	QIAseq	-0.502644726440475	-816980	-674970	0.601954795357361	c	Clostridia
abk	Kappa	Nextera	-0.256275923909403	-319011	-204723	0.849273577936469	c	Clostridia
abk	Kappa	QIAseq	-0.758920650349878	-1135991	-879693	0.601954795357361	c	Clostridia
abl	Kappa	Nextera	-0.146624913718483	-207	-189	1	c	Gammaproteobacteria
abl	Kappa	QIAseq	-0.843848844350319	-1538	-1495	0.601954795357361	c	Gammaproteobacteria
abl	Nextera	QIAseq	-0.697223930631836	-1331	-1306	0.601954795357361	c	Gammaproteobacteria
abm	Nextera	QIAseq	-2.63742992061529	-47	-52.6666666666667	0.601954795357361	c	Cytophagia
abm	Kappa	Nextera	1.53051471669878	17	13.6666666666667	0.702645641301977	c	Cytophagia
abm	Kappa	QIAseq	-1.10691520391651	-30	-39	0.601954795357361	c	Cytophagia
abn	Nextera	QIAseq	-0.286304185156641	-15921	-16852.3333333333	0.601954795357361	c	Actinobacteria
abn	Kappa	QIAseq	-0.459976096122082	-24147	-30055.6666666667	0.601954795357361	c	Actinobacteria
abn	Kappa	Nextera	-0.173671910965441	-8226	-13203.3333333333	0.849273577936469	c	Actinobacteria
abp	Nextera	QIAseq	-0.15200309344505	-5	-141	0.702645641301977	c	Alphaproteobacteria
abp	Kappa	QIAseq	-0.251538766995964	-8	-140.666666666667	0.702645641301977	c	Alphaproteobacteria
abp	Kappa	Nextera	-0.0995356735509144	-3	0.333333333333336	1	c	Alphaproteobacteria
abq	Nextera	QIAseq	-1.58496250072116	-2	-1	0.702645641301977	c	Opitutae
abq	Kappa	Nextera	1	1	2.66666666666667	0.702645641301977	c	Opitutae
abq	Kappa	QIAseq	-0.584962500721156	-1	1.66666666666667	1	c	Opitutae
abr	Nextera	QIAseq	-Inf	-9	-6	0.601954795357361	c	Chlorobia
abr	Kappa	Nextera	0	0	1.66666666666667	0.702645641301977	c	Chlorobia
abr	Kappa	QIAseq	-Inf	-9	-4.33333333333333	0.702645641301977	c	Chlorobia
abs	Nextera	QIAseq	-0.354476613461459	-430885	-556309.333333333	0.601954795357361	c	Bacteroidia
abs	Kappa	QIAseq	-0.410518431958167	-489828	-737837.666666667	0.601954795357361	c	Bacteroidia
abs	Kappa	Nextera	-0.056041818496708	-58943	-181528.333333333	1	c	Bacteroidia
abt	Nextera	QIAseq	-Inf	-7	-5	0.601954795357361	c	Deferribacteres
abt	Kappa	QIAseq	-1.22239242133645	-4	-2.66666666666667	0.702645641301977	c	Deferribacteres
abt	Kappa	Nextera	Inf	3	2.33333333333333	0.601954795357361	c	Deferribacteres
abu	Nextera	QIAseq	-Inf	-2	-2	0.601954795357361	c	Thermotogae
abu	Kappa	Nextera	0	0	0	1	c	Thermotogae
abu	Kappa	QIAseq	-Inf	-2	-2	0.601954795357361	c	Thermotogae
abv	Kappa	Nextera	-0.208373189598455	-101	-119.666666666667	0.849273577936469	c	Betaproteobacteria
abv	Nextera	QIAseq	-0.411671770278146	-248	-237.333333333333	0.601954795357361	c	Betaproteobacteria
abv	Kappa	QIAseq	-0.620044959876601	-349	-357	0.601954795357361	c	Betaproteobacteria
abw	Kappa	Nextera	-1.13750352374993	-6	-5.66666666666667	0.601954795357361	c	Synergistia
abw	Kappa	QIAseq	-1.48542682717024	-9	-6.66666666666667	0.601954795357361	c	Synergistia
abw	Nextera	QIAseq	-0.347923303420307	-3	-1	0.963871364912605	c	Synergistia
abx	Kappa	Nextera	-0.411531555777308	-102	-55	0.849273577936469	c	Tissierellia
abx	Kappa	QIAseq	-0.885883907458468	-262	-215	0.702645641301977	c	Tissierellia
abx	Nextera	QIAseq	-0.47435235168116	-160	-160	0.601954795357361	c	Tissierellia
aby	Kappa	Nextera	1.58496250072116	2	2.66666666666667	0.601954795357361	c
aby	Nextera	QIAseq	-4.32192809488736	-19	-15.6666666666667	0.601954795357361	c
aby	Kappa	QIAseq	-2.73696559416621	-17	-13	0.601954795357361	c
abz	Kappa	Nextera	0	0	0	NA	c	Kiritimatiellae
abz	Kappa	QIAseq	0	0	-1	0.702645641301977	c	Kiritimatiellae
abz	Nextera	QIAseq	0	0	-1	0.702645641301977	c	Kiritimatiellae
aca	Kappa	Nextera	0.0492129744786764	11	-52.3333333333333	1	c	Deltaproteobacteria
aca	Kappa	QIAseq	-0.48165178347886	-130	-176.666666666667	0.601954795357361	c	Deltaproteobacteria
aca	Nextera	QIAseq	-0.530864757957537	-141	-124.333333333333	0.601954795357361	c	Deltaproteobacteria
acb	Nextera	QIAseq	-1.58496250072116	-2	-2.33333333333333	0.601954795357361	c	Caldilineae
acb	Kappa	Nextera	0	0	0.333333333333333	0.963871364912605	c	Caldilineae
acb	Kappa	QIAseq	-1.58496250072116	-2	-2	0.601954795357361	c	Caldilineae
acc	Nextera	QIAseq	-0.0672302670318572	-1078	-1801.66666666666	0.702645641301977	c	Coriobacteriia
acc	Kappa	QIAseq	-0.23271712268748	-3527	-6924.33333333333	0.702645641301977	c	Coriobacteriia
acc	Kappa	Nextera	-0.165486855655623	-2449	-5122.66666666667	0.849273577936469	c	Coriobacteriia
acd	Nextera	QIAseq	-0.665854592587118	-72595	-60594.3333333333	0.601954795357361	c	Erysipelotrichia
acd	Kappa	QIAseq	-0.82421110836178	-85462	-56907.3333333333	0.702645641301977	c	Erysipelotrichia
acd	Kappa	Nextera	-0.158356515774662	-12867	3687	0.849273577936469	c	Erysipelotrichia
ace	Nextera	QIAseq	-0.42809365210429	-19	-28.3333333333333	0.601954795357361	c	Sphingobacteriia
ace	Kappa	Nextera	-0.0809199953835675	-3	1.66666666666666	1	c	Sphingobacteriia
ace	Kappa	QIAseq	-0.509013647487857	-22	-26.6666666666667	0.702645641301977	c	Sphingobacteriia
acf	Nextera	QIAseq	-1.55254102302878	-58	-57.6666666666667	0.601954795357361	c	Spirochaetia
acf	Kappa	Nextera	0.552541023028779	14	13	0.702645641301977	c	Spirochaetia
acf	Kappa	QIAseq	-1	-44	-44.6666666666667	0.601954795357361	c	Spirochaetia
acg	Nextera	QIAseq	-Inf	-1	-0.333333333333333	0.845642468910587	c	Limnochordia
acg	Kappa	QIAseq	-Inf	-1	-0.666666666666667	0.601954795357361	c	Limnochordia
acg	Kappa	Nextera	0	0	-0.333333333333333	0.702645641301977	c	Limnochordia
ach	Nextera	QIAseq	-2.15527822547791	-38	-33.6666666666667	0.601954795357361	c	Fusobacteriia
ach	Kappa	QIAseq	-1.61470984411521	-33	-25.6666666666667	0.601954795357361	c	Fusobacteriia
ach	Kappa	Nextera	0.540568381362703	5	8	0.702645641301977	c	Fusobacteriia
aci	Nextera	QIAseq	-0.58332866805014	-17170	-13223	0.601954795357361	c	Negativicutes
aci	Kappa	Nextera	-0.347089961806562	-7368	-3711.66666666667	0.849273577936469	c	Negativicutes
aci	Kappa	QIAseq	-0.930418629856702	-24538	-16934.6666666667	0.601954795357361	c	Negativicutes
acj	Kappa	Nextera	0	0	0.333333333333333	0.702645641301977	c
acj	Nextera	QIAseq	0	0	0	NA	c
acj	Kappa	QIAseq	0	0	0.333333333333333	0.702645641301977	c
ack	Nextera	QIAseq	-0.488315106495068	-201	-234.333333333333	0.601954795357361	c	Verrucomicrobiae
ack	Kappa	Nextera	-0.283415905831814	-89	-61	0.849273577936469	c	Verrucomicrobiae
ack	Kappa	QIAseq	-0.771731012326883	-290	-295.333333333333	0.601954795357361	c	Verrucomicrobiae
acl	Nextera	QIAseq	-Inf	-6	-0.666666666666667	1	c	Gemmatimonadetes
acl	Kappa	QIAseq	-Inf	-6	-2	0.963871364912605	c	Gemmatimonadetes
acl	Kappa	Nextera	0	0	-1.33333333333333	1	c	Gemmatimonadetes
acm	Nextera	QIAseq	-2.4594316186373	-9	-7.33333333333333	0.702645641301977	c	Mollicutes
acm	Kappa	Nextera	-1	-1	2.66666666666667	1	c	Mollicutes
acm	Kappa	QIAseq	-3.4594316186373	-10	-4.66666666666667	0.702645641301977	c	Mollicutes
acn	Kappa	Nextera	0	0	0	NA	c	Nitrospira
acn	Kappa	QIAseq	0	0	-1	0.702645641301977	c	Nitrospira
acn	Nextera	QIAseq	0	0	-1	0.702645641301977	c	Nitrospira
aco	Nextera	QIAseq	-Inf	-1	-0.666666666666667	0.601954795357361	c	Ardenticatenia
aco	Kappa	Nextera	0	0	0	NA	c	Ardenticatenia
aco	Kappa	QIAseq	-Inf	-1	-0.666666666666667	0.601954795357361	c	Ardenticatenia
acp	Nextera	QIAseq	-1	-1	-1.66666666666667	0.601954795357361	c	Chitinophagia
acp	Kappa	QIAseq	-Inf	-2	-1.66666666666667	0.702645641301977	c	Chitinophagia
acp	Kappa	Nextera	-Inf	-1	0	1	c	Chitinophagia
acq	Nextera	QIAseq	-0.632268215499513	-33	-26.3333333333333	0.601954795357361	c
acq	Kappa	QIAseq	-0.866733469136536	-42	-31.3333333333333	0.601954795357361	c
acq	Kappa	Nextera	-0.234465253637023	-9	-5	0.849273577936469	c
acr	Nextera	QIAseq	-2	-3	-4	0.601954795357361	c	Deinococci
acr	Kappa	Nextera	-Inf	-1	1.66666666666667	1	c	Deinococci
acr	Kappa	QIAseq	-Inf	-4	-2.33333333333333	0.702645641301977	c	Deinococci
acs	Nextera	QIAseq	1	1	1.66666666666667	0.849273577936469	c	Anaerolineae
acs	Kappa	Nextera	0.584962500721156	1	0.333333333333333	1	c	Anaerolineae
acs	Kappa	QIAseq	1.58496250072116	2	2	0.702645641301977	c	Anaerolineae
act	Nextera	QIAseq	-Inf	-1	-1	0.601954795357361	c	Planctomycetia
act	Kappa	QIAseq	-Inf	-1	-1	0.601954795357361	c	Planctomycetia
act	Kappa	Nextera	0	0	0	NA	c	Planctomycetia
acu	Nextera	QIAseq	0	0	0	NA	c
acu	Kappa	QIAseq	0	0	0.333333333333333	0.702645641301977	c
acu	Kappa	Nextera	0	0	0.333333333333333	0.702645641301977	c
acv	Nextera	QIAseq	0	0	-0.666666666666667	0.702645641301977	c	Phycisphaerae
acv	Kappa	Nextera	0	0	0	NA	c	Phycisphaerae
acv	Kappa	QIAseq	0	0	-0.666666666666667	0.702645641301977	c	Phycisphaerae
acw	Kappa	Nextera	0.0067980520379924	18	452.333333333333	1	c	Epsilonproteobacteria
acw	Nextera	QIAseq	-0.840659437882409	-3014	-2089.66666666667	0.601954795357361	c	Epsilonproteobacteria
acw	Kappa	QIAseq	-0.833861385844416	-2996	-1637.33333333333	0.849273577936469	c	Epsilonproteobacteria
acx	Nextera	QIAseq	-0.35449368652566	-632	-427.333333333333	0.702645641301977	c	Lentisphaeria
acx	Kappa	Nextera	0.0773665432711644	125	-467.666666666667	1	c	Lentisphaeria
acx	Kappa	QIAseq	-0.277127143254495	-507	-895	0.702645641301977	c	Lentisphaeria
ada	Nextera	QIAseq	-2.8073549220576	-6	-4.66666666666667	0.601954795357361	c	Acidobacteriia
ada	Kappa	QIAseq	-0.807354922057604	-3	-3	0.702645641301977	c	Acidobacteriia
ada	Kappa	Nextera	2	3	1.66666666666667	0.702645641301977	c	Acidobacteriia
adb	Nextera	QIAseq	-2.58496250072116	-5	-4.66666666666667	0.601954795357361	c	Saprospiria
adb	Kappa	Nextera	2	3	3.33333333333333	0.702645641301977	c	Saprospiria
adb	Kappa	QIAseq	-0.584962500721156	-2	-1.33333333333333	0.849273577936469	c	Saprospiria
adc	Kappa	Nextera	-1	-1	-1	0.702645641301977	c
adc	Kappa	QIAseq	-1.58496250072116	-2	-1.66666666666667	0.702645641301977	c
adc	Nextera	QIAseq	-0.584962500721156	-1	-0.666666666666667	0.963871364912605	c
add	Nextera	QIAseq	0	0	-1	0.702645641301977	c	Ignavibacteria
add	Kappa	Nextera	0	0	0	NA	c	Ignavibacteria
add	Kappa	QIAseq	0	0	-1	0.702645641301977	c	Ignavibacteria
ade	Nextera	QIAseq	0	0	0.666666666666667	1	c	Dehalococcoidia
ade	Kappa	QIAseq	-1.32192809488736	-3	-2	0.702645641301977	c	Dehalococcoidia
ade	Kappa	Nextera	-1.32192809488736	-3	-2.66666666666667	0.702645641301977	c	Dehalococcoidia
adf	Nextera	QIAseq	0	0	-1	0.702645641301977	c	Aquificae
adf	Kappa	QIAseq	0	0	-1	0.702645641301977	c	Aquificae
adf	Kappa	Nextera	0	0	0	NA	c	Aquificae
adg	Nextera	QIAseq	-Inf	-8	-5.66666666666667	0.702645641301977	c	Fibrobacteria
adg	Kappa	Nextera	Inf	6	7.66666666666667	0.601954795357361	c	Fibrobacteria
adg	Kappa	QIAseq	-0.415037499278844	-2	2	1	c	Fibrobacteria
adh	Nextera	QIAseq	0	0	0	NA	c	Chlamydiia
adh	Kappa	Nextera	0	0	0.333333333333333	0.702645641301977	c	Chlamydiia
adh	Kappa	QIAseq	0	0	0.333333333333333	0.702645641301977	c	Chlamydiia
adj	Nextera	QIAseq	0	0	0	NA	c	Oligoflexia
adj	Kappa	QIAseq	0	0	0.333333333333333	0.702645641301977	c	Oligoflexia
adj	Kappa	Nextera	0	0	0.333333333333333	0.702645641301977	c	Oligoflexia
adk	Nextera	QIAseq	-0.85521757398688	-25279	-19322	0.601954795357361	o	Lactobacillales
adk	Kappa	QIAseq	-1.2395261989048	-32586	-19827.6666666667	0.601954795357361	o	Lactobacillales
adk	Kappa	Nextera	-0.384308624917917	-7307	-505.666666666664	0.849273577936469	o	Lactobacillales
adl	Nextera	QIAseq	-0.61051318759263	-285	-321.666666666667	0.601954795357361	o	Flavobacteriales
adl	Kappa	Nextera	-0.314613193090725	-106	-121.333333333333	0.849273577936469	o	Flavobacteriales
adl	Kappa	QIAseq	-0.925126380683355	-391	-443	0.601954795357361	o	Flavobacteriales
adm	Kappa	Nextera	-0.256282057115953	-319017	-204730	0.849273577936469	o	Clostridiales
adm	Nextera	QIAseq	-0.502628881889584	-816947	-674937.333333333	0.601954795357361	o	Clostridiales
adm	Kappa	QIAseq	-0.758910939005536	-1135964	-879667.333333333	0.601954795357361	o	Clostridiales
adn	Kappa	Nextera	0	0	0	1	o	Oceanospirillales
adn	Kappa	QIAseq	-1.58496250072116	-2	-2	0.702645641301977	o	Oceanospirillales
adn	Nextera	QIAseq	-1.58496250072116	-2	-2	0.702645641301977	o	Oceanospirillales
ado	Kappa	Nextera	1.53051471669878	17	13.6666666666667	0.702645641301977	o	Cytophagales
ado	Kappa	QIAseq	-1.10691520391651	-30	-39	0.601954795357361	o	Cytophagales
ado	Nextera	QIAseq	-2.63742992061529	-47	-52.6666666666667	0.601954795357361	o	Cytophagales
adp	Kappa	Nextera	-0.273565073325963	-19	-14	0.849273577936469	o	Micrococcales
adp	Nextera	QIAseq	-0.347923303420307	-30	-29.6666666666667	0.601954795357361	o	Micrococcales
adp	Kappa	QIAseq	-0.62148837674627	-49	-43.6666666666667	0.849273577936469	o	Micrococcales
adr	Kappa	Nextera	1.41503749927884	5	4	0.601954795357361	o	Rhodobacterales
adr	Kappa	QIAseq	-0.700439718141092	-5	-4.66666666666667	0.601954795357361	o	Rhodobacterales
adr	Nextera	QIAseq	-2.11547721741994	-10	-8.66666666666667	0.601954795357361	o	Rhodobacterales
ads	Kappa	Nextera	Inf	1	1	0.601954795357361	o	Chromatiales
ads	Kappa	QIAseq	-1	-1	-1	0.601954795357361	o	Chromatiales
ads	Nextera	QIAseq	-Inf	-2	-2	0.601954795357361	o	Chromatiales
adt	Nextera	QIAseq	-1.58496250072116	-12	-12	0.601954795357361	o	Rhizobiales
adt	Kappa	Nextera	1.41503749927884	10	14.3333333333333	0.601954795357361	o	Rhizobiales
adt	Kappa	QIAseq	-0.169925001442312	-2	2.33333333333334	1	o	Rhizobiales
adu	Nextera	QIAseq	-1.58496250072116	-2	-1	0.702645641301977	o	Opitutales
adu	Kappa	QIAseq	-0.584962500721156	-1	1.33333333333333	1	o	Opitutales
adu	Kappa	Nextera	1	1	2.33333333333333	0.849273577936469	o	Opitutales
adv	Nextera	QIAseq	-0.415037499278844	-1	-140	0.702645641301977	o	Rhodospirillales
adv	Kappa	QIAseq	-1	-2	-140	0.849273577936469	o	Rhodospirillales
adv	Kappa	Nextera	-0.584962500721156	-1	0	1	o	Rhodospirillales
adw	Nextera	QIAseq	-Inf	-9	-6	0.601954795357361	o	Chlorobiales
adw	Kappa	Nextera	0	0	1.66666666666667	0.702645641301977	o	Chlorobiales
adw	Kappa	QIAseq	-Inf	-9	-4.33333333333333	0.702645641301977	o	Chlorobiales
adx	Nextera	QIAseq	-0.287337150559268	-80	-44.3333333333333	0.849273577936469	o	Actinomycetales
adx	Kappa	Nextera	-0.323916647980816	-73	-75.6666666666667	0.849273577936469	o	Actinomycetales
adx	Kappa	QIAseq	-0.611253798540084	-153	-120	0.702645641301977	o	Actinomycetales
ady	Nextera	QIAseq	-2	-6	-8.33333333333333	0.601954795357361	o	Marinilabiliales
ady	Kappa	QIAseq	-2	-6	-8	0.601954795357361	o	Marinilabiliales
ady	Kappa	Nextera	0	0	0.333333333333333	1	o	Marinilabiliales
adz	Nextera	QIAseq	-0.354468673264957	-430873	-556301	0.601954795357361	o	Bacteroidales
adz	Kappa	QIAseq	-0.41050870053384	-489814	-737829.666666667	0.601954795357361	o	Bacteroidales
adz	Kappa	Nextera	-0.056040027268883	-58941	-181528.666666667	1	o	Bacteroidales
aea	Nextera	QIAseq	-Inf	-7	-5	0.601954795357361	o	Deferribacterales
aea	Kappa	Nextera	Inf	3	2.33333333333333	0.601954795357361	o	Deferribacterales
aea	Kappa	QIAseq	-1.22239242133645	-4	-2.66666666666667	0.702645641301977	o	Deferribacterales
aeb	Kappa	Nextera	0	0	0	1	o	Kosmotogales
aeb	Nextera	QIAseq	-Inf	-2	-2	0.601954795357361	o	Kosmotogales
aeb	Kappa	QIAseq	-Inf	-2	-2	0.601954795357361	o	Kosmotogales
aec	Nextera	QIAseq	-0.316716185500325	-177	-192.666666666667	0.601954795357361	o	Burkholderiales
aec	Kappa	Nextera	-0.203836602308204	-95	-125	0.849273577936469	o	Burkholderiales
aec	Kappa	QIAseq	-0.520552787808529	-272	-317.666666666667	0.601954795357361	o	Burkholderiales
aed	Nextera	QIAseq	-2.05062607306997	-264	-255	0.601954795357361	o	Bacillales
aed	Kappa	QIAseq	-1.19501598240514	-196	-189.666666666667	0.601954795357361	o	Bacillales
aed	Kappa	Nextera	0.855610090664825	68	65.3333333333333	0.601954795357361	o	Bacillales
aee	Nextera	QIAseq	Inf	1	0.666666666666667	0.601954795357361	o	Orbales
aee	Kappa	Nextera	-Inf	-1	-0.666666666666667	0.601954795357361	o	Orbales
aee	Kappa	QIAseq	0	0	0	NA	o	Orbales
aef	Kappa	Nextera	-1.13750352374993	-6	-5.66666666666667	0.601954795357361	o	Synergistales
aef	Kappa	QIAseq	-1.48542682717024	-9	-6.66666666666667	0.601954795357361	o	Synergistales
aef	Nextera	QIAseq	-0.347923303420307	-3	-1	0.963871364912605	o	Synergistales
aeh	Nextera	QIAseq	-1.87446911791614	-8	-7.33333333333333	0.601954795357361	o	Corynebacteriales
aeh	Kappa	Nextera	0.415037499278844	1	2	1	o	Corynebacteriales
aeh	Kappa	QIAseq	-1.4594316186373	-7	-5.33333333333333	0.702645641301977	o	Corynebacteriales
aei	Nextera	QIAseq	-0.476327809364833	-160	-157	0.601954795357361	o	Tissierellales
aei	Kappa	QIAseq	-0.880821814402207	-260	-213.333333333333	0.702645641301977	o	Tissierellales
aei	Kappa	Nextera	-0.404494005037374	-100	-56.3333333333334	0.849273577936469	o	Tissierellales
aej	Nextera	QIAseq	-Inf	-5	-5.33333333333333	0.702645641301977	o	Synechococcales
aej	Kappa	QIAseq	-Inf	-5	-5.66666666666667	0.601954795357361	o	Synechococcales
aej	Kappa	Nextera	0	0	-0.333333333333333	0.702645641301977	o	Synechococcales
aek	Nextera	QIAseq	-0.695145418471579	-26	-26.3333333333333	0.601954795357361	o	Pseudomonadales
aek	Kappa	Nextera	-0.263034405833794	-7	-10.6666666666667	0.963871364912605	o	Pseudomonadales
aek	Kappa	QIAseq	-0.958179824305373	-33	-37	0.601954795357361	o	Pseudomonadales
ael	Nextera	QIAseq	0	0	-1	0.702645641301977	o	Kiritimatiellales
ael	Kappa	Nextera	0	0	0	NA	o	Kiritimatiellales
ael	Kappa	QIAseq	0	0	-1	0.702645641301977	o	Kiritimatiellales
aem	Nextera	QIAseq	-0.52169760726314	-132	-111.333333333333	0.702645641301977	o	Desulfovibrionales
aem	Kappa	QIAseq	-0.470250841844464	-121	-161.666666666667	0.601954795357361	o	Desulfovibrionales
aem	Kappa	Nextera	0.0514467654186762	11	-50.3333333333334	1	o	Desulfovibrionales
aen	Nextera	QIAseq	-3.16992500144231	-8	-7.66666666666667	0.601954795357361	o	Halanaerobiales
aen	Kappa	QIAseq	-1.16992500144231	-5	-5	0.849273577936469	o	Halanaerobiales
aen	Kappa	Nextera	2	3	2.66666666666667	0.601954795357361	o	Halanaerobiales
aeo	Nextera	QIAseq	0.0463645040189774	21	-30.6666666666666	1	o	Propionibacteriales
aeo	Kappa	Nextera	-0.284927011682636	-119	-174.333333333333	0.702645641301977	o	Propionibacteriales
aeo	Kappa	QIAseq	-0.238562507663659	-98	-205	0.702645641301977	o	Propionibacteriales
aep	Kappa	Nextera	0	0	0.333333333333333	0.963871364912605	o	Caldilineales
aep	Nextera	QIAseq	-1.58496250072116	-2	-2.33333333333333	0.601954795357361	o	Caldilineales
aep	Kappa	QIAseq	-1.58496250072116	-2	-2	0.601954795357361	o	Caldilineales
aeq	Nextera	QIAseq	-0.0611468149205884	-954	-1630.66666666667	0.702645641301977	o	Eggerthellales
aeq	Kappa	Nextera	-0.169974106942441	-2449	-5050.66666666666	0.849273577936469	o	Eggerthellales
aeq	Kappa	QIAseq	-0.231120921863029	-3403	-6681.33333333333	0.702645641301977	o	Eggerthellales
aer	Nextera	QIAseq	-0.328575292729169	-144	-171	0.601954795357361	o	Coriobacteriales
aer	Kappa	QIAseq	-0.328575292729169	-144	-243	0.702645641301977	o	Coriobacteriales
aer	Kappa	Nextera	0	0	-72.0000000000001	1	o	Coriobacteriales
aes	Nextera	QIAseq	-Inf	-7	-1	1	o	Sphingomonadales
aes	Kappa	Nextera	Inf	12	7.33333333333333	0.849273577936469	o	Sphingomonadales
aes	Kappa	QIAseq	0.777607578663552	5	6.33333333333333	0.702645641301977	o	Sphingomonadales
aet	Kappa	Nextera	0	0	0.333333333333333	0.702645641301977	o	Geodermatophilales
aet	Kappa	QIAseq	0	0	0.333333333333333	0.702645641301977	o	Geodermatophilales
aet	Nextera	QIAseq	0	0	0	NA	o	Geodermatophilales
aeu	Nextera	QIAseq	-3.4594316186373	-10	-12	0.601954795357361	o	Alteromonadales
aeu	Kappa	Nextera	0	0	0.333333333333333	1	o	Alteromonadales
aeu	Kappa	QIAseq	-3.4594316186373	-10	-11.6666666666667	0.601954795357361	o	Alteromonadales
aev	Nextera	QIAseq	0.106915203916512	1	-0.666666666666666	0.963871364912605	o	Methylococcales
aev	Kappa	QIAseq	-0.53051471669878	-4	-5.66666666666667	0.702645641301977	o	Methylococcales
aev	Kappa	Nextera	-0.637429920615292	-5	-5	0.702645641301977	o	Methylococcales
aew	Nextera	QIAseq	-0.653250939131058	-1087	-1116	0.601954795357361	o	Enterobacterales
aew	Kappa	QIAseq	-0.807959192240633	-1280	-1310	0.601954795357361	o	Enterobacterales
aew	Kappa	Nextera	-0.154708253109575	-193	-194	1	o	Enterobacterales
aex	Nextera	QIAseq	-0.665854592587118	-72595	-60594.3333333333	0.601954795357361	o	Erysipelotrichales
aex	Kappa	Nextera	-0.158356515774662	-12867	3687	0.849273577936469	o	Erysipelotrichales
aex	Kappa	QIAseq	-0.82421110836178	-85462	-56907.3333333333	0.702645641301977	o	Erysipelotrichales
aey	Nextera	QIAseq	-2.52356195605701	-19	-25	0.601954795357361	o	Thermoanaerobacterales
aey	Kappa	Nextera	1.16992500144231	5	4.33333333333333	0.601954795357361	o	Thermoanaerobacterales
aey	Kappa	QIAseq	-1.3536369546147	-14	-20.6666666666667	0.601954795357361	o	Thermoanaerobacterales
aez	Nextera	QIAseq	-0.42809365210429	-19	-28.3333333333333	0.601954795357361	o	Sphingobacteriales
aez	Kappa	QIAseq	-0.509013647487857	-22	-26.6666666666667	0.702645641301977	o	Sphingobacteriales
aez	Kappa	Nextera	-0.0809199953835675	-3	1.66666666666666	1	o	Sphingobacteriales
afa	Nextera	QIAseq	-1.58496250072116	-56	-55.6666666666667	0.601954795357361	o	Spirochaetales
afa	Kappa	QIAseq	-0.966052668076662	-41	-42.6666666666667	0.601954795357361	o	Spirochaetales
afa	Kappa	Nextera	0.618909832644494	15	13	0.702645641301977	o	Spirochaetales
afb	Nextera	QIAseq	-0.736965594166206	-2	-1	0.849273577936469	o
afb	Kappa	Nextera	0	0	-1	1	o
afb	Kappa	QIAseq	-0.736965594166206	-2	-2	0.702645641301977	o
afc	Kappa	Nextera	0	0	-0.333333333333333	0.702645641301977	o	Limnochordales
afc	Nextera	QIAseq	-Inf	-1	-0.333333333333333	0.845642468910587	o	Limnochordales
afc	Kappa	QIAseq	-Inf	-1	-0.666666666666667	0.601954795357361	o	Limnochordales
afd	Kappa	Nextera	-2.8073549220576	-6	-5.66666666666667	0.702645641301977	o	Caulobacterales
afd	Kappa	QIAseq	-2.58496250072116	-5	-3.33333333333333	0.601954795357361	o	Caulobacterales
afd	Nextera	QIAseq	0.222392421336448	1	2.33333333333333	0.963871364912605	o	Caulobacterales
afe	Kappa	QIAseq	-1.61470984411521	-33	-25.6666666666667	0.601954795357361	o	Fusobacteriales
afe	Nextera	QIAseq	-2.15527822547791	-38	-33.6666666666667	0.601954795357361	o	Fusobacteriales
afe	Kappa	Nextera	0.540568381362703	5	8	0.702645641301977	o	Fusobacteriales
aff	Nextera	QIAseq	-0.288767904395203	-15820	-16728.6666666667	0.601954795357361	o	Bifidobacteriales
aff	Kappa	QIAseq	-0.46075563248791	-23843	-29671.6666666667	0.601954795357361	o	Bifidobacteriales
aff	Kappa	Nextera	-0.171987728092707	-8023	-12943	0.849273577936469	o	Bifidobacteriales
afg	Kappa	QIAseq	-1.68805599368526	-20	-17.6666666666667	0.601954795357361	o	Selenomonadales
afg	Kappa	Nextera	1.58496250072116	6	6	0.702645641301977	o	Selenomonadales
afg	Nextera	QIAseq	-3.27301849440642	-26	-23.6666666666667	0.601954795357361	o	Selenomonadales
afh	Kappa	Nextera	-1.58496250072116	-2	-0.666666666666667	0.849273577936469	o	Desulfuromonadales
afh	Kappa	QIAseq	-3	-7	-3.66666666666667	0.849273577936469	o	Desulfuromonadales
afh	Nextera	QIAseq	-1.41503749927884	-5	-3	0.702645641301977	o	Desulfuromonadales
afi	Kappa	Nextera	0	0	0	NA	o	Acidiferrobacterales
afi	Kappa	QIAseq	-Inf	-1	-0.666666666666667	0.601954795357361	o	Acidiferrobacterales
afi	Nextera	QIAseq	-Inf	-1	-0.666666666666667	0.601954795357361	o	Acidiferrobacterales
afj	Nextera	QIAseq	0	0	0	NA	o
afj	Kappa	Nextera	0	0	0.333333333333333	0.702645641301977	o
afj	Kappa	QIAseq	0	0	0.333333333333333	0.702645641301977	o
afk	Nextera	QIAseq	-Inf	-1	-0.333333333333333	0.845642468910587	o
afk	Kappa	QIAseq	0	0	0.666666666666667	0.963871364912605	o
afk	Kappa	Nextera	Inf	1	1	0.702645641301977	o
afl	Nextera	QIAseq	-0.302562770020431	-42	-55.6666666666667	0.601954795357361	o	Veillonellales
afl	Kappa	QIAseq	-0.783188610926852	-93	-83	0.601954795357361	o	Veillonellales
afl	Kappa	Nextera	-0.480625840906421	-51	-27.3333333333333	1	o	Veillonellales
afm	Nextera	QIAseq	-0.488315106495068	-201	-234.333333333333	0.601954795357361	o	Verrucomicrobiales
afm	Kappa	Nextera	-0.283415905831814	-89	-61	0.849273577936469	o	Verrucomicrobiales
afm	Kappa	QIAseq	-0.771731012326883	-290	-295.333333333333	0.601954795357361	o	Verrucomicrobiales
afn	Nextera	QIAseq	-1.07275634243531	-32	-36	0.601954795357361	o	Neisseriales
afn	Kappa	Nextera	-0.770518153877233	-12	2.66666666666667	1	o	Neisseriales
afn	Kappa	QIAseq	-1.84327449631255	-44	-33.3333333333333	0.601954795357361	o	Neisseriales
afo	Nextera	QIAseq	-Inf	-6	-0.666666666666667	1	o	Gemmatimonadales
afo	Kappa	QIAseq	-Inf	-6	-2	0.963871364912605	o	Gemmatimonadales
afo	Kappa	Nextera	0	0	-1.33333333333333	1	o	Gemmatimonadales
afp	Nextera	QIAseq	-0.584962500721156	-1	-4.33333333333333	0.849273577936469	o	Mycoplasmatales
afp	Kappa	QIAseq	-Inf	-3	-2.66666666666667	0.849273577936469	o	Mycoplasmatales
afp	Kappa	Nextera	-Inf	-2	1.66666666666667	1	o	Mycoplasmatales
afq	Nextera	QIAseq	0	0	-1	0.702645641301977	o	Nitrospirales
afq	Kappa	Nextera	0	0	0	NA	o	Nitrospirales
afq	Kappa	QIAseq	0	0	-1	0.702645641301977	o	Nitrospirales
afr	Kappa	Nextera	0	0	0	NA	o	Ardenticatenales
afr	Nextera	QIAseq	-Inf	-1	-0.666666666666667	0.601954795357361	o	Ardenticatenales
afr	Kappa	QIAseq	-Inf	-1	-0.666666666666667	0.601954795357361	o	Ardenticatenales
afs	Nextera	QIAseq	-Inf	-4	-4.66666666666667	0.601954795357361	o	Myxococcales
afs	Kappa	Nextera	Inf	2	3.33333333333333	0.601954795357361	o	Myxococcales
afs	Kappa	QIAseq	-1	-2	-1.33333333333333	0.849273577936469	o	Myxococcales
aft	Nextera	QIAseq	-1	-1	-1.66666666666667	0.601954795357361	o	Chitinophagales
aft	Kappa	QIAseq	-Inf	-2	-1.66666666666667	0.702645641301977	o	Chitinophagales
aft	Kappa	Nextera	-Inf	-1	0	1	o	Chitinophagales
afu	Nextera	QIAseq	-Inf	-3	-3	0.601954795357361	o
afu	Kappa	Nextera	Inf	1	1.33333333333333	0.849273577936469	o
afu	Kappa	QIAseq	-1.58496250072116	-2	-1.66666666666667	0.702645641301977	o
afv	Kappa	Nextera	0	0	0.333333333333333	0.702645641301977	o	Micromonosporales
afv	Kappa	QIAseq	0	0	0	1	o	Micromonosporales
afv	Nextera	QIAseq	0	0	-0.333333333333333	0.702645641301977	o	Micromonosporales
afw	Nextera	QIAseq	-0.632268215499513	-33	-26.3333333333333	0.601954795357361	o
afw	Kappa	Nextera	-0.234465253637023	-9	-5	0.849273577936469	o
afw	Kappa	QIAseq	-0.866733469136536	-42	-31.3333333333333	0.601954795357361	o
afx	Nextera	QIAseq	-Inf	-2	-3	0.601954795357361	o	Thermales
afx	Kappa	QIAseq	-Inf	-2	-2	0.702645641301977	o	Thermales
afx	Kappa	Nextera	0	0	1	0.702645641301977	o	Thermales
afy	Nextera	QIAseq	-0.582213173413519	-17060	-13143.6666666667	0.601954795357361	o	Acidaminococcales
afy	Kappa	QIAseq	-0.930755765908172	-24425	-16834	0.601954795357361	o	Acidaminococcales
afy	Kappa	Nextera	-0.348542592494653	-7365	-3690.33333333333	0.849273577936469	o	Acidaminococcales
afz	Nextera	QIAseq	0	0	-0.333333333333333	0.702645641301977	o	Candidatus Nanopelagicales
afz	Kappa	Nextera	0	0	0	NA	o	Candidatus Nanopelagicales
afz	Kappa	QIAseq	0	0	-0.333333333333333	0.702645641301977	o	Candidatus Nanopelagicales
aga	Nextera	QIAseq	1	1	1.66666666666667	0.849273577936469	o	Anaerolineales
aga	Kappa	Nextera	0.584962500721156	1	0.333333333333333	1	o	Anaerolineales
aga	Kappa	QIAseq	1.58496250072116	2	2	0.702645641301977	o	Anaerolineales
agb	Nextera	QIAseq	-Inf	-1	-1	0.601954795357361	o	Planctomycetales
agb	Kappa	QIAseq	-Inf	-1	-1	0.601954795357361	o	Planctomycetales
agb	Kappa	Nextera	0	0	0	NA	o	Planctomycetales
agc	Nextera	QIAseq	-Inf	-4	-2.66666666666667	0.601954795357361	o	Streptomycetales
agc	Kappa	QIAseq	-Inf	-4	-3	0.601954795357361	o	Streptomycetales
agc	Kappa	Nextera	0	0	-0.333333333333333	0.702645641301977	o	Streptomycetales
agd	Nextera	QIAseq	0	0	0	NA	o
agd	Kappa	Nextera	0	0	0.333333333333333	0.702645641301977	o
agd	Kappa	QIAseq	0	0	0.333333333333333	0.702645641301977	o
age	Kappa	Nextera	-4.39231742277876	-20	-19.6666666666667	0.601954795357361	o
age	Nextera	QIAseq	3.39231742277876	19	18.6666666666667	0.601954795357361	o
age	Kappa	QIAseq	-1	-1	-1	0.849273577936469	o
agf	Nextera	QIAseq	0	0	-0.333333333333333	0.702645641301977	o	Sedimentisphaerales
agf	Kappa	Nextera	0	0	0	NA	o	Sedimentisphaerales
agf	Kappa	QIAseq	0	0	-0.333333333333333	0.702645641301977	o	Sedimentisphaerales
agg	Nextera	QIAseq	-0.840659437882409	-3014	-2089.66666666667	0.601954795357361	o	Campylobacterales
agg	Kappa	QIAseq	-0.833861385844416	-2996	-1637.33333333333	0.849273577936469	o	Campylobacterales
agg	Kappa	Nextera	0.0067980520379924	18	452.333333333333	1	o	Campylobacterales
agh	Nextera	QIAseq	0	0	-1	0.702645641301977	o	Nostocales
agh	Kappa	Nextera	0	0	1.33333333333333	0.702645641301977	o	Nostocales
agh	Kappa	QIAseq	0	0	0.333333333333333	1	o	Nostocales
agi	Kappa	Nextera	0	0	1.66666666666667	0.702645641301977	o	Rhodocyclales
agi	Kappa	QIAseq	0	0	1.66666666666667	0.702645641301977	o	Rhodocyclales
agi	Nextera	QIAseq	0	0	0	NA	o	Rhodocyclales
agj	Nextera	QIAseq	-Inf	-3	-6	0.601954795357361	o	Nitrosomonadales
agj	Kappa	Nextera	Inf	2	1.66666666666667	0.601954795357361	o	Nitrosomonadales
agj	Kappa	QIAseq	-0.584962500721156	-1	-4.33333333333333	0.601954795357361	o	Nitrosomonadales
agk	Nextera	QIAseq	-0.241008099503795	-2	-3	0.849273577936469	o	Desulfobacterales
agk	Kappa	QIAseq	-2.11547721741994	-10	-7.66666666666667	0.601954795357361	o	Desulfobacterales
agk	Kappa	Nextera	-1.87446911791614	-8	-4.66666666666667	0.702645641301977	o	Desulfobacterales
agl	Nextera	QIAseq	0	0	-7.66666666666667	1	o	Streptosporangiales
agl	Kappa	QIAseq	0	0	-7.66666666666667	1	o	Streptosporangiales
agl	Kappa	Nextera	0	0	0	1	o	Streptosporangiales
agm	Nextera	QIAseq	-0.35449368652566	-632	-427.333333333333	0.702645641301977	o	Victivallales
agm	Kappa	Nextera	0.0773665432711644	125	-467.666666666667	1	o	Victivallales
agm	Kappa	QIAseq	-0.277127143254495	-507	-895	0.702645641301977	o	Victivallales
agn	Nextera	QIAseq	0	0	-0.333333333333333	0.702645641301977	o	Pseudonocardiales
agn	Kappa	Nextera	0	0	0.333333333333333	0.702645641301977	o	Pseudonocardiales
agn	Kappa	QIAseq	0	0	0	1	o	Pseudonocardiales
ago	Nextera	QIAseq	0	0	-2.66666666666667	0.702645641301977	o	Entomoplasmatales
ago	Kappa	QIAseq	0	0	-2.66666666666667	0.702645641301977	o	Entomoplasmatales
ago	Kappa	Nextera	0	0	0	NA	o	Entomoplasmatales
agr	Nextera	QIAseq	0	0	-0.666666666666667	0.702645641301977	o	Thiotrichales
agr	Kappa	QIAseq	0	0	-0.666666666666667	0.702645641301977	o	Thiotrichales
agr	Kappa	Nextera	0	0	0	NA	o	Thiotrichales
ags	Nextera	QIAseq	-2.8073549220576	-6	-4.66666666666667	0.601954795357361	o	Acidobacteriales
ags	Kappa	Nextera	2	3	1.66666666666667	0.702645641301977	o	Acidobacteriales
ags	Kappa	QIAseq	-0.807354922057604	-3	-3	0.702645641301977	o	Acidobacteriales
agt	Kappa	Nextera	2	3	3.33333333333333	0.702645641301977	o	Saprospirales
agt	Nextera	QIAseq	-2.58496250072116	-5	-4.66666666666667	0.601954795357361	o	Saprospirales
agt	Kappa	QIAseq	-0.584962500721156	-2	-1.33333333333333	0.849273577936469	o	Saprospirales
agu	Kappa	Nextera	Inf	1	1	0.702645641301977	o	Vibrionales
agu	Kappa	QIAseq	-1	-1	-1	0.702645641301977	o	Vibrionales
agu	Nextera	QIAseq	-Inf	-2	-2	0.601954795357361	o	Vibrionales
agv	Kappa	Nextera	0.110323414905999	12	14	1	o	Pasteurellales
agv	Kappa	QIAseq	-0.790823198167716	-119	-87	0.601954795357361	o	Pasteurellales
agv	Nextera	QIAseq	-0.901146613073714	-131	-101	0.601954795357361	o	Pasteurellales
agw	Kappa	Nextera	-1	-1	-1	0.702645641301977	o
agw	Nextera	QIAseq	-0.584962500721156	-1	-0.666666666666667	0.963871364912605	o
agw	Kappa	QIAseq	-1.58496250072116	-2	-1.66666666666667	0.702645641301977	o
agx	Kappa	Nextera	0	0	0	NA	o	Emcibacterales
agx	Kappa	QIAseq	0	0	-0.333333333333333	0.702645641301977	o	Emcibacterales
agx	Nextera	QIAseq	0	0	-0.333333333333333	0.702645641301977	o	Emcibacterales
agy	Kappa	Nextera	0.415037499278844	1	1.66666666666667	0.601954795357361	o	Xanthomonadales
agy	Kappa	QIAseq	0.415037499278844	1	2	0.601954795357361	o	Xanthomonadales
agy	Nextera	QIAseq	0	0	0.333333333333333	1	o	Xanthomonadales
agz	Nextera	QIAseq	1	1	0.333333333333333	0.849273577936469	o	Cardiobacteriales
agz	Kappa	Nextera	-Inf	-2	-1.33333333333333	0.601954795357361	o	Cardiobacteriales
agz	Kappa	QIAseq	-Inf	-1	-1	0.601954795357361	o	Cardiobacteriales
aha	Nextera	QIAseq	-Inf	-1	-1.66666666666667	0.601954795357361	o	Leptospirales
aha	Kappa	QIAseq	-Inf	-1	-1.33333333333333	0.601954795357361	o	Leptospirales
aha	Kappa	Nextera	0	0	0.333333333333333	0.702645641301977	o	Leptospirales
ahb	Nextera	QIAseq	-Inf	-4	-2.66666666666667	0.601954795357361	o
ahb	Kappa	QIAseq	-Inf	-4	-3.33333333333333	0.601954795357361	o
ahb	Kappa	Nextera	0	0	-0.666666666666667	0.702645641301977	o
ahd	Nextera	QIAseq	-Inf	-8	-9.33333333333333	0.601954795357361	o	Chroococcales
ahd	Kappa	Nextera	Inf	2	1.66666666666667	0.601954795357361	o	Chroococcales
ahd	Kappa	QIAseq	-2	-6	-7.66666666666667	0.601954795357361	o	Chroococcales
ahe	Nextera	QIAseq	0	0	0	NA	o	Puniceicoccales
ahe	Kappa	Nextera	0	0	0.333333333333333	0.702645641301977	o	Puniceicoccales
ahe	Kappa	QIAseq	0	0	0.333333333333333	0.702645641301977	o	Puniceicoccales
ahf	Nextera	QIAseq	-1	-1	-1	0.601954795357361	o	Deinococcales
ahf	Kappa	QIAseq	-Inf	-2	-0.333333333333333	0.849273577936469	o	Deinococcales
ahf	Kappa	Nextera	-Inf	-1	0.666666666666667	1	o	Deinococcales
ahg	Nextera	QIAseq	-Inf	-1	-1	0.601954795357361	o	Legionellales
ahg	Kappa	QIAseq	-Inf	-1	-1	0.601954795357361	o	Legionellales
ahg	Kappa	Nextera	0	0	0	NA	o	Legionellales
ahh	Nextera	QIAseq	0	0	-2.33333333333333	0.702645641301977	o	Desulfarculales
ahh	Kappa	Nextera	0	0	0	NA	o	Desulfarculales
ahh	Kappa	QIAseq	0	0	-2.33333333333333	0.702645641301977	o	Desulfarculales
ahi	Kappa	Nextera	0	0	0.666666666666667	0.702645641301977	o	Nevskiales
ahi	Nextera	QIAseq	0	0	-1.33333333333333	0.702645641301977	o	Nevskiales
ahi	Kappa	QIAseq	0	0	-0.666666666666667	1	o	Nevskiales
ahj	Nextera	QIAseq	-5.75488750216347	-53	-40.3333333333333	0.601954795357361	o	Aeromonadales
ahj	Kappa	Nextera	3.58496250072116	11	5	0.702645641301977	o	Aeromonadales
ahj	Kappa	QIAseq	-2.16992500144231	-42	-35.3333333333333	0.601954795357361	o	Aeromonadales
ahk	Nextera	QIAseq	-Inf	-1	-0.333333333333333	0.849273577936469	o	Brachyspirales
ahk	Kappa	QIAseq	-Inf	-1	-0.666666666666667	0.601954795357361	o	Brachyspirales
ahk	Kappa	Nextera	0	0	-0.333333333333333	1	o	Brachyspirales
ahl	Nextera	QIAseq	0	0	-0.333333333333333	0.702645641301977	o	Phycisphaerales
ahl	Kappa	Nextera	0	0	0	NA	o	Phycisphaerales
ahl	Kappa	QIAseq	0	0	-0.333333333333333	0.702645641301977	o	Phycisphaerales
ahm	Kappa	Nextera	0	0	0	NA	o	Ignavibacteriales
ahm	Kappa	QIAseq	0	0	-1	0.702645641301977	o	Ignavibacteriales
ahm	Nextera	QIAseq	0	0	-1	0.702645641301977	o	Ignavibacteriales
ahn	Nextera	QIAseq	0	0	0.666666666666667	1	o	Dehalococcoidales
ahn	Kappa	Nextera	-1.32192809488736	-3	-2.66666666666667	0.702645641301977	o	Dehalococcoidales
ahn	Kappa	QIAseq	-1.32192809488736	-3	-2	0.702645641301977	o	Dehalococcoidales
aho	Nextera	QIAseq	-Inf	-1	-0.333333333333333	0.845642468910587	o	Acholeplasmatales
aho	Kappa	QIAseq	0	0	0.666666666666667	0.963871364912605	o	Acholeplasmatales
aho	Kappa	Nextera	Inf	1	1	0.702645641301977	o	Acholeplasmatales
ahp	Nextera	QIAseq	0	0	-1	0.702645641301977	o	Desulfurobacteriales
ahp	Kappa	QIAseq	0	0	-1	0.702645641301977	o	Desulfurobacteriales
ahp	Kappa	Nextera	0	0	0	NA	o	Desulfurobacteriales
ahq	Nextera	QIAseq	-Inf	-8	-5.66666666666667	0.702645641301977	o	Fibrobacterales
ahq	Kappa	Nextera	Inf	6	7.66666666666667	0.601954795357361	o	Fibrobacterales
ahq	Kappa	QIAseq	-0.415037499278844	-2	2	1	o	Fibrobacterales
ahr	Nextera	QIAseq	0	0	0	NA	o	Parachlamydiales
ahr	Kappa	Nextera	0	0	0.333333333333333	0.702645641301977	o	Parachlamydiales
ahr	Kappa	QIAseq	0	0	0.333333333333333	0.702645641301977	o	Parachlamydiales
ahs	Nextera	QIAseq	0	0	-0.333333333333333	0.702645641301977	o	Cellvibrionales
ahs	Kappa	QIAseq	0	0	-0.333333333333333	0.702645641301977	o	Cellvibrionales
ahs	Kappa	Nextera	0	0	0	NA	o	Cellvibrionales
ahu	Nextera	QIAseq	0	0	0	NA	o	Bacteriovoracales
ahu	Kappa	QIAseq	0	0	0.333333333333333	0.702645641301977	o	Bacteriovoracales
ahu	Kappa	Nextera	0	0	0.333333333333333	0.702645641301977	o	Bacteriovoracales
ahv	Nextera	QIAseq	-0.695641393182769	-1378	-1056	0.601954795357361	f	Lactobacillaceae
ahv	Kappa	Nextera	-0.250118517948508	-354	-102	0.849273577936469	f	Lactobacillaceae
ahv	Kappa	QIAseq	-0.945759911131277	-1732	-1158	0.601954795357361	f	Lactobacillaceae
ahw	Kappa	Nextera	-0.314613193090725	-106	-121.333333333333	0.849273577936469	f	Flavobacteriaceae
ahw	Nextera	QIAseq	-0.603509799854868	-281	-320.333333333333	0.601954795357361	f	Flavobacteriaceae
ahw	Kappa	QIAseq	-0.918122992945592	-387	-441.666666666667	0.601954795357361	f	Flavobacteriaceae
ahx	Nextera	QIAseq	-2.08746284125034	-13	-12.3333333333333	0.601954795357361	f	Peptococcaceae
ahx	Kappa	Nextera	0	0	1.66666666666667	1	f	Peptococcaceae
ahx	Kappa	QIAseq	-2.08746284125034	-13	-10.6666666666667	0.601954795357361	f	Peptococcaceae
ahy	Nextera	QIAseq	-0.889781383668196	-22432	-17114.6666666667	0.601954795357361	f	Streptococcaceae
ahy	Kappa	QIAseq	-1.28424997072834	-28724	-17327.3333333333	0.601954795357361	f	Streptococcaceae
ahy	Kappa	Nextera	-0.394468587060142	-6292	-212.666666666668	0.849273577936469	f	Streptococcaceae
ahz	Nextera	QIAseq	0	0	0	1	f	Endozoicomonadaceae
ahz	Kappa	Nextera	0	0	-0.333333333333333	0.702645641301977	f	Endozoicomonadaceae
ahz	Kappa	QIAseq	0	0	-0.333333333333333	0.702645641301977	f	Endozoicomonadaceae
aia	Kappa	Nextera	0	0	0	1	f	Cyclobacteriaceae
aia	Kappa	QIAseq	-Inf	-2	-1.33333333333333	0.702645641301977	f	Cyclobacteriaceae
aia	Nextera	QIAseq	-Inf	-2	-1.33333333333333	0.702645641301977	f	Cyclobacteriaceae
aib	Nextera	QIAseq	-0.669306949347372	-28787	-24645	0.601954795357361	f	Clostridiaceae
aib	Kappa	Nextera	-0.188972882565496	-5987	1560.66666666667	0.849273577936469	f	Clostridiaceae
aib	Kappa	QIAseq	-0.858279831912868	-34774	-23084.3333333333	0.702645641301977	f	Clostridiaceae
aic	Nextera	QIAseq	-1.58496250072116	-4	-3.33333333333333	0.601954795357361	f	Microbacteriaceae
aic	Kappa	QIAseq	-2.58496250072116	-5	-3.33333333333333	0.702645641301977	f	Microbacteriaceae
aic	Kappa	Nextera	-1	-1	0	0.963871364912605	f	Microbacteriaceae
aie	Nextera	QIAseq	-2.16992500144231	-7	-7	0.601954795357361	f	Rhodobacteraceae
aie	Kappa	QIAseq	-0.584962500721156	-3	-3	0.601954795357361	f	Rhodobacteraceae
aie	Kappa	Nextera	1.58496250072116	4	4	0.601954795357361	f	Rhodobacteraceae
aif	Nextera	QIAseq	-Inf	-2	-2	0.601954795357361	f	Ectothiorhodospiraceae
aif	Kappa	Nextera	Inf	1	1	0.601954795357361	f	Ectothiorhodospiraceae
aif	Kappa	QIAseq	-1	-1	-1	0.601954795357361	f	Ectothiorhodospiraceae
aig	Nextera	QIAseq	-1	-4	-2.66666666666667	0.849273577936469	f	Bradyrhizobiaceae
aig	Kappa	Nextera	2	12	10	0.702645641301977	f	Bradyrhizobiaceae
aig	Kappa	QIAseq	1	8	7.33333333333333	0.702645641301977	f	Bradyrhizobiaceae
aih	Nextera	QIAseq	-1.58496250072116	-2	-1	0.702645641301977	f	Opitutaceae
aih	Kappa	QIAseq	-0.584962500721156	-1	1.33333333333333	1	f	Opitutaceae
aih	Kappa	Nextera	1	1	2.33333333333333	0.849273577936469	f	Opitutaceae
aii	Nextera	QIAseq	Inf	1	-138.666666666667	1	f	Rhodospirillaceae
aii	Kappa	QIAseq	Inf	1	-139	1	f	Rhodospirillaceae
aii	Kappa	Nextera	0	0	-0.333333333333333	1	f	Rhodospirillaceae
aij	Nextera	QIAseq	0	0	0.333333333333333	0.702645641301977	f	Persicobacteraceae
aij	Kappa	Nextera	0	0	-0.333333333333333	0.702645641301977	f	Persicobacteraceae
aij	Kappa	QIAseq	0	0	0	NA	f	Persicobacteraceae
aik	Kappa	Nextera	0	0	1.66666666666667	0.702645641301977	f	Chlorobiaceae
aik	Nextera	QIAseq	-Inf	-9	-6	0.601954795357361	f	Chlorobiaceae
aik	Kappa	QIAseq	-Inf	-9	-4.33333333333333	0.702645641301977	f	Chlorobiaceae
ail	Kappa	Nextera	-0.323916647980816	-73	-75.6666666666667	0.849273577936469	f	Actinomycetaceae
ail	Kappa	QIAseq	-0.611253798540084	-153	-120	0.702645641301977	f	Actinomycetaceae
ail	Nextera	QIAseq	-0.287337150559268	-80	-44.3333333333333	0.849273577936469	f	Actinomycetaceae
aim	Kappa	Nextera	-0.13632147121278	-11	-11.3333333333333	0.849273577936469	f	Clostridiales Family XIII. Incertae Sedis
aim	Kappa	QIAseq	-0.563136138267978	-53	-62.3333333333333	0.601954795357361	f	Clostridiales Family XIII. Incertae Sedis
aim	Nextera	QIAseq	-0.426814667055197	-42	-51	0.601954795357361	f	Clostridiales Family XIII. Incertae Sedis
ain	Kappa	Nextera	-0.396398798436471	-161099	-99796.3333333334	0.849273577936469	f	Ruminococcaceae
ain	Nextera	QIAseq	-0.469406990584975	-257855	-175555.666666667	0.849273577936469	f	Ruminococcaceae
ain	Kappa	QIAseq	-0.865805789021446	-418954	-275352	0.601954795357361	f	Ruminococcaceae
aio	Kappa	Nextera	Inf	2	1	0.702645641301977	f	Prolixibacteraceae
aio	Kappa	QIAseq	-0.584962500721156	-1	-1.66666666666667	0.601954795357361	f	Prolixibacteraceae
aio	Nextera	QIAseq	-Inf	-3	-2.66666666666667	0.601954795357361	f	Prolixibacteraceae
aip	Kappa	Nextera	-0.036083542666705	-221	-878.666666666667	1	f	Prevotellaceae
aip	Kappa	QIAseq	-0.405374568594362	-2831	-4359.33333333333	0.601954795357361	f	Prevotellaceae
aip	Nextera	QIAseq	-0.369291025927657	-2610	-3480.66666666667	0.601954795357361	f	Prevotellaceae
aiq	Nextera	QIAseq	-Inf	-7	-5	0.601954795357361	f	Deferribacteraceae
aiq	Kappa	Nextera	Inf	3	2.33333333333333	0.601954795357361	f	Deferribacteraceae
aiq	Kappa	QIAseq	-1.22239242133645	-4	-2.66666666666667	0.702645641301977	f	Deferribacteraceae
air	Nextera	QIAseq	-Inf	-2	-2	0.601954795357361	f	Kosmotogaceae
air	Kappa	QIAseq	-Inf	-2	-2	0.601954795357361	f	Kosmotogaceae
air	Kappa	Nextera	0	0	0	1	f	Kosmotogaceae
ais	Nextera	QIAseq	-0.426058905370096	-56	-36.3333333333333	0.849273577936469	f	Burkholderiaceae
ais	Kappa	QIAseq	-0.719504624099984	-86	-77	0.601954795357361	f	Burkholderiaceae
ais	Kappa	Nextera	-0.293445718729888	-30	-40.6666666666667	0.702645641301977	f	Burkholderiaceae
ait	Nextera	QIAseq	-2.15611920191728	-121	-141.666666666667	0.601954795357361	f	Bacillaceae
ait	Kappa	Nextera	1.28010791919274	50	42.3333333333333	0.601954795357361	f	Bacillaceae
ait	Kappa	QIAseq	-0.876011282724547	-71	-99.3333333333333	0.601954795357361	f	Bacillaceae
aiu	Nextera	QIAseq	Inf	1	0.666666666666667	0.601954795357361	f	Orbaceae
aiu	Kappa	Nextera	-Inf	-1	-0.666666666666667	0.601954795357361	f	Orbaceae
aiu	Kappa	QIAseq	0	0	0	NA	f	Orbaceae
aiv	Nextera	QIAseq	-0.347923303420307	-3	-1	0.963871364912605	f	Synergistaceae
aiv	Kappa	QIAseq	-1.48542682717024	-9	-6.66666666666667	0.601954795357361	f	Synergistaceae
aiv	Kappa	Nextera	-1.13750352374993	-6	-5.66666666666667	0.601954795357361	f	Synergistaceae
aix	Nextera	QIAseq	-1.58496250072116	-4	-4.66666666666667	0.601954795357361	f	Corynebacteriaceae
aix	Kappa	QIAseq	-2.58496250072116	-5	-3.33333333333333	0.702645641301977	f	Corynebacteriaceae
aix	Kappa	Nextera	-1	-1	1.33333333333333	1	f	Corynebacteriaceae
aiy	Nextera	QIAseq	-0.549477963775068	-417123	-354288.333333333	0.601954795357361	f	Lachnospiraceae
aiy	Kappa	Nextera	-0.234576639574422	-135034	-72638.3333333334	0.849273577936469	f	Lachnospiraceae
aiy	Kappa	QIAseq	-0.784054603349491	-552157	-426926.666666667	0.601954795357361	f	Lachnospiraceae
aiz	Kappa	Nextera	-0.160464672193246	-4	-8.66666666666666	0.601954795357361	f	Alcaligenaceae
aiz	Nextera	QIAseq	-0.243925582886089	-7	-10	0.702645641301977	f	Alcaligenaceae
aiz	Kappa	QIAseq	-0.404390255079335	-11	-18.6666666666667	0.601954795357361	f	Alcaligenaceae
aja	Nextera	QIAseq	-0.64945122717287	-199	-199.666666666667	0.601954795357361	f	Leuconostocaceae
aja	Kappa	Nextera	-0.193823269139677	-44	-24.6666666666666	0.849273577936469	f	Leuconostocaceae
aja	Kappa	QIAseq	-0.843274496312547	-243	-224.333333333333	0.601954795357361	f	Leuconostocaceae
ajb	Nextera	QIAseq	-0.481069873942934	-150	-143.333333333333	0.601954795357361	f	Peptoniphilaceae
ajb	Kappa	QIAseq	-0.852367057691778	-236	-198.333333333333	0.601954795357361	f	Peptoniphilaceae
ajb	Kappa	Nextera	-0.371297183748844	-86	-55	0.849273577936469	f	Peptoniphilaceae
ajc	Nextera	QIAseq	-0.289506617194985	-24	-25	0.601954795357361	f	Micrococcaceae
ajc	Kappa	Nextera	-0.279154071197071	-19	-14.6666666666667	0.849273577936469	f	Micrococcaceae
ajc	Kappa	QIAseq	-0.568660688392056	-43	-39.6666666666667	0.849273577936469	f	Micrococcaceae
ajd	Kappa	Nextera	-0.241008099503795	-2	1	1	f	Staphylococcaceae
ajd	Kappa	QIAseq	-1.58496250072116	-22	-17.6666666666667	0.601954795357361	f	Staphylococcaceae
ajd	Nextera	QIAseq	-1.34395440121736	-20	-18.6666666666667	0.601954795357361	f	Staphylococcaceae
aje	Nextera	QIAseq	-Inf	-5	-5.33333333333333	0.702645641301977	f	Synechococcaceae
aje	Kappa	Nextera	0	0	-0.333333333333333	0.702645641301977	f	Synechococcaceae
aje	Kappa	QIAseq	-Inf	-5	-5.66666666666667	0.601954795357361	f	Synechococcaceae
ajf	Nextera	QIAseq	-0.324572611591055	-6518	-6121.66666666667	0.601954795357361	f
ajf	Kappa	QIAseq	-0.510190678478416	-9637	-11024.6666666667	0.601954795357361	f
ajf	Kappa	Nextera	-0.185618066887361	-3119	-4903	0.849273577936469	f
ajg	Nextera	QIAseq	-0.695145418471579	-26	-24.3333333333333	0.601954795357361	f	Pseudomonadaceae
ajg	Kappa	QIAseq	-0.958179824305373	-33	-37	0.601954795357361	f	Pseudomonadaceae
ajg	Kappa	Nextera	-0.263034405833794	-7	-12.6666666666667	0.963871364912605	f	Pseudomonadaceae
ajh	Nextera	QIAseq	0	0	-1	0.702645641301977	f	Kiritimatiellaceae
ajh	Kappa	Nextera	0	0	0	NA	f	Kiritimatiellaceae
ajh	Kappa	QIAseq	0	0	-1	0.702645641301977	f	Kiritimatiellaceae
aji	Nextera	QIAseq	0	0	1.66666666666667	0.963871364912605	f	Desulfomicrobiaceae
aji	Kappa	Nextera	-Inf	-6	-4	0.702645641301977	f	Desulfomicrobiaceae
aji	Kappa	QIAseq	-Inf	-6	-2.33333333333333	0.849273577936469	f	Desulfomicrobiaceae
ajj	Nextera	QIAseq	-Inf	-5	-6	0.601954795357361	f
ajj	Kappa	QIAseq	-1.32192809488736	-3	-4.33333333333333	0.849273577936469	f
ajj	Kappa	Nextera	Inf	2	1.66666666666667	0.601954795357361	f
ajk	Nextera	QIAseq	-1.58496250072116	-2	-2	0.601954795357361	f	Nocardiaceae
ajk	Kappa	QIAseq	-1.58496250072116	-2	-2	0.601954795357361	f	Nocardiaceae
ajk	Kappa	Nextera	0	0	0	1	f	Nocardiaceae
ajl	Nextera	QIAseq	0.0531113364595625	24	-29.6666666666666	1	f	Propionibacteriaceae
ajl	Kappa	Nextera	-0.284927011682636	-119	-174.333333333333	0.702645641301977	f	Propionibacteriaceae
ajl	Kappa	QIAseq	-0.231815675223074	-95	-204	0.702645641301977	f	Propionibacteriaceae
ajm	Kappa	Nextera	0	0	0.333333333333333	0.963871364912605	f	Caldilineaceae
ajm	Nextera	QIAseq	-1.58496250072116	-2	-2.33333333333333	0.601954795357361	f	Caldilineaceae
ajm	Kappa	QIAseq	-1.58496250072116	-2	-2	0.601954795357361	f	Caldilineaceae
ajn	Nextera	QIAseq	-0.0611468149205884	-954	-1630.66666666667	0.702645641301977	f	Eggerthellaceae
ajn	Kappa	Nextera	-0.169974106942441	-2449	-5050.66666666666	0.849273577936469	f	Eggerthellaceae
ajn	Kappa	QIAseq	-0.231120921863029	-3403	-6681.33333333333	0.702645641301977	f	Eggerthellaceae
ajo	Nextera	QIAseq	-1.88041838424733	-59	-60	0.601954795357361	f	Paenibacillaceae
ajo	Kappa	QIAseq	-1.01792190799726	-41	-45.6666666666667	0.601954795357361	f	Paenibacillaceae
ajo	Kappa	Nextera	0.862496476250065	18	14.3333333333333	0.849273577936469	f	Paenibacillaceae
ajp	Nextera	QIAseq	-0.626185163447669	-50	-61	0.601954795357361	f	Atopobiaceae
ajp	Kappa	Nextera	0	0	-2.33333333333334	1	f	Atopobiaceae
ajp	Kappa	QIAseq	-0.626185163447669	-50	-63.3333333333333	0.702645641301977	f	Atopobiaceae
ajq	Kappa	Nextera	-0.434846915037275	-617	-166.333333333333	0.849273577936469	f	Enterococcaceae
ajq	Kappa	QIAseq	-1.0489233090346	-1875	-1111.33333333333	0.601954795357361	f	Enterococcaceae
ajq	Nextera	QIAseq	-0.614076393997326	-1258	-945	0.702645641301977	f	Enterococcaceae
ajr	Nextera	QIAseq	-Inf	-7	-1	1	f	Sphingomonadaceae
ajr	Kappa	Nextera	Inf	12	7.33333333333333	0.849273577936469	f	Sphingomonadaceae
ajr	Kappa	QIAseq	0.777607578663552	5	6.33333333333333	0.702645641301977	f	Sphingomonadaceae
ajs	Nextera	QIAseq	-0.938599455335857	-11	-10.6666666666667	0.601954795357361	f
ajs	Kappa	QIAseq	-0.716207033999409	-9	-7	0.702645641301977	f
ajs	Kappa	Nextera	0.222392421336448	2	3.66666666666667	1	f
ajt	Nextera	QIAseq	0	0	0	NA	f	Geodermatophilaceae
ajt	Kappa	QIAseq	0	0	0.333333333333333	0.702645641301977	f	Geodermatophilaceae
ajt	Kappa	Nextera	0	0	0.333333333333333	0.702645641301977	f	Geodermatophilaceae
aju	Nextera	QIAseq	-3.70043971814109	-48	-48	0.601954795357361	f	Hymenobacteraceae
aju	Kappa	Nextera	2.52356195605701	19	14.3333333333333	0.702645641301977	f	Hymenobacteraceae
aju	Kappa	QIAseq	-1.17687776208408	-29	-33.6666666666667	0.601954795357361	f	Hymenobacteraceae
ajv	Nextera	QIAseq	-Inf	-4	-4.33333333333333	0.601954795357361	f
ajv	Kappa	Nextera	Inf	1	1.33333333333333	0.702645641301977	f
ajv	Kappa	QIAseq	-2	-3	-3	0.702645641301977	f
ajw	Nextera	QIAseq	-3	-7	-9.66666666666667	0.601954795357361	f	Alteromonadaceae
ajw	Kappa	QIAseq	-3	-7	-9.66666666666667	0.601954795357361	f	Alteromonadaceae
ajw	Kappa	Nextera	0	0	0	1	f	Alteromonadaceae
ajx	Nextera	QIAseq	0.106915203916512	1	-0.666666666666666	0.963871364912605	f	Methylococcaceae
ajx	Kappa	QIAseq	-0.53051471669878	-4	-5.66666666666667	0.702645641301977	f	Methylococcaceae
ajx	Kappa	Nextera	-0.637429920615292	-5	-5	0.702645641301977	f	Methylococcaceae
ajy	Nextera	QIAseq	-0.280512222531252	-7117	-7165.66666666666	0.702645641301977	f	Rikenellaceae
ajy	Kappa	Nextera	-0.0187422497938523	-428	-6196.33333333333	0.849273577936469	f	Rikenellaceae
ajy	Kappa	QIAseq	-0.299254472325104	-7545	-13362	0.601954795357361	f	Rikenellaceae
ajz	Kappa	Nextera	-0.273255016746443	-4605	-3290.33333333333	0.849273577936469	f	Peptostreptococcaceae
ajz	Nextera	QIAseq	-0.474722377796632	-10399	-9061.66666666667	0.601954795357361	f	Peptostreptococcaceae
ajz	Kappa	QIAseq	-0.747977394543075	-15004	-12352	0.601954795357361	f	Peptostreptococcaceae
aka	Kappa	Nextera	Inf	1	0	1	f	Hyphomonadaceae
aka	Kappa	QIAseq	-1.58496250072116	-2	-1.66666666666667	0.702645641301977	f	Hyphomonadaceae
aka	Nextera	QIAseq	-Inf	-3	-1.66666666666667	0.702645641301977	f	Hyphomonadaceae
akb	Kappa	QIAseq	0	0	-0.333333333333333	0.702645641301977	f	Pectobacteriaceae
akb	Nextera	QIAseq	0	0	0	1	f	Pectobacteriaceae
akb	Kappa	Nextera	0	0	-0.333333333333333	0.702645641301977	f	Pectobacteriaceae
akc	Nextera	QIAseq	-Inf	-2	-1	0.702645641301977	f	Halomonadaceae
akc	Kappa	QIAseq	-1	-1	-0.666666666666667	0.702645641301977	f	Halomonadaceae
akc	Kappa	Nextera	Inf	1	0.333333333333333	0.845642468910587	f	Halomonadaceae
akd	Kappa	QIAseq	-0.758991900496205	-90	-74.3333333333333	0.601954795357361	f	Hungateiclostridiaceae
akd	Kappa	Nextera	-0.216036926296624	-21	-14	0.849273577936469	f	Hungateiclostridiaceae
akd	Nextera	QIAseq	-0.542954974199581	-69	-60.3333333333333	0.601954795357361	f	Hungateiclostridiaceae
ake	Kappa	Nextera	-0.0585786108103857	-55267	-161632	1	f	Bacteroidaceae
ake	Kappa	QIAseq	-0.415233009221438	-444804	-663064.333333333	0.601954795357361	f	Bacteroidaceae
ake	Nextera	QIAseq	-0.356654398411053	-389537	-501432.333333333	0.601954795357361	f	Bacteroidaceae
akf	Kappa	Nextera	-0.158356515774662	-12867	3687	0.849273577936469	f	Erysipelotrichaceae
akf	Kappa	QIAseq	-0.82421110836178	-85462	-56907.3333333333	0.702645641301977	f	Erysipelotrichaceae
akf	Nextera	QIAseq	-0.665854592587118	-72595	-60594.3333333333	0.601954795357361	f	Erysipelotrichaceae
akg	Nextera	QIAseq	-2.90689059560852	-13	-12.3333333333333	0.601954795357361	f	Thermoanaerobacterales Family III. Incertae Sedis
akg	Kappa	Nextera	1.8073549220576	5	5	0.601954795357361	f	Thermoanaerobacterales Family III. Incertae Sedis
akg	Kappa	QIAseq	-1.09953567355091	-8	-7.33333333333333	0.849273577936469	f	Thermoanaerobacterales Family III. Incertae Sedis
akh	Nextera	QIAseq	-0.42809365210429	-19	-28.3333333333333	0.601954795357361	f	Sphingobacteriaceae
akh	Kappa	QIAseq	-0.509013647487857	-22	-26.6666666666667	0.702645641301977	f	Sphingobacteriaceae
akh	Kappa	Nextera	-0.0809199953835675	-3	1.66666666666666	1	f	Sphingobacteriaceae
aki	Nextera	QIAseq	-2.16992500144231	-7	-10.3333333333333	0.601954795357361	f	Thermoanaerobacteraceae
aki	Kappa	QIAseq	-2.16992500144231	-7	-10.6666666666667	0.601954795357361	f	Thermoanaerobacteraceae
aki	Kappa	Nextera	0	0	-0.333333333333333	1	f	Thermoanaerobacteraceae
akj	Nextera	QIAseq	0	0	0.333333333333333	0.702645641301977	f
akj	Kappa	Nextera	0	0	0	1	f
akj	Kappa	QIAseq	0	0	0.333333333333333	0.702645641301977	f
akk	Nextera	QIAseq	-0.272701592693799	-98	-110	0.702645641301977	f	Coriobacteriaceae
akk	Kappa	Nextera	0	0	-69.6666666666667	0.963871364912605	f	Coriobacteriaceae
akk	Kappa	QIAseq	-0.272701592693799	-98	-179.666666666667	0.601954795357361	f	Coriobacteriaceae
akl	Nextera	QIAseq	-1.58496250072116	-56	-55.6666666666667	0.601954795357361	f	Spirochaetaceae
akl	Kappa	QIAseq	-0.966052668076662	-41	-42.6666666666667	0.601954795357361	f	Spirochaetaceae
akl	Kappa	Nextera	0.618909832644494	15	13	0.702645641301977	f	Spirochaetaceae
akm	Nextera	QIAseq	-0.736965594166206	-2	-1	0.849273577936469	f
akm	Kappa	QIAseq	-0.736965594166206	-2	-2	0.702645641301977	f
akm	Kappa	Nextera	0	0	-1	1	f
akn	Nextera	QIAseq	-Inf	-1	-0.333333333333333	0.845642468910587	f	Limnochordaceae
akn	Kappa	Nextera	0	0	-0.333333333333333	0.702645641301977	f	Limnochordaceae
akn	Kappa	QIAseq	-Inf	-1	-0.666666666666667	0.601954795357361	f	Limnochordaceae
ako	Kappa	Nextera	0	0	0	1	f	Gottschalkiaceae
ako	Nextera	QIAseq	0	0	-0.333333333333333	0.963871364912605	f	Gottschalkiaceae
ako	Kappa	QIAseq	0	0	-0.333333333333333	0.963871364912605	f	Gottschalkiaceae
akp	Nextera	QIAseq	0.222392421336448	1	2.33333333333333	0.963871364912605	f	Caulobacteraceae
akp	Kappa	Nextera	-2.8073549220576	-6	-5.66666666666667	0.702645641301977	f	Caulobacteraceae
akp	Kappa	QIAseq	-2.58496250072116	-5	-3.33333333333333	0.601954795357361	f	Caulobacteraceae
akq	Nextera	QIAseq	-0.60768257722124	-121	-146.666666666667	0.601954795357361	f	Porphyromonadaceae
akq	Kappa	QIAseq	-0.564613855329354	-114	-141.333333333333	0.601954795357361	f	Porphyromonadaceae
akq	Kappa	Nextera	0.0430687218918859	7	5.33333333333334	0.849273577936469	f	Porphyromonadaceae
aks	Nextera	QIAseq	-1.92599941855622	-14	-13.6666666666667	0.601954795357361	f	Planococcaceae
aks	Kappa	Nextera	-0.736965594166206	-2	0	1	f	Planococcaceae
aks	Kappa	QIAseq	-2.66296501272243	-16	-13.6666666666667	0.601954795357361	f	Planococcaceae
akt	Kappa	Nextera	0	0	0.666666666666667	0.702645641301977	f	Rhizobiaceae
akt	Kappa	QIAseq	-Inf	-3	-2.33333333333333	0.601954795357361	f	Rhizobiaceae
akt	Nextera	QIAseq	-Inf	-3	-3	0.601954795357361	f	Rhizobiaceae
aku	Nextera	QIAseq	1	1	-0.333333333333333	1	f	Tissierellaceae
aku	Kappa	Nextera	-1	-1	-0.333333333333333	0.963871364912605	f	Tissierellaceae
aku	Kappa	QIAseq	0	0	-0.666666666666667	0.849273577936469	f	Tissierellaceae
akv	Nextera	QIAseq	-1.89812038598079	-30	-27.6666666666667	0.601954795357361	f	Fusobacteriaceae
akv	Kappa	QIAseq	-1.35755200461808	-25	-19.3333333333333	0.601954795357361	f	Fusobacteriaceae
akv	Kappa	Nextera	0.540568381362703	5	8.33333333333333	0.702645641301977	f	Fusobacteriaceae
akw	Nextera	QIAseq	-0.288767904395203	-15820	-16728.6666666667	0.601954795357361	f	Bifidobacteriaceae
akw	Kappa	QIAseq	-0.46075563248791	-23843	-29671.6666666667	0.601954795357361	f	Bifidobacteriaceae
akw	Kappa	Nextera	-0.171987728092707	-8023	-12943	0.849273577936469	f	Bifidobacteriaceae
akx	Nextera	QIAseq	-0.64930268228295	-1076	-1103	0.601954795357361	f	Enterobacteriaceae
akx	Kappa	Nextera	-0.15090267179217	-188	-195	1	f	Enterobacteriaceae
akx	Kappa	QIAseq	-0.800205354075121	-1264	-1298	0.601954795357361	f	Enterobacteriaceae
aky	Nextera	QIAseq	-3	-21	-18.6666666666667	0.601954795357361	f	Selenomonadaceae
aky	Kappa	Nextera	1.41503749927884	5	4	0.849273577936469	f	Selenomonadaceae
aky	Kappa	QIAseq	-1.58496250072116	-16	-14.6666666666667	0.601954795357361	f	Selenomonadaceae
akz	Nextera	QIAseq	-Inf	-6	-4.66666666666667	0.601954795357361	f	Morganellaceae
akz	Kappa	QIAseq	-Inf	-6	-4.33333333333333	0.601954795357361	f	Morganellaceae
akz	Kappa	Nextera	0	0	0.333333333333333	1	f	Morganellaceae
ala	Nextera	QIAseq	-1.32192809488736	-3	-3	0.601954795357361	f	Desulfuromonadaceae
ala	Kappa	QIAseq	-2.32192809488736	-4	-3	0.601954795357361	f	Desulfuromonadaceae
ala	Kappa	Nextera	-1	-1	0	1	f	Desulfuromonadaceae
alb	Nextera	QIAseq	-Inf	-1	-0.666666666666667	0.601954795357361	f	Acidiferrobacteraceae
alb	Kappa	Nextera	0	0	0	NA	f	Acidiferrobacteraceae
alb	Kappa	QIAseq	-Inf	-1	-0.666666666666667	0.601954795357361	f	Acidiferrobacteraceae
alc	Kappa	Nextera	0	0	0.333333333333333	0.702645641301977	f
alc	Nextera	QIAseq	0	0	0	NA	f
alc	Kappa	QIAseq	0	0	0.333333333333333	0.702645641301977	f
ald	Nextera	QIAseq	-Inf	-2	-1.33333333333333	0.601954795357361	f	Listeriaceae
ald	Kappa	Nextera	Inf	1	0.666666666666667	0.702645641301977	f	Listeriaceae
ald	Kappa	QIAseq	-1	-1	-0.666666666666667	0.702645641301977	f	Listeriaceae
ale	Nextera	QIAseq	-0.765534746362977	-7	-12	0.601954795357361	f	Dysgonamonadaceae
ale	Kappa	QIAseq	-2.08746284125034	-13	-14.6666666666667	0.601954795357361	f	Dysgonamonadaceae
ale	Kappa	Nextera	-1.32192809488736	-6	-2.66666666666667	0.702645641301977	f	Dysgonamonadaceae
alf	Nextera	QIAseq	-Inf	-2	-2	0.601954795357361	f	Moraxellaceae
alf	Kappa	Nextera	0	0	2	0.702645641301977	f	Moraxellaceae
alf	Kappa	QIAseq	-Inf	-2	0	1	f	Moraxellaceae
alg	Kappa	Nextera	Inf	1	1	0.702645641301977	f
alg	Kappa	QIAseq	0	0	0.666666666666667	0.963871364912605	f
alg	Nextera	QIAseq	-Inf	-1	-0.333333333333333	0.845642468910587	f
ali	Nextera	QIAseq	-0.302562770020431	-42	-55.6666666666667	0.601954795357361	f	Veillonellaceae
ali	Kappa	Nextera	-0.480625840906421	-51	-27.3333333333333	1	f	Veillonellaceae
ali	Kappa	QIAseq	-0.783188610926852	-93	-83	0.601954795357361	f	Veillonellaceae
alj	Nextera	QIAseq	-Inf	-3	-2.33333333333333	0.702645641301977	f	Comamonadaceae
alj	Kappa	QIAseq	-Inf	-3	-4.33333333333333	0.601954795357361	f	Comamonadaceae
alj	Kappa	Nextera	0	0	-2	0.702645641301977	f	Comamonadaceae
alk	Nextera	QIAseq	-0.488315106495068	-201	-234	0.601954795357361	f	Akkermansiaceae
alk	Kappa	QIAseq	-0.77525407889058	-291	-295.333333333333	0.601954795357361	f	Akkermansiaceae
alk	Kappa	Nextera	-0.286938972395512	-90	-61.3333333333334	0.849273577936469	f	Akkermansiaceae
all	Nextera	QIAseq	-Inf	-2	-1	0.702645641301977	f	Mycobacteriaceae
all	Kappa	Nextera	Inf	1	0.666666666666667	0.702645641301977	f	Mycobacteriaceae
all	Kappa	QIAseq	-1	-1	-0.333333333333333	0.963871364912605	f	Mycobacteriaceae
alm	Nextera	QIAseq	0	0	-6.33333333333333	0.702645641301977	f	Chromobacteriaceae
alm	Kappa	Nextera	0	0	0	NA	f	Chromobacteriaceae
alm	Kappa	QIAseq	0	0	-6.33333333333333	0.702645641301977	f	Chromobacteriaceae
aln	Nextera	QIAseq	-0.550552469935325	-138	-113	0.601954795357361	f	Desulfovibrionaceae
aln	Kappa	QIAseq	-0.470250841844464	-121	-159.333333333333	0.601954795357361	f	Desulfovibrionaceae
aln	Kappa	Nextera	0.0803016280908613	17	-46.3333333333333	1	f	Desulfovibrionaceae
alo	Nextera	QIAseq	-1.32192809488736	-3	-5.66666666666667	0.601954795357361	f	Marinifilaceae
alo	Kappa	QIAseq	-Inf	-5	-6.33333333333333	0.601954795357361	f	Marinifilaceae
alo	Kappa	Nextera	-Inf	-2	-0.666666666666667	0.963871364912605	f	Marinifilaceae
alp	Nextera	QIAseq	-Inf	-6	-0.666666666666667	1	f	Gemmatimonadaceae
alp	Kappa	Nextera	0	0	-1.33333333333333	1	f	Gemmatimonadaceae
alp	Kappa	QIAseq	-Inf	-6	-2	0.963871364912605	f	Gemmatimonadaceae
alq	Kappa	Nextera	-0.0110927702560361	-1771	-18351.6666666667	1	f	Eubacteriaceae
alq	Nextera	QIAseq	-0.406807508334794	-75319	-87374.6666666667	0.601954795357361	f	Eubacteriaceae
alq	Kappa	QIAseq	-0.41790027859083	-77090	-105726.333333333	0.601954795357361	f	Eubacteriaceae
alr	Kappa	Nextera	-Inf	-2	1.66666666666667	1	f	Mycoplasmataceae
alr	Kappa	QIAseq	-Inf	-3	-2.66666666666667	0.849273577936469	f	Mycoplasmataceae
alr	Nextera	QIAseq	-0.584962500721156	-1	-4.33333333333333	0.849273577936469	f	Mycoplasmataceae
als	Kappa	Nextera	-1	-1	0	1	f	Yersiniaceae
als	Kappa	QIAseq	-2.32192809488736	-4	-6.66666666666667	0.702645641301977	f	Yersiniaceae
als	Nextera	QIAseq	-1.32192809488736	-3	-6.66666666666667	0.702645641301977	f	Yersiniaceae
alt	Kappa	Nextera	0	0	0	NA	f	Nitrospiraceae
alt	Nextera	QIAseq	0	0	-1	0.702645641301977	f	Nitrospiraceae
alt	Kappa	QIAseq	0	0	-1	0.702645641301977	f	Nitrospiraceae
alu	Kappa	Nextera	-0.0505052224095969	-88	-274.333333333333	1	f	Muribaculaceae
alu	Kappa	QIAseq	-0.437063805608843	-874	-1190.66666666667	0.601954795357361	f	Muribaculaceae
alu	Nextera	QIAseq	-0.386558583199246	-786	-916.333333333333	0.601954795357361	f	Muribaculaceae
alv	Kappa	Nextera	-0.201429765348971	-2579	-1303.66666666667	0.849273577936469	f	Christensenellaceae
alv	Kappa	QIAseq	-0.795282492249843	-12658	-9921	0.601954795357361	f	Christensenellaceae
alv	Nextera	QIAseq	-0.593852726900873	-10079	-8617.33333333333	0.601954795357361	f	Christensenellaceae
alw	Nextera	QIAseq	-Inf	-1	-0.666666666666667	0.601954795357361	f	Ardenticatenaceae
alw	Kappa	Nextera	0	0	0	NA	f	Ardenticatenaceae
alw	Kappa	QIAseq	-Inf	-1	-0.666666666666667	0.601954795357361	f	Ardenticatenaceae
alx	Nextera	QIAseq	-0.245026456683031	-97	-138.333333333333	0.601954795357361	f
alx	Kappa	QIAseq	-0.442399103162412	-164	-211.666666666667	0.601954795357361	f
alx	Kappa	Nextera	-0.197372646479381	-67	-73.3333333333334	0.849273577936469	f
aly	Nextera	QIAseq	0	0	-1	0.702645641301977	f	Hafniaceae
aly	Kappa	QIAseq	0	0	-0.666666666666667	1	f	Hafniaceae
aly	Kappa	Nextera	0	0	0.333333333333333	0.702645641301977	f	Hafniaceae
alz	Nextera	QIAseq	-Inf	-4	-3	0.601954795357361	f	Myxococcaceae
alz	Kappa	Nextera	Inf	2	2.66666666666667	0.702645641301977	f	Myxococcaceae
alz	Kappa	QIAseq	-1	-2	-0.333333333333333	0.963871364912605	f	Myxococcaceae
ama	Nextera	QIAseq	-1	-1	-1.66666666666667	0.601954795357361	f	Chitinophagaceae
ama	Kappa	Nextera	-Inf	-1	0	1	f	Chitinophagaceae
ama	Kappa	QIAseq	-Inf	-2	-1.66666666666667	0.702645641301977	f	Chitinophagaceae
amb	Nextera	QIAseq	-Inf	-3	-3	0.601954795357361	f
amb	Kappa	QIAseq	-1.58496250072116	-2	-1.66666666666667	0.702645641301977	f
amb	Kappa	Nextera	Inf	1	1.33333333333333	0.849273577936469	f
amc	Nextera	QIAseq	-Inf	-2	-1.66666666666667	0.601954795357361	f	Paludibacteraceae
amc	Kappa	QIAseq	-1	-1	-0.666666666666667	0.849273577936469	f	Paludibacteraceae
amc	Kappa	Nextera	Inf	1	1	0.702645641301977	f	Paludibacteraceae
amd	Nextera	QIAseq	0	0	-0.333333333333333	0.702645641301977	f	Micromonosporaceae
amd	Kappa	Nextera	0	0	0.333333333333333	0.702645641301977	f	Micromonosporaceae
amd	Kappa	QIAseq	0	0	0	1	f	Micromonosporaceae
ame	Kappa	Nextera	-0.234465253637023	-9	-5	0.849273577936469	f
ame	Nextera	QIAseq	-0.632268215499513	-33	-26.3333333333333	0.601954795357361	f
ame	Kappa	QIAseq	-0.866733469136536	-42	-31.3333333333333	0.601954795357361	f
amf	Nextera	QIAseq	-Inf	-2	-3	0.601954795357361	f	Thermaceae
amf	Kappa	Nextera	0	0	1	0.702645641301977	f	Thermaceae
amf	Kappa	QIAseq	-Inf	-2	-2	0.702645641301977	f	Thermaceae
amg	Nextera	QIAseq	-0.582213173413519	-17060	-13143.6666666667	0.601954795357361	f	Acidaminococcaceae
amg	Kappa	QIAseq	-0.930755765908172	-24425	-16834	0.601954795357361	f	Acidaminococcaceae
amg	Kappa	Nextera	-0.348542592494653	-7365	-3690.33333333333	0.849273577936469	f	Acidaminococcaceae
amh	Nextera	QIAseq	0	0	-0.666666666666667	0.702645641301977	f	Polyangiaceae
amh	Kappa	Nextera	0	0	0.333333333333333	0.702645641301977	f	Polyangiaceae
amh	Kappa	QIAseq	0	0	-0.333333333333333	1	f	Polyangiaceae
ami	Kappa	Nextera	0	0	0	NA	f	Candidatus Nanopelagicaceae
ami	Kappa	QIAseq	0	0	-0.333333333333333	0.702645641301977	f	Candidatus Nanopelagicaceae
ami	Nextera	QIAseq	0	0	-0.333333333333333	0.702645641301977	f	Candidatus Nanopelagicaceae
amj	Nextera	QIAseq	1	1	1.66666666666667	0.849273577936469	f	Anaerolineaceae
amj	Kappa	Nextera	0.584962500721156	1	0.333333333333333	1	f	Anaerolineaceae
amj	Kappa	QIAseq	1.58496250072116	2	2	0.702645641301977	f	Anaerolineaceae
amk	Nextera	QIAseq	-Inf	-1	-1	0.601954795357361	f	Planctomycetaceae
amk	Kappa	QIAseq	-Inf	-1	-1	0.601954795357361	f	Planctomycetaceae
amk	Kappa	Nextera	0	0	0	NA	f	Planctomycetaceae
aml	Nextera	QIAseq	-Inf	-10	-8.33333333333333	0.601954795357361	f	Alicyclobacillaceae
aml	Kappa	QIAseq	-2.32192809488736	-8	-5	0.601954795357361	f	Alicyclobacillaceae
aml	Kappa	Nextera	Inf	2	3.33333333333333	0.702645641301977	f	Alicyclobacillaceae
amm	Nextera	QIAseq	-Inf	-4	-2.66666666666667	0.601954795357361	f	Streptomycetaceae
amm	Kappa	Nextera	0	0	-0.333333333333333	0.702645641301977	f	Streptomycetaceae
amm	Kappa	QIAseq	-Inf	-4	-3	0.601954795357361	f	Streptomycetaceae
amn	Nextera	QIAseq	-1.8073549220576	-5	-4.66666666666667	0.601954795357361	f	Carnobacteriaceae
amn	Kappa	Nextera	0.584962500721156	1	0	1	f	Carnobacteriaceae
amn	Kappa	QIAseq	-1.22239242133645	-4	-4.66666666666667	0.601954795357361	f	Carnobacteriaceae
amo	Nextera	QIAseq	0	0	0	NA	f
amo	Kappa	QIAseq	0	0	0.333333333333333	0.702645641301977	f
amo	Kappa	Nextera	0	0	0.333333333333333	0.702645641301977	f
amp	Nextera	QIAseq	-Inf	-5	-5	0.601954795357361	f	Sporomusaceae
amp	Kappa	QIAseq	-2.32192809488736	-4	-3	0.601954795357361	f	Sporomusaceae
amp	Kappa	Nextera	Inf	1	2	0.601954795357361	f	Sporomusaceae
amq	Nextera	QIAseq	3.39231742277876	19	18.6666666666667	0.601954795357361	f
amq	Kappa	Nextera	-4.39231742277876	-20	-19.6666666666667	0.601954795357361	f
amq	Kappa	QIAseq	-1	-1	-1	0.849273577936469	f
amr	Kappa	Nextera	0	0	0	NA	f	Sedimentisphaeraceae
amr	Nextera	QIAseq	0	0	-0.333333333333333	0.702645641301977	f	Sedimentisphaeraceae
amr	Kappa	QIAseq	0	0	-0.333333333333333	0.702645641301977	f	Sedimentisphaeraceae
ams	Nextera	QIAseq	0	0	-0.333333333333333	0.702645641301977	f
ams	Kappa	Nextera	0	0	0	NA	f
ams	Kappa	QIAseq	0	0	-0.333333333333333	0.702645641301977	f
amt	Nextera	QIAseq	-0.840659437882409	-3014	-2087.33333333333	0.601954795357361	f	Campylobacteraceae
amt	Kappa	QIAseq	-0.833861385844416	-2996	-1634.66666666667	0.849273577936469	f	Campylobacteraceae
amt	Kappa	Nextera	0.0067980520379924	18	452.666666666667	1	f	Campylobacteraceae
amu	Nextera	QIAseq	0	0	-1	0.702645641301977	f	Nostocaceae
amu	Kappa	Nextera	0	0	1.33333333333333	0.702645641301977	f	Nostocaceae
amu	Kappa	QIAseq	0	0	0.333333333333333	1	f	Nostocaceae
amv	Kappa	Nextera	0	0	1.66666666666667	0.702645641301977	f	Zoogloeaceae
amv	Kappa	QIAseq	0	0	1.66666666666667	0.702645641301977	f	Zoogloeaceae
amv	Nextera	QIAseq	0	0	0	NA	f	Zoogloeaceae
amw	Nextera	QIAseq	0	0	-1	0.702645641301977	f	Gallionellaceae
amw	Kappa	Nextera	0	0	0	NA	f	Gallionellaceae
amw	Kappa	QIAseq	0	0	-1	0.702645641301977	f	Gallionellaceae
amx	Nextera	QIAseq	2.58496250072116	5	4	0.601954795357361	f	Desulfobulbaceae
amx	Kappa	QIAseq	-Inf	-1	-0.333333333333333	0.849273577936469	f	Desulfobulbaceae
amx	Kappa	Nextera	-Inf	-6	-4.33333333333333	0.601954795357361	f	Desulfobulbaceae
amy	Nextera	QIAseq	0	0	-0.333333333333333	1	f	Streptosporangiaceae
amy	Kappa	QIAseq	0	0	-0.333333333333333	1	f	Streptosporangiaceae
amy	Kappa	Nextera	0	0	0	1	f	Streptosporangiaceae
amz	Nextera	QIAseq	0	0	-7.33333333333333	1	f	Nocardiopsaceae
amz	Kappa	Nextera	0	0	0	1	f	Nocardiopsaceae
amz	Kappa	QIAseq	0	0	-7.33333333333333	1	f	Nocardiopsaceae
ana	Nextera	QIAseq	-0.40707652497717	-15521	-17243.6666666667	0.601954795357361	f	Tannerellaceae
ana	Kappa	Nextera	-0.114250519555062	-3625	-5423.33333333334	1	f	Tannerellaceae
ana	Kappa	QIAseq	-0.521327044532232	-19146	-22667	0.601954795357361	f	Tannerellaceae
anb	Nextera	QIAseq	0	0	0	NA	f	Rhodobiaceae
anb	Kappa	QIAseq	0	0	0.333333333333333	0.702645641301977	f	Rhodobiaceae
anb	Kappa	Nextera	0	0	0.333333333333333	0.702645641301977	f	Rhodobiaceae
anc	Nextera	QIAseq	-1.58496250072116	-2	-2	0.601954795357361	f	Aerococcaceae
anc	Kappa	QIAseq	-Inf	-3	-2	0.601954795357361	f	Aerococcaceae
anc	Kappa	Nextera	-Inf	-1	0	1	f	Aerococcaceae
and	Nextera	QIAseq	-1.07275634243531	-32	-29.6666666666667	0.601954795357361	f	Neisseriaceae
and	Kappa	Nextera	-0.770518153877233	-12	2.66666666666667	1	f	Neisseriaceae
and	Kappa	QIAseq	-1.84327449631255	-44	-27	0.601954795357361	f	Neisseriaceae
ane	Kappa	Nextera	0	0	2	0.702645641301977	f	Phyllobacteriaceae
ane	Nextera	QIAseq	0	0	0	NA	f	Phyllobacteriaceae
ane	Kappa	QIAseq	0	0	2	0.702645641301977	f	Phyllobacteriaceae
anf	Kappa	Nextera	0.0194992026538681	827	-6523.66666666666	1	f	Odoribacteraceae
anf	Kappa	QIAseq	-0.424473949508518	-21073	-30972.6666666667	0.601954795357361	f	Odoribacteraceae
anf	Nextera	QIAseq	-0.443973152162386	-21900	-24449	0.601954795357361	f	Odoribacteraceae
ang	Kappa	Nextera	-0.198924355061025	-4779	-5983.33333333333	0.849273577936469	f	Oscillospiraceae
ang	Kappa	QIAseq	-0.566019298632952	-15530	-15128	0.601954795357361	f	Oscillospiraceae
ang	Nextera	QIAseq	-0.367094943571928	-10751	-9144.66666666666	0.601954795357361	f	Oscillospiraceae
anh	Kappa	Nextera	0.0773665432711644	125	-467.666666666667	1	f
anh	Nextera	QIAseq	-0.35449368652566	-632	-427.333333333333	0.702645641301977	f
anh	Kappa	QIAseq	-0.277127143254495	-507	-895	0.702645641301977	f
ani	Kappa	Nextera	0	0	-0.333333333333333	0.702645641301977	f	Helicobacteraceae
ani	Kappa	QIAseq	-Inf	-1	-2.66666666666667	0.601954795357361	f	Helicobacteraceae
ani	Nextera	QIAseq	-Inf	-1	-2.33333333333333	0.702645641301977	f	Helicobacteraceae
anj	Kappa	Nextera	0	0	0.333333333333333	0.702645641301977	f	Pseudonocardiaceae
anj	Kappa	QIAseq	0	0	0	1	f	Pseudonocardiaceae
anj	Nextera	QIAseq	0	0	-0.333333333333333	0.702645641301977	f	Pseudonocardiaceae
ank	Nextera	QIAseq	0	0	-2.66666666666667	0.702645641301977	f	Spiroplasmataceae
ank	Kappa	Nextera	0	0	0	NA	f	Spiroplasmataceae
ank	Kappa	QIAseq	0	0	-2.66666666666667	0.702645641301977	f	Spiroplasmataceae
anl	Nextera	QIAseq	-Inf	-1	-0.666666666666667	0.601954795357361	f	Beutenbergiaceae
anl	Kappa	QIAseq	0	0	0	NA	f	Beutenbergiaceae
anl	Kappa	Nextera	Inf	1	0.666666666666667	0.601954795357361	f	Beutenbergiaceae
ann	Nextera	QIAseq	-1.87446911791614	-8	-7	0.601954795357361	f	Desulfobacteraceae
ann	Kappa	QIAseq	-2.4594316186373	-9	-7.33333333333333	0.601954795357361	f	Desulfobacteraceae
ann	Kappa	Nextera	-0.584962500721156	-1	-0.333333333333333	1	f	Desulfobacteraceae
anp	Nextera	QIAseq	0	0	-0.666666666666667	0.702645641301977	f	Piscirickettsiaceae
anp	Kappa	Nextera	0	0	0	NA	f	Piscirickettsiaceae
anp	Kappa	QIAseq	0	0	-0.666666666666667	0.702645641301977	f	Piscirickettsiaceae
anq	Nextera	QIAseq	-2.8073549220576	-6	-4.66666666666667	0.601954795357361	f	Acidobacteriaceae
anq	Kappa	Nextera	2	3	1.66666666666667	0.702645641301977	f	Acidobacteriaceae
anq	Kappa	QIAseq	-0.807354922057604	-3	-3	0.702645641301977	f	Acidobacteriaceae
anr	Nextera	QIAseq	-2	-6	-3.33333333333333	0.702645641301977	f	Cytophagaceae
anr	Kappa	QIAseq	-1.41503749927884	-5	-3.66666666666667	0.702645641301977	f	Cytophagaceae
anr	Kappa	Nextera	0.584962500721156	1	-0.333333333333333	1	f	Cytophagaceae
ans	Nextera	QIAseq	-Inf	-6	-6.33333333333333	0.601954795357361	f	Beijerinckiaceae
ans	Kappa	QIAseq	-1.58496250072116	-4	-5	0.601954795357361	f	Beijerinckiaceae
ans	Kappa	Nextera	Inf	2	1.33333333333333	0.702645641301977	f	Beijerinckiaceae
ant	Nextera	QIAseq	-Inf	-1	-1	0.601954795357361	f
ant	Kappa	Nextera	0	0	0	NA	f
ant	Kappa	QIAseq	-Inf	-1	-1	0.601954795357361	f
anu	Kappa	Nextera	2	3	3.33333333333333	0.702645641301977	f	Haliscomenobacteraceae
anu	Nextera	QIAseq	-2.58496250072116	-5	-4.66666666666667	0.601954795357361	f	Haliscomenobacteraceae
anu	Kappa	QIAseq	-0.584962500721156	-2	-1.33333333333333	0.849273577936469	f	Haliscomenobacteraceae
anv	Nextera	QIAseq	-Inf	-2	-1.33333333333333	0.702645641301977	f	Halanaerobiaceae
anv	Kappa	Nextera	Inf	2	1	0.702645641301977	f	Halanaerobiaceae
anv	Kappa	QIAseq	0	0	-0.333333333333333	1	f	Halanaerobiaceae
anw	Nextera	QIAseq	-Inf	-2	-2	0.601954795357361	f	Vibrionaceae
anw	Kappa	QIAseq	-1	-1	-1	0.702645641301977	f	Vibrionaceae
anw	Kappa	Nextera	Inf	1	1	0.702645641301977	f	Vibrionaceae
anx	Nextera	QIAseq	0	0	0	1	f	Thermoactinomycetaceae
anx	Kappa	Nextera	0	0	-0.333333333333333	0.702645641301977	f	Thermoactinomycetaceae
anx	Kappa	QIAseq	0	0	-0.333333333333333	0.702645641301977	f	Thermoactinomycetaceae
any	Kappa	Nextera	0.110323414905999	12	14	1	f	Pasteurellaceae
any	Kappa	QIAseq	-0.790823198167716	-119	-87	0.601954795357361	f	Pasteurellaceae
any	Nextera	QIAseq	-0.901146613073714	-131	-101	0.601954795357361	f	Pasteurellaceae
anz	Nextera	QIAseq	-2.16992500144231	-7	-6	0.601954795357361	f	Sutterellaceae
anz	Kappa	Nextera	-Inf	-2	-1.33333333333333	0.601954795357361	f	Sutterellaceae
anz	Kappa	QIAseq	-Inf	-9	-7.33333333333333	0.601954795357361	f	Sutterellaceae
aoa	Nextera	QIAseq	Inf	2	0.333333333333333	1	f	Oxalobacteraceae
aoa	Kappa	QIAseq	Inf	2	1.33333333333333	0.849273577936469	f	Oxalobacteraceae
aoa	Kappa	Nextera	0	0	1	1	f	Oxalobacteraceae
aob	Nextera	QIAseq	0	0	0	1	f	Budviciaceae
aob	Kappa	QIAseq	-Inf	-1	0.333333333333333	1	f	Budviciaceae
aob	Kappa	Nextera	-Inf	-1	0.333333333333333	1	f	Budviciaceae
aoc	Nextera	QIAseq	-0.402098443571346	-9	-13	0.601954795357361	f
aoc	Kappa	Nextera	-0.900464326449086	-13	-1	0.849273577936469	f
aoc	Kappa	QIAseq	-1.30256277002043	-22	-14	0.702645641301977	f
aod	Nextera	QIAseq	-Inf	-1	-1.33333333333333	0.702645641301977	f	Thermoanaerobacterales Family IV. Incertae Sedis
aod	Kappa	Nextera	0	0	-0.333333333333333	0.702645641301977	f	Thermoanaerobacterales Family IV. Incertae Sedis
aod	Kappa	QIAseq	-Inf	-1	-1.66666666666667	0.601954795357361	f	Thermoanaerobacterales Family IV. Incertae Sedis
aoe	Nextera	QIAseq	0	0	-1.33333333333333	0.702645641301977	f	Cryomorphaceae
aoe	Kappa	QIAseq	0	0	-1.33333333333333	0.702645641301977	f	Cryomorphaceae
aoe	Kappa	Nextera	0	0	0	NA	f	Cryomorphaceae
aof	Nextera	QIAseq	0	0	0	1	f	Clostridiales Family XVII. Incertae Sedis
aof	Kappa	QIAseq	0	0	0	1	f	Clostridiales Family XVII. Incertae Sedis
aof	Kappa	Nextera	0	0	0	1	f	Clostridiales Family XVII. Incertae Sedis
aog	Nextera	QIAseq	-0.584962500721156	-1	-0.666666666666667	0.963871364912605	f
aog	Kappa	Nextera	-1	-1	-1	0.702645641301977	f
aog	Kappa	QIAseq	-1.58496250072116	-2	-1.66666666666667	0.702645641301977	f
aoh	Kappa	Nextera	0	0	0	NA	f	Emcibacteraceae
aoh	Nextera	QIAseq	0	0	-0.333333333333333	0.702645641301977	f	Emcibacteraceae
aoh	Kappa	QIAseq	0	0	-0.333333333333333	0.702645641301977	f	Emcibacteraceae
aoi	Nextera	QIAseq	0	0	0.333333333333333	1	f	Xanthomonadaceae
aoi	Kappa	Nextera	0.415037499278844	1	1.66666666666667	0.601954795357361	f	Xanthomonadaceae
aoi	Kappa	QIAseq	0.415037499278844	1	2	0.601954795357361	f	Xanthomonadaceae
aoj	Nextera	QIAseq	0	0	-0.666666666666667	0.702645641301977	f	Sporolactobacillaceae
aoj	Kappa	QIAseq	0	0	-0.333333333333333	1	f	Sporolactobacillaceae
aoj	Kappa	Nextera	0	0	0.333333333333333	0.702645641301977	f	Sporolactobacillaceae
aok	Nextera	QIAseq	1	1	0.333333333333333	0.849273577936469	f	Cardiobacteriaceae
aok	Kappa	Nextera	-Inf	-2	-1.33333333333333	0.601954795357361	f	Cardiobacteriaceae
aok	Kappa	QIAseq	-Inf	-1	-1	0.601954795357361	f	Cardiobacteriaceae
aol	Kappa	Nextera	0	0	0.333333333333333	0.702645641301977	f	Symbiobacteriaceae
aol	Kappa	QIAseq	-Inf	-2	-1	0.702645641301977	f	Symbiobacteriaceae
aol	Nextera	QIAseq	-Inf	-2	-1.33333333333333	0.601954795357361	f	Symbiobacteriaceae
aom	Nextera	QIAseq	0	0	-0.333333333333333	0.702645641301977	f	Verrucomicrobiaceae
aom	Kappa	Nextera	0	0	0.333333333333333	0.702645641301977	f	Verrucomicrobiaceae
aom	Kappa	QIAseq	0	0	0	1	f	Verrucomicrobiaceae
aon	Nextera	QIAseq	0	0	0	NA	f	Colwelliaceae
aon	Kappa	QIAseq	0	0	0.333333333333333	0.702645641301977	f	Colwelliaceae
aon	Kappa	Nextera	0	0	0.333333333333333	0.702645641301977	f	Colwelliaceae
aoo	Nextera	QIAseq	-Inf	-1	-1.66666666666667	0.601954795357361	f	Leptospiraceae
aoo	Kappa	QIAseq	-Inf	-1	-1.33333333333333	0.601954795357361	f	Leptospiraceae
aoo	Kappa	Nextera	0	0	0.333333333333333	0.702645641301977	f	Leptospiraceae
aop	Nextera	QIAseq	-Inf	-4	-2.66666666666667	0.601954795357361	f
aop	Kappa	Nextera	0	0	-0.666666666666667	0.702645641301977	f
aop	Kappa	QIAseq	-Inf	-4	-3.33333333333333	0.601954795357361	f
aor	Nextera	QIAseq	-2	-3	-3.66666666666667	0.601954795357361	f	Heliobacteriaceae
aor	Kappa	Nextera	0	0	-0.333333333333333	0.963871364912605	f	Heliobacteriaceae
aor	Kappa	QIAseq	-2	-3	-4	0.601954795357361	f	Heliobacteriaceae
aot	Nextera	QIAseq	-Inf	-8	-9.33333333333333	0.601954795357361	f	Cyanobacteriaceae
aot	Kappa	QIAseq	-3	-7	-8.33333333333333	0.601954795357361	f	Cyanobacteriaceae
aot	Kappa	Nextera	Inf	1	1	0.601954795357361	f	Cyanobacteriaceae
aou	Nextera	QIAseq	0	0	0	NA	f	Puniceicoccaceae
aou	Kappa	QIAseq	0	0	0.333333333333333	0.702645641301977	f	Puniceicoccaceae
aou	Kappa	Nextera	0	0	0.333333333333333	0.702645641301977	f	Puniceicoccaceae
aov	Nextera	QIAseq	-0.306814872235834	-1137	-1448.66666666667	0.601954795357361	f	Barnesiellaceae
aov	Kappa	Nextera	-0.0467545610234192	-153	-605.333333333333	1	f	Barnesiellaceae
aov	Kappa	QIAseq	-0.353569433259254	-1290	-2054	0.601954795357361	f	Barnesiellaceae
aow	Kappa	Nextera	0	0	0	NA	f	Oceanospirillaceae
aow	Nextera	QIAseq	0	0	-1	0.702645641301977	f	Oceanospirillaceae
aow	Kappa	QIAseq	0	0	-1	0.702645641301977	f	Oceanospirillaceae
aox	Kappa	Nextera	0	0	-0.333333333333333	1	f	Leptotrichiaceae
aox	Kappa	QIAseq	-Inf	-7	-6.33333333333333	0.601954795357361	f	Leptotrichiaceae
aox	Nextera	QIAseq	-Inf	-7	-6	0.601954795357361	f	Leptotrichiaceae
aoy	Kappa	Nextera	0	0	0	NA	f	Halobacteroidaceae
aoy	Kappa	QIAseq	0	0	-0.333333333333333	0.702645641301977	f	Halobacteroidaceae
aoy	Nextera	QIAseq	0	0	-0.333333333333333	0.702645641301977	f	Halobacteroidaceae
aoz	Kappa	Nextera	0	0	0.333333333333333	0.702645641301977	f	Archangiaceae
aoz	Kappa	QIAseq	0	0	-0.666666666666667	1	f	Archangiaceae
aoz	Nextera	QIAseq	0	0	-1	0.702645641301977	f	Archangiaceae
apa	Kappa	Nextera	-Inf	-1	0.666666666666667	1	f	Deinococcaceae
apa	Kappa	QIAseq	-Inf	-2	-0.333333333333333	0.849273577936469	f	Deinococcaceae
apa	Nextera	QIAseq	-1	-1	-1	0.601954795357361	f	Deinococcaceae
apb	Kappa	Nextera	0	0	0.333333333333333	1	f	Acetobacteraceae
apb	Kappa	QIAseq	-Inf	-2	-1	0.849273577936469	f	Acetobacteraceae
apb	Nextera	QIAseq	-Inf	-2	-1.33333333333333	0.702645641301977	f	Acetobacteraceae
apc	Kappa	Nextera	0	0	0	NA	f	Pseudoalteromonadaceae
apc	Kappa	QIAseq	0	0	-0.333333333333333	0.702645641301977	f	Pseudoalteromonadaceae
apc	Nextera	QIAseq	0	0	-0.333333333333333	0.702645641301977	f	Pseudoalteromonadaceae
apd	Kappa	QIAseq	-Inf	-1	-0.666666666666667	0.702645641301977	f	Jonesiaceae
apd	Kappa	Nextera	0	0	0	1	f	Jonesiaceae
apd	Nextera	QIAseq	-Inf	-1	-0.666666666666667	0.702645641301977	f	Jonesiaceae
ape	Kappa	QIAseq	-Inf	-4	-0.666666666666667	1	f	Geobacteraceae
ape	Nextera	QIAseq	-Inf	-4	0	1	f	Geobacteraceae
ape	Kappa	Nextera	0	0	-0.666666666666667	1	f	Geobacteraceae
apf	Nextera	QIAseq	-Inf	-1	-1	0.601954795357361	f	Legionellaceae
apf	Kappa	QIAseq	-Inf	-1	-1	0.601954795357361	f	Legionellaceae
apf	Kappa	Nextera	0	0	0	NA	f	Legionellaceae
apg	Nextera	QIAseq	0	0	-1	0.702645641301977	f	Nocardioidaceae
apg	Kappa	QIAseq	0	0	-1	0.702645641301977	f	Nocardioidaceae
apg	Kappa	Nextera	0	0	0	NA	f	Nocardioidaceae
aph	Kappa	QIAseq	0	0	-2.33333333333333	0.702645641301977	f	Desulfarculaceae
aph	Nextera	QIAseq	0	0	-2.33333333333333	0.702645641301977	f	Desulfarculaceae
aph	Kappa	Nextera	0	0	0	NA	f	Desulfarculaceae
api	Kappa	QIAseq	0	0	-0.666666666666667	1	f	Sinobacteraceae
api	Nextera	QIAseq	0	0	-1.33333333333333	0.702645641301977	f	Sinobacteraceae
api	Kappa	Nextera	0	0	0.666666666666667	0.702645641301977	f	Sinobacteraceae
apj	Nextera	QIAseq	0	0	-0.666666666666667	0.702645641301977	f	Erwiniaceae
apj	Kappa	QIAseq	0	0	-0.333333333333333	1	f	Erwiniaceae
apj	Kappa	Nextera	0	0	0.333333333333333	0.702645641301977	f	Erwiniaceae
apk	Nextera	QIAseq	-5.75488750216347	-53	-40.3333333333333	0.601954795357361	f	Aeromonadaceae
apk	Kappa	QIAseq	-2.16992500144231	-42	-35.3333333333333	0.601954795357361	f	Aeromonadaceae
apk	Kappa	Nextera	3.58496250072116	11	5	0.702645641301977	f	Aeromonadaceae
apl	Kappa	QIAseq	-Inf	-1	-0.666666666666667	0.601954795357361	f	Brachyspiraceae
apl	Nextera	QIAseq	-Inf	-1	-0.333333333333333	0.849273577936469	f	Brachyspiraceae
apl	Kappa	Nextera	0	0	-0.333333333333333	1	f	Brachyspiraceae
apm	Kappa	Nextera	0	0	0	NA	f	Phycisphaeraceae
apm	Kappa	QIAseq	0	0	-0.333333333333333	0.702645641301977	f	Phycisphaeraceae
apm	Nextera	QIAseq	0	0	-0.333333333333333	0.702645641301977	f	Phycisphaeraceae
apn	Kappa	QIAseq	0	0	-1	0.702645641301977	f	Ignavibacteriaceae
apn	Nextera	QIAseq	0	0	-1	0.702645641301977	f	Ignavibacteriaceae
apn	Kappa	Nextera	0	0	0	NA	f	Ignavibacteriaceae
apo	Nextera	QIAseq	0	0	-2	0.702645641301977	f	Shewanellaceae
apo	Kappa	QIAseq	0	0	-2	0.702645641301977	f	Shewanellaceae
apo	Kappa	Nextera	0	0	0	NA	f	Shewanellaceae
app	Kappa	QIAseq	-1.32192809488736	-3	-2	0.702645641301977	f	Dehalococcoidaceae
app	Nextera	QIAseq	0	0	0.666666666666667	1	f	Dehalococcoidaceae
app	Kappa	Nextera	-1.32192809488736	-3	-2.66666666666667	0.702645641301977	f	Dehalococcoidaceae
apq	Kappa	QIAseq	0	0	0.666666666666667	0.963871364912605	f	Acholeplasmataceae
apq	Kappa	Nextera	Inf	1	1	0.702645641301977	f	Acholeplasmataceae
apq	Nextera	QIAseq	-Inf	-1	-0.333333333333333	0.845642468910587	f	Acholeplasmataceae
apr	Kappa	QIAseq	0	0	-1	0.702645641301977	f	Desulfurobacteriaceae
apr	Nextera	QIAseq	0	0	-1	0.702645641301977	f	Desulfurobacteriaceae
apr	Kappa	Nextera	0	0	0	NA	f	Desulfurobacteriaceae
aps	Nextera	QIAseq	0	0	0	NA	f	Aphanothecaceae
aps	Kappa	QIAseq	0	0	0.666666666666667	0.702645641301977	f	Aphanothecaceae
aps	Kappa	Nextera	0	0	0.666666666666667	0.702645641301977	f	Aphanothecaceae
apt	Nextera	QIAseq	-Inf	-8	-5.66666666666667	0.702645641301977	f	Fibrobacteraceae
apt	Kappa	QIAseq	-0.415037499278844	-2	2	1	f	Fibrobacteraceae
apt	Kappa	Nextera	Inf	6	7.66666666666667	0.601954795357361	f	Fibrobacteraceae
apu	Kappa	QIAseq	0	0	0.333333333333333	0.702645641301977	f	Parachlamydiaceae
apu	Nextera	QIAseq	0	0	0	NA	f	Parachlamydiaceae
apu	Kappa	Nextera	0	0	0.333333333333333	0.702645641301977	f	Parachlamydiaceae
apv	Kappa	QIAseq	0	0	0	NA	f	Syntrophomonadaceae
apv	Nextera	QIAseq	0	0	0.333333333333333	0.702645641301977	f	Syntrophomonadaceae
apv	Kappa	Nextera	0	0	-0.333333333333333	0.702645641301977	f	Syntrophomonadaceae
apw	Nextera	QIAseq	-Inf	-3	-5	0.601954795357361	f	Nitrosomonadaceae
apw	Kappa	QIAseq	-0.584962500721156	-1	-3.33333333333333	0.601954795357361	f	Nitrosomonadaceae
apw	Kappa	Nextera	Inf	2	1.66666666666667	0.601954795357361	f	Nitrosomonadaceae
apx	Nextera	QIAseq	0	0	-0.333333333333333	0.702645641301977	f	Halieaceae
apx	Kappa	QIAseq	0	0	-0.333333333333333	0.702645641301977	f	Halieaceae
apx	Kappa	Nextera	0	0	0	NA	f	Halieaceae
apz	Kappa	QIAseq	0	0	0.333333333333333	0.702645641301977	f	Halobacteriovoraceae
apz	Nextera	QIAseq	0	0	0	NA	f	Halobacteriovoraceae
apz	Kappa	Nextera	0	0	0.333333333333333	0.702645641301977	f	Halobacteriovoraceae
aqa	Kappa	Nextera	-0.250241379281832	-354	-101.666666666667	0.849273577936469	g	Lactobacillus
aqa	Kappa	QIAseq	-0.94532953317957	-1730	-1156	0.601954795357361	g	Lactobacillus
aqa	Nextera	QIAseq	-0.695088153897738	-1376	-1054.33333333333	0.601954795357361	g	Lactobacillus
aqb	Kappa	QIAseq	-0.84799690655495	-12	-11	0.601954795357361	g	Capnocytophaga
aqb	Nextera	QIAseq	-0.432959407276106	-7	-7	0.702645641301977	g	Capnocytophaga
aqb	Kappa	Nextera	-0.415037499278844	-5	-4	0.702645641301977	g	Capnocytophaga
aqc	Nextera	QIAseq	0	0	-0.666666666666667	0.702645641301977	g	Desulfallas
aqc	Kappa	QIAseq	0	0	-0.666666666666667	0.702645641301977	g	Desulfallas
aqc	Kappa	Nextera	0	0	0	NA	g	Desulfallas
aqd	Kappa	QIAseq	-1.14268533205101	-12665	-7874	0.601954795357361	g	Streptococcus
aqd	Nextera	QIAseq	-0.75683630029971	-9450	-7357.33333333333	0.601954795357361	g	Streptococcus
aqd	Kappa	Nextera	-0.385849031751297	-3215	-516.666666666668	0.849273577936469	g	Streptococcus
aqe	Kappa	QIAseq	0	0	-0.333333333333333	0.702645641301977	g	Endozoicomonas
aqe	Kappa	Nextera	0	0	-0.333333333333333	0.702645641301977	g	Endozoicomonas
aqe	Nextera	QIAseq	0	0	0	1	g	Endozoicomonas
aqf	Kappa	QIAseq	-Inf	-1	-1	0.702645641301977	g	Cyclobacterium
aqf	Nextera	QIAseq	-Inf	-1	-1	0.702645641301977	g	Cyclobacterium
aqf	Kappa	Nextera	0	0	0	1	g	Cyclobacterium
aqg	Nextera	QIAseq	0	0	-0.333333333333333	0.702645641301977	g	Candidatus Arthromitus
aqg	Kappa	QIAseq	Inf	1	0.666666666666667	0.702645641301977	g	Candidatus Arthromitus
aqg	Kappa	Nextera	Inf	1	1	0.601954795357361	g	Candidatus Arthromitus
aqh	Nextera	QIAseq	-0.67592722385854	-27156	-23160.6666666667	0.601954795357361	g	Clostridium
aqh	Kappa	QIAseq	-0.865165529201628	-32742	-21362	0.702645641301977	g	Clostridium
aqh	Kappa	Nextera	-0.189238305343088	-5586	1798.66666666666	0.849273577936469	g	Clostridium
aqi	Kappa	QIAseq	-2.32192809488736	-4	-4	0.702645641301977	g	Microbacterium
aqi	Nextera	QIAseq	-2.32192809488736	-4	-3.66666666666667	0.702645641301977	g	Microbacterium
aqi	Kappa	Nextera	0	0	-0.333333333333333	0.963871364912605	g	Microbacterium
aqk	Kappa	QIAseq	Inf	5	4.66666666666667	0.601954795357361	g	Rhodobacter
aqk	Nextera	QIAseq	0	0	0	NA	g	Rhodobacter
aqk	Kappa	Nextera	Inf	5	4.66666666666667	0.601954795357361	g	Rhodobacter
aql	Nextera	QIAseq	-Inf	-2	-2	0.601954795357361	g	Thioalkalivibrio
aql	Kappa	QIAseq	-1	-1	-1.33333333333333	0.601954795357361	g	Thioalkalivibrio
aql	Kappa	Nextera	Inf	1	0.666666666666667	0.601954795357361	g	Thioalkalivibrio
aqm	Nextera	QIAseq	0	0	1	0.702645641301977	g	Rhodopseudomonas
aqm	Kappa	QIAseq	0	0	0	NA	g	Rhodopseudomonas
aqm	Kappa	Nextera	0	0	-1	0.702645641301977	g	Rhodopseudomonas
aqn	Kappa	QIAseq	Inf	1	0.666666666666667	0.601954795357361	g	Opitutus
aqn	Nextera	QIAseq	0	0	0	NA	g	Opitutus
aqn	Kappa	Nextera	Inf	1	0.666666666666667	0.601954795357361	g	Opitutus
aqo	Kappa	Nextera	0	0	-0.333333333333333	0.702645641301977	g	Pararhodospirillum
aqo	Kappa	QIAseq	0	0	-0.333333333333333	0.702645641301977	g	Pararhodospirillum
aqo	Nextera	QIAseq	0	0	0	1	g	Pararhodospirillum
aqp	Kappa	Nextera	0	0	-0.333333333333333	0.702645641301977	g	Persicobacter
aqp	Kappa	QIAseq	0	0	0	NA	g	Persicobacter
aqp	Nextera	QIAseq	0	0	0.333333333333333	0.702645641301977	g	Persicobacter
aqq	Kappa	QIAseq	-Inf	-8	-5.66666666666667	0.601954795357361	g	Chlorobium
aqq	Kappa	Nextera	0	0	0	NA	g	Chlorobium
aqq	Nextera	QIAseq	-Inf	-8	-5.66666666666667	0.601954795357361	g	Chlorobium
aqr	Kappa	Nextera	-0.777607578663552	-50	-35.6666666666667	0.849273577936469	g	Actinomyces
aqr	Kappa	QIAseq	-1.20163386116965	-91	-44.6666666666667	0.702645641301977	g	Actinomyces
aqr	Nextera	QIAseq	-0.424026282506099	-41	-8.99999999999999	0.849273577936469	g	Actinomyces
aqs	Kappa	Nextera	0	0	0.666666666666667	1	g	Elizabethkingia
aqs	Kappa	QIAseq	-1.58496250072116	-2	-1.66666666666667	0.702645641301977	g	Elizabethkingia
aqs	Nextera	QIAseq	-1.58496250072116	-2	-2.33333333333333	0.702645641301977	g	Elizabethkingia
aqt	Kappa	QIAseq	-1.58496250072116	-2	-2	0.601954795357361	g	Pediococcus
aqt	Kappa	Nextera	0	0	-0.333333333333333	0.702645641301977	g	Pediococcus
aqt	Nextera	QIAseq	-1.58496250072116	-2	-1.66666666666667	0.601954795357361	g	Pediococcus
aqv	Kappa	QIAseq	-0.953205788521059	-44	-37.3333333333333	0.601954795357361	g	Mogibacterium
aqv	Nextera	QIAseq	-0.420331798948357	-23	-22.3333333333333	0.601954795357361	g	Mogibacterium
aqv	Kappa	Nextera	-0.532873989572702	-21	-15	0.601954795357361	g	Mogibacterium
aqx	Nextera	QIAseq	-0.661646540116073	-126998	-85315.6666666667	0.702645641301977	g	Ruminococcus
aqx	Kappa	QIAseq	-1.05326344903881	-178882	-99944.6666666667	0.601954795357361	g	Ruminococcus
aqx	Kappa	Nextera	-0.391616908922739	-51884	-14629	0.849273577936469	g	Ruminococcus
aqz	Nextera	QIAseq	-Inf	-3	-2.66666666666667	0.601954795357361	g	Draconibacterium
aqz	Kappa	QIAseq	-0.584962500721156	-1	-1.66666666666667	0.601954795357361	g	Draconibacterium
aqz	Kappa	Nextera	Inf	2	1	0.702645641301977	g	Draconibacterium
ara	Kappa	QIAseq	-0.458684412428724	-460	-643.333333333333	0.601954795357361	g	Prevotella
ara	Nextera	QIAseq	-0.584962500721156	-563	-616.666666666667	0.601954795357361	g	Prevotella
ara	Kappa	Nextera	0.126278088292432	103	-26.6666666666665	1	g	Prevotella
arb	Kappa	QIAseq	-1.22239242133645	-4	-2.66666666666667	0.702645641301977	g	Denitrovibrio
arb	Nextera	QIAseq	-Inf	-7	-5	0.601954795357361	g	Denitrovibrio
arb	Kappa	Nextera	Inf	3	2.33333333333333	0.601954795357361	g	Denitrovibrio
arc	Nextera	QIAseq	-Inf	-2	-2	0.601954795357361	g	Mesotoga
arc	Kappa	QIAseq	-Inf	-2	-2	0.601954795357361	g	Mesotoga
arc	Kappa	Nextera	0	0	0	1	g	Mesotoga
ard	Nextera	QIAseq	-Inf	-5	-4.33333333333333	0.601954795357361	g	Cupriavidus
ard	Kappa	QIAseq	-Inf	-5	-2	0.849273577936469	g	Cupriavidus
ard	Kappa	Nextera	0	0	2.33333333333333	0.702645641301977	g	Cupriavidus
are	Kappa	QIAseq	-1.13750352374993	-72	-95	0.601954795357361	g	Bacillus
are	Nextera	QIAseq	-2.13750352374994	-102	-126	0.601954795357361	g	Bacillus
are	Kappa	Nextera	1	30	31	0.601954795357361	g	Bacillus
arf	Kappa	Nextera	-Inf	-1	-0.666666666666667	0.601954795357361	g	Gilliamella
arf	Kappa	QIAseq	0	0	0	NA	g	Gilliamella
arf	Nextera	QIAseq	Inf	1	0.666666666666667	0.601954795357361	g	Gilliamella
arg	Kappa	QIAseq	-1.70043971814109	-9	-6	0.601954795357361	g	Cloacibacillus
arg	Nextera	QIAseq	-0.241008099503795	-2	-0.666666666666666	0.849273577936469	g	Cloacibacillus
arg	Kappa	Nextera	-1.4594316186373	-7	-5.33333333333333	0.601954795357361	g	Cloacibacillus
ari	Nextera	QIAseq	-1.58496250072116	-4	-4.66666666666667	0.601954795357361	g	Corynebacterium
ari	Kappa	QIAseq	-2.58496250072116	-5	-3.33333333333333	0.702645641301977	g	Corynebacterium
ari	Kappa	Nextera	-1	-1	1.33333333333333	1	g	Corynebacterium
arj	Kappa	QIAseq	-1.20545407383586	-85347	-41200	0.601954795357361	g	Anaerostipes
arj	Nextera	QIAseq	-0.761850669146907	-61823	-42541	0.702645641301977	g	Anaerostipes
arj	Kappa	Nextera	-0.443603404688957	-23524	1341	0.849273577936469	g	Anaerostipes
ark	Kappa	QIAseq	-Inf	-1	-1	0.601954795357361	g	Salimicrobium
ark	Kappa	Nextera	0	0	0	NA	g	Salimicrobium
ark	Nextera	QIAseq	-Inf	-1	-1	0.601954795357361	g	Salimicrobium
arl	Kappa	QIAseq	0	0	-2	1	g	Geobacillus
arl	Nextera	QIAseq	0	0	-4.66666666666667	0.702645641301977	g	Geobacillus
arl	Kappa	Nextera	0	0	2.66666666666667	0.702645641301977	g	Geobacillus
arm	Nextera	QIAseq	-0.362570079384708	-10	-12.6666666666667	0.601954795357361	g	Bordetella
arm	Kappa	QIAseq	-0.633872101202102	-16	-21.6666666666667	0.601954795357361	g	Bordetella
arm	Kappa	Nextera	-0.271302021817394	-6	-9	0.601954795357361	g	Bordetella
arn	Nextera	QIAseq	-0.67058292627444	-200	-193.333333333333	0.601954795357361	g	Leuconostoc
arn	Kappa	QIAseq	-0.852293842094463	-240	-214.666666666667	0.601954795357361	g	Leuconostoc
arn	Kappa	Nextera	-0.181710915820023	-40	-21.3333333333333	0.849273577936469	g	Leuconostoc
aro	Kappa	QIAseq	-1.11547721741994	-7	-9.66666666666667	0.601954795357361	g	Weissella
aro	Nextera	QIAseq	-0.53051471669878	-4	-6.33333333333333	0.601954795357361	g	Weissella
aro	Kappa	Nextera	-0.584962500721156	-3	-3.33333333333333	0.702645641301977	g	Weissella
arp	Kappa	QIAseq	0	0	-0.666666666666667	0.963871364912605	g	Gramella
arp	Nextera	QIAseq	0	0	-0.666666666666667	0.963871364912605	g	Gramella
arp	Kappa	Nextera	0	0	0	1	g	Gramella
arq	Nextera	QIAseq	-Inf	-1	-1	0.601954795357361	g
arq	Kappa	QIAseq	0	0	0	1	g
arq	Kappa	Nextera	Inf	1	1	0.601954795357361	g
arr	Nextera	QIAseq	-0.46948528330122	-5	-8.66666666666667	0.601954795357361	g	Finegoldia
arr	Kappa	QIAseq	-1.36257007938471	-11	-11	0.702645641301977	g	Finegoldia
arr	Kappa	Nextera	-0.893084796083488	-6	-2.33333333333333	0.849273577936469	g	Finegoldia
ars	Kappa	QIAseq	-1.51457317282976	-13	-13.6666666666667	0.601954795357361	g	Chryseobacterium
ars	Nextera	QIAseq	-1.73696559416621	-14	-11.3333333333333	0.601954795357361	g	Chryseobacterium
ars	Kappa	Nextera	0.222392421336448	1	-2.33333333333333	0.849273577936469	g	Chryseobacterium
art	Kappa	Nextera	0	0	0	NA	g	Micrococcus
art	Kappa	QIAseq	0	0	-0.333333333333333	0.702645641301977	g	Micrococcus
art	Nextera	QIAseq	0	0	-0.333333333333333	0.702645641301977	g	Micrococcus
aru	Kappa	QIAseq	-1.41503749927884	-15	-13	0.601954795357361	g	Staphylococcus
aru	Nextera	QIAseq	-0.884522782580064	-11	-11.3333333333333	0.601954795357361	g	Staphylococcus
aru	Kappa	Nextera	-0.53051471669878	-4	-1.66666666666667	0.849273577936469	g	Staphylococcus
arv	Nextera	QIAseq	-Inf	-5	-5.33333333333333	0.702645641301977	g	Synechococcus
arv	Kappa	QIAseq	-Inf	-5	-5.66666666666667	0.601954795357361	g	Synechococcus
arv	Kappa	Nextera	0	0	-0.333333333333333	0.702645641301977	g	Synechococcus
arw	Kappa	QIAseq	-0.393258208622916	-2013	-2964	0.601954795357361	g	Intestinimonas
arw	Nextera	QIAseq	-0.249520795137514	-1340	-1434	0.702645641301977	g	Intestinimonas
arw	Kappa	Nextera	-0.143737413485402	-673	-1530	0.849273577936469	g	Intestinimonas
arx	Kappa	QIAseq	-0.893084796083488	-30	-32	0.601954795357361	g	Pseudomonas
arx	Kappa	Nextera	-0.192645077942396	-5	-11.3333333333333	1	g	Pseudomonas
arx	Nextera	QIAseq	-0.700439718141092	-25	-20.6666666666667	0.601954795357361	g	Pseudomonas
ary	Kappa	QIAseq	0	0	-1	0.702645641301977	g	Kiritimatiella
ary	Nextera	QIAseq	0	0	-1	0.702645641301977	g	Kiritimatiella
ary	Kappa	Nextera	0	0	0	NA	g	Kiritimatiella
arz	Nextera	QIAseq	-0.300754071782953	-35	-23.6666666666667	0.849273577936469	g	Schaalia
arz	Kappa	QIAseq	-0.527931555684777	-57	-42.3333333333333	0.849273577936469	g	Schaalia
arz	Kappa	Nextera	-0.227177483901825	-22	-18.6666666666667	0.849273577936469	g	Schaalia
asa	Nextera	QIAseq	0	0	1.66666666666667	0.963871364912605	g	Desulfomicrobium
asa	Kappa	QIAseq	-Inf	-6	-2.33333333333333	0.849273577936469	g	Desulfomicrobium
asa	Kappa	Nextera	-Inf	-6	-4	0.702645641301977	g	Desulfomicrobium
asb	Kappa	QIAseq	-1.21372431679233	-118180	-61555	0.601954795357361	g	Blautia
asb	Nextera	QIAseq	-0.683384300785721	-78385	-53051	0.702645641301977	g	Blautia
asb	Kappa	Nextera	-0.530340016006604	-39795	-8504	0.849273577936469	g	Blautia
asc	Kappa	QIAseq	-1.32192809488736	-3	-4.33333333333333	0.849273577936469	g	Anoxybacter
asc	Nextera	QIAseq	-Inf	-5	-6	0.601954795357361	g	Anoxybacter
asc	Kappa	Nextera	Inf	2	1.66666666666667	0.601954795357361	g	Anoxybacter
asd	Nextera	QIAseq	-1	-1	-0.666666666666667	0.702645641301977	g	Rhodococcus
asd	Kappa	QIAseq	-Inf	-2	-1	0.702645641301977	g	Rhodococcus
asd	Kappa	Nextera	-Inf	-1	-0.333333333333333	0.845642468910587	g	Rhodococcus
ase	Nextera	QIAseq	0	0	-0.333333333333333	0.702645641301977	g	Tessaracoccus
ase	Kappa	QIAseq	0	0	-0.333333333333333	0.702645641301977	g	Tessaracoccus
ase	Kappa	Nextera	0	0	0	NA	g	Tessaracoccus
asf	Kappa	QIAseq	-1.58496250072116	-2	-2	0.601954795357361	g	Caldilinea
asf	Nextera	QIAseq	-1.58496250072116	-2	-2.33333333333333	0.601954795357361	g	Caldilinea
asf	Kappa	Nextera	0	0	0.333333333333333	0.963871364912605	g	Caldilinea
asg	Kappa	Nextera	-0.154374752272542	-1064	-2462.33333333333	0.849273577936469	g	Gordonibacter
asg	Kappa	QIAseq	-0.190116117301753	-1327	-2934.33333333333	0.702645641301977	g	Gordonibacter
asg	Nextera	QIAseq	-0.0357413650292112	-263	-472	0.849273577936469	g	Gordonibacter
ash	Kappa	Nextera	Inf	1	0.333333333333333	0.845642468910587	g	Formosa
ash	Kappa	QIAseq	Inf	1	0	1	g	Formosa
ash	Nextera	QIAseq	0	0	-0.333333333333333	1	g	Formosa
asi	Kappa	QIAseq	0	0	-1	1	g	Gillisia
asi	Kappa	Nextera	0	0	-0.333333333333333	1	g	Gillisia
asi	Nextera	QIAseq	0	0	-0.666666666666667	1	g	Gillisia
asj	Kappa	Nextera	1.11547721741994	21	14.6666666666667	0.849273577936469	g	Paenibacillus
asj	Kappa	QIAseq	-0.962525294581337	-37	-41.6666666666667	0.601954795357361	g	Paenibacillus
asj	Nextera	QIAseq	-2.07800251200127	-58	-56.3333333333333	0.601954795357361	g	Paenibacillus
ask	Kappa	Nextera	0.0238467419543677	1	1	1	g	Olsenella
ask	Kappa	QIAseq	-0.373043410614217	-18	-23.3333333333333	0.849273577936469	g	Olsenella
ask	Nextera	QIAseq	-0.396890152568584	-19	-24.3333333333333	0.601954795357361	g	Olsenella
asl	Kappa	QIAseq	-1.04895074921074	-1874	-1110	0.601954795357361	g	Enterococcus
asl	Kappa	Nextera	-0.434452202480693	-616	-166	0.849273577936469	g	Enterococcus
asl	Nextera	QIAseq	-0.614498546730049	-1258	-944	0.702645641301977	g	Enterococcus
asm	Kappa	QIAseq	-0.736965594166206	-6	-8.33333333333333	0.601954795357361	g	Flavobacterium
asm	Nextera	QIAseq	-1.90689059560852	-11	-12.3333333333333	0.601954795357361	g	Flavobacterium
asm	Kappa	Nextera	1.16992500144231	5	4	0.702645641301977	g	Flavobacterium
asn	Nextera	QIAseq	-Inf	-8	-6	0.601954795357361	g	Bradyrhizobium
asn	Kappa	QIAseq	1	8	7.33333333333333	0.702645641301977	g	Bradyrhizobium
asn	Kappa	Nextera	Inf	16	13.3333333333333	0.601954795357361	g	Bradyrhizobium
aso	Nextera	QIAseq	-1.02164722352146	-12982	-9757.33333333333	0.601954795357361	g	Lactococcus
aso	Kappa	QIAseq	-1.42554592658879	-16059	-9453.33333333333	0.601954795357361	g	Lactococcus
aso	Kappa	Nextera	-0.403898703067332	-3077	304	0.849273577936469	g	Lactococcus
asp	Kappa	QIAseq	-Inf	-5	0.666666666666667	1	g	Sphingobium
asp	Nextera	QIAseq	-Inf	-5	-1.66666666666667	0.963871364912605	g	Sphingobium
asp	Kappa	Nextera	0	0	2.33333333333333	1	g	Sphingobium
asq	Kappa	QIAseq	-0.716207033999409	-9	-6.66666666666666	0.702645641301977	g	Gemella
asq	Nextera	QIAseq	-0.938599455335857	-11	-10.3333333333333	0.601954795357361	g	Gemella
asq	Kappa	Nextera	0.222392421336448	2	3.66666666666667	1	g	Gemella
asr	Nextera	QIAseq	-1.06413033741972	-12	-14.6666666666667	0.601954795357361	g	Atopobium
asr	Kappa	QIAseq	-1.20163386116965	-13	-11.6666666666667	0.702645641301977	g	Atopobium
asr	Kappa	Nextera	-0.137503523749935	-1	3	1	g	Atopobium
ass	Nextera	QIAseq	0	0	0	NA	g	Blastococcus
ass	Kappa	QIAseq	0	0	0.333333333333333	0.702645641301977	g	Blastococcus
ass	Kappa	Nextera	0	0	0.333333333333333	0.702645641301977	g	Blastococcus
ast	Kappa	QIAseq	-1.09515723304034	-25	-30	0.601954795357361	g	Hymenobacter
ast	Nextera	QIAseq	-3.55458885167764	-43	-44	0.601954795357361	g	Hymenobacter
ast	Kappa	Nextera	2.4594316186373	18	14	0.702645641301977	g	Hymenobacter
asu	Kappa	Nextera	Inf	7	4.66666666666667	0.702645641301977	g	Sphingomonas
asu	Kappa	QIAseq	Inf	7	6.33333333333333	0.601954795357361	g	Sphingomonas
asu	Nextera	QIAseq	0	0	1.66666666666667	0.702645641301977	g	Sphingomonas
asv	Kappa	QIAseq	-Inf	-3	-2.33333333333333	0.601954795357361	g	Brevibacillus
asv	Nextera	QIAseq	-Inf	-3	-2	0.601954795357361	g	Brevibacillus
asv	Kappa	Nextera	0	0	-0.333333333333333	1	g	Brevibacillus
asw	Nextera	QIAseq	-Inf	-2	-1.33333333333333	0.601954795357361	g
asw	Kappa	QIAseq	-Inf	-2	-1.33333333333333	0.601954795357361	g
asw	Kappa	Nextera	0	0	0	NA	g
asx	Kappa	QIAseq	-2.32192809488736	-4	-4	0.601954795357361	g	Marinobacter
asx	Nextera	QIAseq	-2.32192809488736	-4	-4	0.601954795357361	g	Marinobacter
asx	Kappa	Nextera	0	0	0	1	g	Marinobacter
asy	Kappa	QIAseq	0	0	-0.333333333333333	1	g	Lysinibacillus
asy	Kappa	Nextera	0	0	0.333333333333333	0.702645641301977	g	Lysinibacillus
asy	Nextera	QIAseq	0	0	-0.666666666666667	0.702645641301977	g	Lysinibacillus
asz	Kappa	QIAseq	-0.584962500721156	-1	-1	0.849273577936469	g	Geosporobacter
asz	Nextera	QIAseq	-Inf	-3	-2.33333333333333	0.601954795357361	g	Geosporobacter
asz	Kappa	Nextera	Inf	2	1.33333333333333	0.601954795357361	g	Geosporobacter
ata	Nextera	QIAseq	-1.58496250072116	-4	-4.66666666666667	0.601954795357361	g	Desulfitobacterium
ata	Kappa	QIAseq	-1.58496250072116	-4	-3.33333333333333	0.601954795357361	g	Desulfitobacterium
ata	Kappa	Nextera	0	0	1.33333333333333	0.963871364912605	g	Desulfitobacterium
atb	Nextera	QIAseq	0.106915203916512	1	-0.666666666666666	0.963871364912605	g	Methylocaldum
atb	Kappa	QIAseq	-0.53051471669878	-4	-5.66666666666667	0.702645641301977	g	Methylocaldum
atb	Kappa	Nextera	-0.637429920615292	-5	-5	0.702645641301977	g	Methylocaldum
atc	Kappa	QIAseq	-0.633872101202102	-16	-17	0.601954795357361	g	Mucinivorans
atc	Nextera	QIAseq	-1.24392558288609	-26	-23	0.601954795357361	g	Mucinivorans
atc	Kappa	Nextera	0.610053481683987	10	6	0.963871364912605	g	Mucinivorans
atd	Kappa	QIAseq	-0.0995356735509144	-1	-5.33333333333333	0.849273577936469	g	Filifactor
atd	Nextera	QIAseq	-1.09953567355091	-8	-8.33333333333333	0.601954795357361	g	Filifactor
atd	Kappa	Nextera	1	7	3	0.963871364912605	g	Filifactor
ate	Nextera	QIAseq	-0.900464326449086	-13	-15.3333333333333	0.601954795357361	g
ate	Kappa	QIAseq	-1.34792330342031	-17	-16.6666666666667	0.601954795357361	g
ate	Kappa	Nextera	-0.447458976971221	-4	-1.33333333333333	0.963871364912605	g
atf	Nextera	QIAseq	-Inf	-3	-1.66666666666667	0.702645641301977	g	Glycocaulis
atf	Kappa	QIAseq	-1.58496250072116	-2	-1.66666666666667	0.702645641301977	g	Glycocaulis
atf	Kappa	Nextera	Inf	1	0	1	g	Glycocaulis
atg	Kappa	QIAseq	0	0	-0.666666666666667	0.702645641301977	g	Amphibacillus
atg	Nextera	QIAseq	0	0	-0.666666666666667	0.702645641301977	g	Amphibacillus
atg	Kappa	Nextera	0	0	0	1	g	Amphibacillus
ath	Kappa	Nextera	0	0	0	NA	g	Jeotgalicoccus
ath	Kappa	QIAseq	-Inf	-1	-1	0.601954795357361	g	Jeotgalicoccus
ath	Nextera	QIAseq	-Inf	-1	-1	0.601954795357361	g	Jeotgalicoccus
ati	Kappa	QIAseq	0.15200309344505	1	0.999999999999999	0.849273577936469	g	Lentibacillus
ati	Nextera	QIAseq	-1.16992500144231	-5	-4	0.601954795357361	g	Lentibacillus
ati	Kappa	Nextera	1.32192809488736	6	5	0.702645641301977	g	Lentibacillus
atj	Nextera	QIAseq	-2	-3	-3.33333333333333	0.601954795357361	g	Virgibacillus
atj	Kappa	QIAseq	-2	-3	-2.66666666666667	0.702645641301977	g	Virgibacillus
atj	Kappa	Nextera	0	0	0.666666666666667	1	g	Virgibacillus
atk	Kappa	QIAseq	0	0	-0.333333333333333	0.702645641301977	g	Sodalis
atk	Nextera	QIAseq	0	0	-0.333333333333333	0.702645641301977	g	Sodalis
atk	Kappa	Nextera	0	0	0	NA	g	Sodalis
atl	Kappa	QIAseq	-0.748007232857206	-14911	-12281.6666666667	0.601954795357361	g	Clostridioides
atl	Kappa	Nextera	-0.275471509072016	-4617	-3286.33333333333	0.849273577936469	g	Clostridioides
atl	Nextera	QIAseq	-0.472535723785189	-10294	-8995.33333333334	0.601954795357361	g	Clostridioides
atm	Kappa	QIAseq	0	0	-0.333333333333333	0.702645641301977	g	Hathewaya
atm	Nextera	QIAseq	0	0	-0.333333333333333	0.702645641301977	g	Hathewaya
atm	Kappa	Nextera	0	0	0	NA	g	Hathewaya
atn	Nextera	QIAseq	0	0	-0.666666666666667	0.702645641301977	g	Halomonas
atn	Kappa	QIAseq	0	0	-0.666666666666667	0.702645641301977	g	Halomonas
atn	Kappa	Nextera	0	0	0	NA	g	Halomonas
ato	Nextera	QIAseq	-0.671119144470871	-77	-48.3333333333333	0.702645641301977	g	Paeniclostridium
ato	Kappa	QIAseq	-0.774623720224731	-86	-56.3333333333333	0.601954795357361	g	Paeniclostridium
ato	Kappa	Nextera	-0.10350457575386	-9	-8	1	g	Paeniclostridium
atp	Kappa	QIAseq	1	1	0.666666666666667	0.601954795357361	g	Thermoclostridium
atp	Nextera	QIAseq	0	0	-0.666666666666667	0.702645641301977	g	Thermoclostridium
atp	Kappa	Nextera	1	1	1.33333333333333	0.601954795357361	g	Thermoclostridium
atq	Kappa	QIAseq	-2	-3	-3	0.601954795357361	g	Acetoanaerobium
atq	Nextera	QIAseq	-Inf	-4	-3.66666666666667	0.601954795357361	g	Acetoanaerobium
atq	Kappa	Nextera	Inf	1	0.666666666666667	0.702645641301977	g	Acetoanaerobium
atr	Nextera	QIAseq	-0.356654398411053	-389537	-501432.333333333	0.601954795357361	g	Bacteroides
atr	Kappa	QIAseq	-0.415233009221438	-444804	-663064.333333333	0.601954795357361	g	Bacteroides
atr	Kappa	Nextera	-0.0585786108103857	-55267	-161632	1	g	Bacteroides
ats	Nextera	QIAseq	-1	-1	-1	0.702645641301977	g	Erysipelothrix
ats	Kappa	QIAseq	-Inf	-2	-1.33333333333333	0.702645641301977	g	Erysipelothrix
ats	Kappa	Nextera	-Inf	-1	-0.333333333333333	0.963871364912605	g	Erysipelothrix
att	Kappa	QIAseq	-1.58496250072116	-6	-4.66666666666667	0.702645641301977	g	Hungateiclostridium
att	Nextera	QIAseq	-1.58496250072116	-6	-7.66666666666667	0.601954795357361	g	Hungateiclostridium
att	Kappa	Nextera	0	0	3	0.849273577936469	g	Hungateiclostridium
atu	Kappa	Nextera	0	0	1.33333333333333	0.702645641301977	g	Thermoanaerobacterium
atu	Kappa	QIAseq	-1.58496250072116	-4	-5.33333333333333	0.849273577936469	g	Thermoanaerobacterium
atu	Nextera	QIAseq	-1.58496250072116	-4	-6.66666666666667	0.702645641301977	g	Thermoanaerobacterium
atv	Kappa	Nextera	0	0	0	NA	g	Pseudopedobacter
atv	Kappa	QIAseq	-Inf	-3	-3.33333333333333	0.601954795357361	g	Pseudopedobacter
atv	Nextera	QIAseq	-Inf	-3	-3.33333333333333	0.601954795357361	g	Pseudopedobacter
atw	Kappa	Nextera	1	1	1.33333333333333	0.601954795357361	g	Ruminiclostridium
atw	Nextera	QIAseq	-1	-1	-1	0.601954795357361	g	Ruminiclostridium
atw	Kappa	QIAseq	0	0	0.333333333333333	0.963871364912605	g	Ruminiclostridium
atx	Nextera	QIAseq	-Inf	-4	-2.33333333333333	0.601954795357361	g	Moorella
atx	Kappa	QIAseq	-Inf	-4	-2.66666666666667	0.601954795357361	g	Moorella
atx	Kappa	Nextera	0	0	-0.333333333333333	1	g	Moorella
aty	Nextera	QIAseq	0	0	0.333333333333333	0.702645641301977	g	Lawsonella
aty	Kappa	Nextera	0	0	0	1	g	Lawsonella
aty	Kappa	QIAseq	0	0	0.333333333333333	0.702645641301977	g	Lawsonella
atz	Kappa	Nextera	-0.182478051785397	-12	-19	0.702645641301977	g
atz	Kappa	QIAseq	-0.579549004534792	-44	-50.3333333333333	0.601954795357361	g
atz	Nextera	QIAseq	-0.397070952749395	-32	-31.3333333333333	0.702645641301977	g
aua	Kappa	QIAseq	-0.20945336562895	-5	-6.33333333333334	0.849273577936469	g	Sphingobacterium
aua	Kappa	Nextera	0.912537158749661	15	12.3333333333333	0.601954795357361	g	Sphingobacterium
aua	Nextera	QIAseq	-1.12199052437861	-20	-18.6666666666667	0.601954795357361	g	Sphingobacterium
aub	Kappa	QIAseq	-0.966052668076662	-41	-42.3333333333333	0.601954795357361	g	Treponema
aub	Nextera	QIAseq	-1.58496250072116	-56	-55.3333333333333	0.601954795357361	g	Treponema
aub	Kappa	Nextera	0.618909832644494	15	13	0.702645641301977	g	Treponema
auc	Nextera	QIAseq	0	0	-0.333333333333333	0.702645641301977	g	Spirochaeta
auc	Kappa	QIAseq	0	0	-0.333333333333333	0.702645641301977	g	Spirochaeta
auc	Kappa	Nextera	0	0	0	NA	g	Spirochaeta
aud	Nextera	QIAseq	-0.768184324776926	-180	-194	0.601954795357361	g	Hungatella
aud	Kappa	QIAseq	-0.573427470354678	-143	-176	0.601954795357361	g	Hungatella
aud	Kappa	Nextera	0.194756854422248	37	18	1	g	Hungatella
aue	Kappa	QIAseq	-Inf	-1	-0.666666666666667	0.601954795357361	g	Sedimenticola
aue	Nextera	QIAseq	-Inf	-1	-0.666666666666667	0.601954795357361	g	Sedimenticola
aue	Kappa	Nextera	0	0	0	NA	g	Sedimenticola
auf	Kappa	QIAseq	-0.513778585755568	-2020	-2414	0.601954795357361	g	Ruthenibacterium
auf	Nextera	QIAseq	-0.303747313218924	-1280	-1390.33333333333	0.601954795357361	g	Ruthenibacterium
auf	Kappa	Nextera	-0.210031272536644	-740	-1023.66666666667	0.849273577936469	g	Ruthenibacterium
aug	Nextera	QIAseq	-0.415037499278844	-6	-5.33333333333333	0.963871364912605	g	Mucilaginibacter
aug	Kappa	QIAseq	-0.584962500721156	-8	-7.66666666666666	0.702645641301977	g	Mucilaginibacter
aug	Kappa	Nextera	-0.169925001442312	-2	-2.33333333333333	1	g	Mucilaginibacter
auh	Nextera	QIAseq	-Inf	-1	-0.333333333333333	0.845642468910587	g	Limnochorda
auh	Kappa	QIAseq	-Inf	-1	-0.666666666666667	0.601954795357361	g	Limnochorda
auh	Kappa	Nextera	0	0	-0.333333333333333	0.702645641301977	g	Limnochorda
aui	Kappa	QIAseq	0	0	-0.333333333333333	0.963871364912605	g	Gottschalkia
aui	Nextera	QIAseq	0	0	-0.333333333333333	0.963871364912605	g	Gottschalkia
aui	Kappa	Nextera	0	0	0	1	g	Gottschalkia
auj	Kappa	Nextera	-Inf	-6	-7.33333333333333	0.601954795357361	g	Caulobacter
auj	Kappa	QIAseq	0	0	0	NA	g	Caulobacter
auj	Nextera	QIAseq	Inf	6	7.33333333333333	0.601954795357361	g	Caulobacter
auk	Kappa	QIAseq	-2.32192809488736	-8	-10	0.601954795357361	g	Fermentimonas
auk	Nextera	QIAseq	-2.32192809488736	-8	-10.6666666666667	0.601954795357361	g	Fermentimonas
auk	Kappa	Nextera	0	0	0.666666666666667	0.963871364912605	g	Fermentimonas
aum	Nextera	QIAseq	0	0	-0.333333333333333	0.702645641301977	g	Sporosarcina
aum	Kappa	QIAseq	0	0	-0.333333333333333	0.702645641301977	g	Sporosarcina
aum	Kappa	Nextera	0	0	0	NA	g	Sporosarcina
aun	Kappa	QIAseq	0	0	0	1	g	Rhizobium
aun	Nextera	QIAseq	0	0	-0.333333333333333	0.702645641301977	g	Rhizobium
aun	Kappa	Nextera	0	0	0.333333333333333	0.702645641301977	g	Rhizobium
auo	Kappa	QIAseq	-0.748461233004036	-17	-16.6666666666667	0.601954795357361	g
auo	Kappa	Nextera	2.05889368905357	19	12	0.601954795357361	g
auo	Nextera	QIAseq	-2.8073549220576	-36	-28.6666666666667	0.601954795357361	g
aup	Kappa	QIAseq	0	0	-0.666666666666667	0.702645641301977	g	Leifsonia
aup	Nextera	QIAseq	0	0	-0.666666666666667	0.702645641301977	g	Leifsonia
aup	Kappa	Nextera	0	0	0	NA	g	Leifsonia
auq	Nextera	QIAseq	1	1	-0.333333333333333	1	g	Soehngenia
auq	Kappa	QIAseq	0	0	-0.666666666666667	0.849273577936469	g	Soehngenia
auq	Kappa	Nextera	-1	-1	-0.333333333333333	0.963871364912605	g	Soehngenia
aur	Nextera	QIAseq	-1.89812038598079	-30	-28	0.601954795357361	g	Fusobacterium
aur	Kappa	QIAseq	-1.35755200461808	-25	-19.3333333333333	0.601954795357361	g	Fusobacterium
aur	Kappa	Nextera	0.540568381362703	5	8.66666666666667	0.702645641301977	g	Fusobacterium
aus	Kappa	QIAseq	-0.46070600389099	-23840	-29670.6666666667	0.601954795357361	g	Bifidobacterium
aus	Nextera	QIAseq	-0.288778902152625	-15820	-16729.3333333333	0.601954795357361	g	Bifidobacterium
aus	Kappa	Nextera	-0.171927101738365	-8020	-12941.3333333333	0.849273577936469	g	Bifidobacterium
aut	Kappa	QIAseq	-Inf	-1	-0.666666666666667	0.601954795357361	g	Cedecea
aut	Nextera	QIAseq	-Inf	-1	-0.666666666666667	0.601954795357361	g	Cedecea
aut	Kappa	Nextera	0	0	0	NA	g	Cedecea
auu	Nextera	QIAseq	-Inf	-3	-3	0.601954795357361	g	Megamonas
auu	Kappa	QIAseq	-1.58496250072116	-2	-1.66666666666667	0.601954795357361	g	Megamonas
auu	Kappa	Nextera	Inf	1	1.33333333333333	0.601954795357361	g	Megamonas
auv	Nextera	QIAseq	-Inf	-4	-3.66666666666667	0.601954795357361	g	Providencia
auv	Kappa	QIAseq	-Inf	-4	-3	0.601954795357361	g	Providencia
auv	Kappa	Nextera	0	0	0.666666666666667	0.702645641301977	g	Providencia
auw	Kappa	QIAseq	0	0	0	1	g	Desulfuromonas
auw	Nextera	QIAseq	0	0	-0.333333333333333	1	g	Desulfuromonas
auw	Kappa	Nextera	0	0	0.333333333333333	1	g	Desulfuromonas
aux	Kappa	Nextera	0	0	0.333333333333333	0.702645641301977	g	Acidihalobacter
aux	Kappa	QIAseq	0	0	0.333333333333333	0.702645641301977	g	Acidihalobacter
aux	Nextera	QIAseq	0	0	0	NA	g	Acidihalobacter
auy	Kappa	QIAseq	-Inf	-1	-0.666666666666667	0.601954795357361	g	Sulfuricaulis
auy	Nextera	QIAseq	-Inf	-1	-0.666666666666667	0.601954795357361	g	Sulfuricaulis
auy	Kappa	Nextera	0	0	0	NA	g	Sulfuricaulis
auz	Nextera	QIAseq	0	0	0	NA	g
auz	Kappa	QIAseq	0	0	0.333333333333333	0.702645641301977	g
auz	Kappa	Nextera	0	0	0.333333333333333	0.702645641301977	g
ava	Kappa	QIAseq	0	0	0	1	g	Listeria
ava	Nextera	QIAseq	0	0	-0.333333333333333	1	g	Listeria
ava	Kappa	Nextera	0	0	0.333333333333333	1	g	Listeria
avb	Kappa	QIAseq	-0.477047161554269	-87	-114.666666666667	0.601954795357361	g	Petrimonas
avb	Kappa	Nextera	0	0	0	1	g	Petrimonas
avb	Nextera	QIAseq	-0.477047161554269	-87	-114.666666666667	0.601954795357361	g	Petrimonas
avc	Kappa	QIAseq	-2.08746284125034	-13	-14.6666666666667	0.601954795357361	g	Proteiniphilum
avc	Nextera	QIAseq	-0.765534746362977	-7	-12	0.601954795357361	g	Proteiniphilum
avc	Kappa	Nextera	-1.32192809488736	-6	-2.66666666666667	0.702645641301977	g	Proteiniphilum
avd	Nextera	QIAseq	-Inf	-2	-2	0.601954795357361	g	Acinetobacter
avd	Kappa	QIAseq	-Inf	-2	0	1	g	Acinetobacter
avd	Kappa	Nextera	0	0	2	0.702645641301977	g	Acinetobacter
ave	Nextera	QIAseq	-Inf	-1	-0.333333333333333	0.845642468910587	g
ave	Kappa	QIAseq	0	0	0.666666666666667	0.963871364912605	g
ave	Kappa	Nextera	Inf	1	1	0.702645641301977	g
avg	Kappa	QIAseq	-0.291231297664446	-17	-28.6666666666667	0.601954795357361	g	Trueperella
avg	Nextera	QIAseq	-0.164119379761107	-10	-8.33333333333333	0.702645641301977	g	Trueperella
avg	Kappa	Nextera	-0.127111917903339	-7	-20.3333333333333	0.702645641301977	g	Trueperella
avh	Kappa	QIAseq	-0.727865081832176	-70000	-59357	0.601954795357361	g	Roseburia
avh	Nextera	QIAseq	-0.556193542371552	-56520	-49624.3333333333	0.601954795357361	g	Roseburia
avh	Kappa	Nextera	-0.171671539460623	-13480	-9732.66666666666	0.849273577936469	g	Roseburia
avi	Nextera	QIAseq	-0.669851398307669	-13	-11.3333333333333	0.601954795357361	g	Megasphaera
avi	Kappa	QIAseq	-0.959358015502654	-17	-17	0.601954795357361	g	Megasphaera
avi	Kappa	Nextera	-0.289506617194985	-4	-5.66666666666667	0.702645641301977	g	Megasphaera
avj	Nextera	QIAseq	0	0	0.333333333333333	0.702645641301977	g	Ilyobacter
avj	Kappa	QIAseq	0	0	0	NA	g	Ilyobacter
avj	Kappa	Nextera	0	0	-0.333333333333333	0.702645641301977	g	Ilyobacter
avk	Kappa	QIAseq	0	0	-1	0.702645641301977	g	Limnohabitans
avk	Nextera	QIAseq	0	0	0.666666666666667	1	g	Limnohabitans
avk	Kappa	Nextera	0	0	-1.66666666666667	0.702645641301977	g	Limnohabitans
avl	Kappa	Nextera	-0.286938972395512	-90	-61.3333333333334	0.849273577936469	g	Akkermansia
avl	Kappa	QIAseq	-0.77525407889058	-291	-295.333333333333	0.601954795357361	g	Akkermansia
avl	Nextera	QIAseq	-0.488315106495068	-201	-234	0.601954795357361	g	Akkermansia
avm	Kappa	Nextera	1.04730571477836	16	7	0.601954795357361	g	Herbinix
avm	Kappa	QIAseq	-0.773724144176324	-22	-26.6666666666667	0.601954795357361	g	Herbinix
avm	Nextera	QIAseq	-1.82102985895468	-38	-33.6666666666667	0.601954795357361	g	Herbinix
avn	Kappa	QIAseq	0	0	0	NA	g	Mycobacterium
avn	Kappa	Nextera	0	0	-0.333333333333333	0.702645641301977	g	Mycobacterium
avn	Nextera	QIAseq	0	0	0.333333333333333	0.702645641301977	g	Mycobacterium
avo	Kappa	Nextera	0	0	0	NA	g	Laribacter
avo	Kappa	QIAseq	0	0	-6.33333333333333	0.702645641301977	g	Laribacter
avo	Nextera	QIAseq	0	0	-6.33333333333333	0.702645641301977	g	Laribacter
avp	Kappa	Nextera	-Inf	-1	-5	0.849273577936469	g	Enterobacter
avp	Kappa	QIAseq	-Inf	-1	-17	0.849273577936469	g	Enterobacter
avp	Nextera	QIAseq	0	0	-12	1	g	Enterobacter
avq	Kappa	QIAseq	-0.970705693205962	-191	-118	0.601954795357361	g	Faecalibaculum
avq	Kappa	Nextera	-0.363375379456351	-57	-41.3333333333333	0.849273577936469	g	Faecalibaculum
avq	Nextera	QIAseq	-0.607330313749611	-134	-76.6666666666667	0.849273577936469	g	Faecalibaculum
avr	Kappa	QIAseq	-0.587218474661524	-107	-87	0.702645641301977	g	Turicibacter
avr	Nextera	QIAseq	-0.445411148322363	-85	-87.3333333333333	0.601954795357361	g	Turicibacter
avr	Kappa	Nextera	-0.141807326339162	-22	0.333333333333343	0.849273577936469	g	Turicibacter
avs	Nextera	QIAseq	0	0	0.666666666666667	1	g	Tistrella
avs	Kappa	QIAseq	0	0	0.333333333333333	1	g	Tistrella
avs	Kappa	Nextera	0	0	-0.333333333333333	1	g	Tistrella
avt	Nextera	QIAseq	-Inf	-2	-1.66666666666667	0.601954795357361	g	Aquimarina
avt	Kappa	QIAseq	-Inf	-2	-1.33333333333333	0.702645641301977	g	Aquimarina
avt	Kappa	Nextera	0	0	0.333333333333333	0.702645641301977	g	Aquimarina
avu	Kappa	QIAseq	-1.08746284125034	-27	-19	0.601954795357361	g	Pseudodesulfovibrio
avu	Nextera	QIAseq	-0.917537839808027	-24	-29.3333333333333	0.601954795357361	g	Pseudodesulfovibrio
avu	Kappa	Nextera	-0.169925001442312	-3	10.3333333333333	1	g	Pseudodesulfovibrio
avv	Kappa	QIAseq	-Inf	-5	-6.33333333333333	0.601954795357361	g
avv	Nextera	QIAseq	-1.32192809488736	-3	-5.66666666666667	0.601954795357361	g
avv	Kappa	Nextera	-Inf	-2	-0.666666666666667	0.963871364912605	g
avw	Nextera	QIAseq	-0.245112497836531	-20	-23.3333333333333	0.601954795357361	g	Rothia
avw	Kappa	QIAseq	-0.540568381362703	-40	-38.3333333333333	0.849273577936469	g	Rothia
avw	Kappa	Nextera	-0.295455883526171	-20	-15	0.849273577936469	g	Rothia
avx	Nextera	QIAseq	-0.494591675614468	-110	-81	0.702645641301977	g	Desulfovibrio
avx	Kappa	QIAseq	-0.48390499681722	-108	-138.666666666667	0.601954795357361	g	Desulfovibrio
avx	Kappa	Nextera	0.0106866787972475	2	-57.6666666666667	1	g	Desulfovibrio
avy	Kappa	QIAseq	0	0	-0.333333333333333	0.702645641301977	g	Algoriphagus
avy	Nextera	QIAseq	0	0	-0.333333333333333	0.702645641301977	g	Algoriphagus
avy	Kappa	Nextera	0	0	0	NA	g	Algoriphagus
avz	Kappa	Nextera	0	0	-0.333333333333333	0.702645641301977	g	Peptoclostridium
avz	Kappa	QIAseq	-Inf	-2	-3	0.601954795357361	g	Peptoclostridium
avz	Nextera	QIAseq	-Inf	-2	-2.66666666666667	0.601954795357361	g	Peptoclostridium
awa	Kappa	QIAseq	0	0	0.666666666666667	1	g	Gemmatimonas
awa	Nextera	QIAseq	0	0	-2	0.702645641301977	g	Gemmatimonas
awa	Kappa	Nextera	0	0	2.66666666666667	0.702645641301977	g	Gemmatimonas
awb	Nextera	QIAseq	-0.406809041454934	-75319	-87374	0.601954795357361	g	Eubacterium
awb	Kappa	QIAseq	-0.417895572152801	-77089	-105725.666666667	0.601954795357361	g	Eubacterium
awb	Kappa	Nextera	-0.0110865306978674	-1770	-18351.6666666667	1	g	Eubacterium
awc	Kappa	QIAseq	-Inf	-1	-0.333333333333333	0.963871364912605	g	Algibacter
awc	Nextera	QIAseq	-Inf	-1	-1	0.601954795357361	g	Algibacter
awc	Kappa	Nextera	0	0	0.666666666666667	0.702645641301977	g	Algibacter
awd	Kappa	QIAseq	-0.263034405833794	-101	-193.666666666667	0.702645641301977	g	Propionibacterium
awd	Kappa	Nextera	-0.325922111789184	-128	-174.666666666667	0.601954795357361	g	Propionibacterium
awd	Nextera	QIAseq	0.0628877059553904	27	-19	1	g	Propionibacterium
awe	Kappa	QIAseq	-1	-1	-1.66666666666667	0.601954795357361	g	Cutibacterium
awe	Nextera	QIAseq	0	0	-0.333333333333333	0.963871364912605	g	Cutibacterium
awe	Kappa	Nextera	-1	-1	-1.33333333333333	0.601954795357361	g	Cutibacterium
awf	Nextera	QIAseq	-0.584962500721156	-1	-1.33333333333333	0.849273577936469	g	Mycoplasma
awf	Kappa	QIAseq	-Inf	-3	0.333333333333333	1	g	Mycoplasma
awf	Kappa	Nextera	-Inf	-2	1.66666666666667	1	g	Mycoplasma
awg	Nextera	QIAseq	0	0	0.333333333333333	1	g	Pseudopropionibacterium
awg	Kappa	QIAseq	-1	-3	-2	0.702645641301977	g	Pseudopropionibacterium
awg	Kappa	Nextera	-1	-3	-2.33333333333333	0.601954795357361	g	Pseudopropionibacterium
awh	Kappa	QIAseq	-Inf	-2	-1	0.702645641301977	g	Serratia
awh	Nextera	QIAseq	-Inf	-2	0.333333333333333	0.849273577936469	g	Serratia
awh	Kappa	Nextera	0	0	-1.33333333333333	1	g	Serratia
awi	Kappa	QIAseq	0	0	0.333333333333333	0.702645641301977	g	Euzebyella
awi	Nextera	QIAseq	0	0	0	NA	g	Euzebyella
awi	Kappa	Nextera	0	0	0.333333333333333	0.702645641301977	g	Euzebyella
awj	Nextera	QIAseq	0	0	-1	0.702645641301977	g	Leptospirillum
awj	Kappa	QIAseq	0	0	-1	0.702645641301977	g	Leptospirillum
awj	Kappa	Nextera	0	0	0	NA	g	Leptospirillum
awk	Nextera	QIAseq	-Inf	-2	-1.33333333333333	0.601954795357361	g	Mycolicibacterium
awk	Kappa	QIAseq	-1	-1	-0.333333333333333	0.963871364912605	g	Mycolicibacterium
awk	Kappa	Nextera	Inf	1	1	0.601954795357361	g	Mycolicibacterium
awl	Kappa	QIAseq	0	0	0	NA	g	Bosea
awl	Nextera	QIAseq	0	0	0.333333333333333	0.702645641301977	g	Bosea
awl	Kappa	Nextera	0	0	-0.333333333333333	0.702645641301977	g	Bosea
awm	Kappa	Nextera	0	0	-0.333333333333333	0.702645641301977	g	Alicycliphilus
awm	Kappa	QIAseq	0	0	-0.333333333333333	0.702645641301977	g	Alicycliphilus
awm	Nextera	QIAseq	0	0	0	1	g	Alicycliphilus
awn	Kappa	QIAseq	-0.437063805608843	-874	-1190.66666666667	0.601954795357361	g	Muribaculum
awn	Nextera	QIAseq	-0.386558583199246	-786	-916.333333333333	0.601954795357361	g	Muribaculum
awn	Kappa	Nextera	-0.0505052224095969	-88	-274.333333333333	1	g	Muribaculum
awo	Nextera	QIAseq	0	0	0	1	g	Ereboglobus
awo	Kappa	QIAseq	0	0	1.33333333333333	1	g	Ereboglobus
awo	Kappa	Nextera	0	0	1.33333333333333	1	g	Ereboglobus
awp	Kappa	QIAseq	0	0	0	NA	g	Flavivirga
awp	Nextera	QIAseq	0	0	0.333333333333333	0.702645641301977	g	Flavivirga
awp	Kappa	Nextera	0	0	-0.333333333333333	0.702645641301977	g	Flavivirga
awq	Kappa	QIAseq	-0.795282492249843	-12658	-9921	0.601954795357361	g	Christensenella
awq	Kappa	Nextera	-0.201429765348971	-2579	-1303.66666666667	0.849273577936469	g	Christensenella
awq	Nextera	QIAseq	-0.593852726900873	-10079	-8617.33333333333	0.601954795357361	g	Christensenella
awr	Kappa	QIAseq	-Inf	-1	-0.666666666666667	0.601954795357361	g	Candidatus Promineofilum
awr	Nextera	QIAseq	-Inf	-1	-0.666666666666667	0.601954795357361	g	Candidatus Promineofilum
awr	Kappa	Nextera	0	0	0	NA	g	Candidatus Promineofilum
aws	Nextera	QIAseq	-0.565849572496099	-6751	-5889	0.601954795357361	g	Lachnoclostridium
aws	Kappa	QIAseq	-0.809818369413722	-8938	-7028	0.601954795357361	g	Lachnoclostridium
aws	Kappa	Nextera	-0.243968796917623	-2187	-1139	0.849273577936469	g	Lachnoclostridium
awt	Nextera	QIAseq	-0.245026456683031	-97	-138.333333333333	0.601954795357361	g
awt	Kappa	QIAseq	-0.442399103162412	-164	-211.666666666667	0.601954795357361	g
awt	Kappa	Nextera	-0.197372646479381	-67	-73.3333333333334	0.849273577936469	g
awu	Kappa	QIAseq	-0.816220383151935	-78304	-51974.3333333333	0.702645641301977	g
awu	Nextera	QIAseq	-0.668666114939885	-67220	-56747.3333333333	0.601954795357361	g
awu	Kappa	Nextera	-0.14755426821205	-11084	4773	0.849273577936469	g
awv	Kappa	QIAseq	0	0	-0.333333333333333	0.702645641301977	g	Lacunisphaera
awv	Nextera	QIAseq	0	0	-0.333333333333333	0.702645641301977	g	Lacunisphaera
awv	Kappa	Nextera	0	0	0	NA	g	Lacunisphaera
aww	Nextera	QIAseq	-Inf	-3	-2.33333333333333	0.601954795357361	g	Agrobacterium
aww	Kappa	QIAseq	-Inf	-3	-2	0.702645641301977	g	Agrobacterium
aww	Kappa	Nextera	0	0	0.333333333333333	0.702645641301977	g	Agrobacterium
awx	Nextera	QIAseq	0	0	-0.333333333333333	0.702645641301977	g	Hafnia
awx	Kappa	QIAseq	0	0	0	1	g	Hafnia
awx	Kappa	Nextera	0	0	0.333333333333333	0.702645641301977	g	Hafnia
awy	Kappa	QIAseq	-1	-2	-0.333333333333333	0.963871364912605	g	Corallococcus
awy	Nextera	QIAseq	-Inf	-4	-3	0.601954795357361	g	Corallococcus
awy	Kappa	Nextera	Inf	2	2.66666666666667	0.702645641301977	g	Corallococcus
awz	Kappa	Nextera	0.434628227636725	45	46.6666666666667	0.849273577936469	g	Butyrivibrio
awz	Kappa	QIAseq	-1.28988562548323	-250	-248.666666666667	0.601954795357361	g	Butyrivibrio
awz	Nextera	QIAseq	-1.72451385311995	-295	-295.333333333333	0.601954795357361	g	Butyrivibrio
axa	Kappa	Nextera	0	0	0	NA	g	Arachidicoccus
axa	Kappa	QIAseq	-Inf	-1	-0.666666666666667	0.601954795357361	g	Arachidicoccus
axa	Nextera	QIAseq	-Inf	-1	-0.666666666666667	0.601954795357361	g	Arachidicoccus
axb	Kappa	QIAseq	-0.778336028586066	-118	-115.666666666667	0.601954795357361	g	Murdochiella
axb	Kappa	Nextera	-0.510194732319184	-70	-53.3333333333333	0.849273577936469	g	Murdochiella
axb	Nextera	QIAseq	-0.268141296266883	-48	-62.3333333333333	0.601954795357361	g	Murdochiella
axc	Kappa	Nextera	Inf	1	1.33333333333333	0.849273577936469	g	Ezakiella
axc	Kappa	QIAseq	-1.58496250072116	-2	-1.66666666666667	0.702645641301977	g	Ezakiella
axc	Nextera	QIAseq	-Inf	-3	-3	0.601954795357361	g	Ezakiella
axd	Kappa	Nextera	Inf	1	1	0.702645641301977	g	Paludibacter
axd	Kappa	QIAseq	-1	-1	-0.666666666666667	0.849273577936469	g	Paludibacter
axd	Nextera	QIAseq	-Inf	-2	-1.66666666666667	0.601954795357361	g	Paludibacter
axf	Kappa	QIAseq	0	0	0	1	g	Actinoplanes
axf	Kappa	Nextera	0	0	0.333333333333333	0.702645641301977	g	Actinoplanes
axf	Nextera	QIAseq	0	0	-0.333333333333333	0.702645641301977	g	Actinoplanes
axg	Kappa	QIAseq	-0.180572245641821	-2	-5.66666666666667	0.849273577936469	g	Libanicoccus
axg	Nextera	QIAseq	0.160464672193246	2	-2.66666666666667	1	g	Libanicoccus
axg	Kappa	Nextera	-0.341036917835067	-4	-3	1	g	Libanicoccus
axh	Nextera	QIAseq	-0.632268215499513	-33	-26.3333333333333	0.601954795357361	g	Ndongobacter
axh	Kappa	QIAseq	-0.866733469136536	-42	-31.3333333333333	0.601954795357361	g	Ndongobacter
axh	Kappa	Nextera	-0.234465253637023	-9	-5	0.849273577936469	g	Ndongobacter
axi	Nextera	QIAseq	-0.351472370501378	-8	-10	0.702645641301977	g	Propionimicrobium
axi	Kappa	QIAseq	-0.0395283641866373	-1	-6.33333333333333	0.849273577936469	g	Propionimicrobium
axi	Kappa	Nextera	0.31194400631474	7	3.66666666666666	0.849273577936469	g	Propionimicrobium
axj	Kappa	QIAseq	-Inf	-1	-1	0.849273577936469	g	Oceanithermus
axj	Nextera	QIAseq	-Inf	-1	-2	0.601954795357361	g	Oceanithermus
axj	Kappa	Nextera	0	0	1	0.702645641301977	g	Oceanithermus
axk	Kappa	QIAseq	-1.32192809488736	-6	-5	0.702645641301977	g	Acidaminococcus
axk	Nextera	QIAseq	-0.736965594166206	-4	-5	0.601954795357361	g	Acidaminococcus
axk	Kappa	Nextera	-0.584962500721156	-2	0	0.963871364912605	g	Acidaminococcus
axl	Nextera	QIAseq	0	0	0	NA	g	Pajaroellobacter
axl	Kappa	QIAseq	0	0	0.333333333333333	0.702645641301977	g	Pajaroellobacter
axl	Kappa	Nextera	0	0	0.333333333333333	0.702645641301977	g	Pajaroellobacter
axm	Nextera	QIAseq	-2.73696559416621	-17	-15.6666666666667	0.601954795357361	g	Selenomonas
axm	Kappa	QIAseq	-1.51457317282976	-13	-13	0.601954795357361	g	Selenomonas
axm	Kappa	Nextera	1.22239242133645	4	2.66666666666667	0.963871364912605	g	Selenomonas
axn	Kappa	QIAseq	0	0	-0.333333333333333	0.702645641301977	g	Candidatus Nanopelagicus
axn	Nextera	QIAseq	0	0	-0.333333333333333	0.702645641301977	g	Candidatus Nanopelagicus
axn	Kappa	Nextera	0	0	0	NA	g	Candidatus Nanopelagicus
axo	Kappa	Nextera	-2.08746284125034	-13	-8.33333333333333	0.963871364912605	g	Pedobacter
axo	Kappa	QIAseq	-2	-12	-9	0.702645641301977	g	Pedobacter
axo	Nextera	QIAseq	0.0874628412503394	1	-0.666666666666668	1	g	Pedobacter
axp	Kappa	QIAseq	0	0	0.666666666666667	0.849273577936469	g
axp	Nextera	QIAseq	1	1	0.333333333333333	0.963871364912605	g
axp	Kappa	Nextera	-1	-1	0.333333333333333	1	g
axq	Nextera	QIAseq	-Inf	-1	-1	0.601954795357361	g	Fuerstia
axq	Kappa	QIAseq	-Inf	-1	-1	0.601954795357361	g	Fuerstia
axq	Kappa	Nextera	0	0	0	NA	g	Fuerstia
axr	Kappa	QIAseq	0	0	-0.333333333333333	0.702645641301977	g	Macrococcus
axr	Nextera	QIAseq	0	0	-0.333333333333333	0.702645641301977	g	Macrococcus
axr	Kappa	Nextera	0	0	0	NA	g	Macrococcus
axs	Kappa	QIAseq	-2	-3	-3	0.601954795357361	g	Pelobacter
axs	Kappa	Nextera	0	0	-0.333333333333333	0.963871364912605	g	Pelobacter
axs	Nextera	QIAseq	-2	-3	-2.66666666666667	0.601954795357361	g	Pelobacter
axt	Kappa	QIAseq	-1.8073549220576	-5	-3.33333333333333	0.849273577936469	g	Tumebacillus
axt	Nextera	QIAseq	-Inf	-7	-6.66666666666667	0.601954795357361	g	Tumebacillus
axt	Kappa	Nextera	Inf	2	3.33333333333333	0.702645641301977	g	Tumebacillus
axu	Nextera	QIAseq	Inf	1	-0.666666666666667	1	g
axu	Kappa	QIAseq	0	0	-1.66666666666667	0.702645641301977	g
axu	Kappa	Nextera	-Inf	-1	-1	0.601954795357361	g
axv	Nextera	QIAseq	-Inf	-4	-2.66666666666667	0.601954795357361	g	Streptomyces
axv	Kappa	QIAseq	-Inf	-4	-3	0.601954795357361	g	Streptomyces
axv	Kappa	Nextera	0	0	-0.333333333333333	0.702645641301977	g	Streptomyces
axw	Kappa	QIAseq	-0.600644122953426	-63	-70.6666666666667	0.601954795357361	g	Ralstonia
axw	Nextera	QIAseq	-0.264594919821411	-31	-39.3333333333333	0.702645641301977	g	Ralstonia
axw	Kappa	Nextera	-0.336049203132015	-32	-31.3333333333333	0.849273577936469	g	Ralstonia
axx	Kappa	QIAseq	-1.58496250072116	-2	-1.66666666666667	0.702645641301977	g	Marinilactibacillus
axx	Nextera	QIAseq	-1.58496250072116	-2	-2	0.601954795357361	g	Marinilactibacillus
axx	Kappa	Nextera	0	0	0.333333333333333	0.963871364912605	g	Marinilactibacillus
axy	Nextera	QIAseq	0	0	0	NA	g
axy	Kappa	QIAseq	0	0	0.333333333333333	0.702645641301977	g
axy	Kappa	Nextera	0	0	0.333333333333333	0.702645641301977	g
axz	Nextera	QIAseq	-0.223964841155202	-22	-23	0.702645641301977	g	Peptoniphilus
axz	Kappa	QIAseq	-0.797956224055355	-65	-28.6666666666667	0.702645641301977	g	Peptoniphilus
axz	Kappa	Nextera	-0.573991382900153	-43	-5.66666666666667	0.849273577936469	g	Peptoniphilus
aya	Kappa	QIAseq	0	0	-0.333333333333333	0.702645641301977	g	Sphingorhabdus
aya	Nextera	QIAseq	0	0	-0.333333333333333	0.702645641301977	g	Sphingorhabdus
aya	Kappa	Nextera	0	0	0	NA	g	Sphingorhabdus
ayb	Kappa	Nextera	0	0	0.666666666666667	0.702645641301977	g	Paraburkholderia
ayb	Kappa	QIAseq	0	0	0.666666666666667	0.702645641301977	g	Paraburkholderia
ayb	Nextera	QIAseq	0	0	0	NA	g	Paraburkholderia
ayc	Kappa	QIAseq	-Inf	-3	-3	0.702645641301977	g	Methylomusa
ayc	Nextera	QIAseq	-Inf	-3	-3.33333333333333	0.601954795357361	g	Methylomusa
ayc	Kappa	Nextera	0	0	0.333333333333333	0.702645641301977	g	Methylomusa
ayd	Nextera	QIAseq	0	0	-0.666666666666667	0.702645641301977	g	Seonamhaeicola
ayd	Kappa	QIAseq	0	0	-0.666666666666667	0.702645641301977	g	Seonamhaeicola
ayd	Kappa	Nextera	0	0	0	NA	g	Seonamhaeicola
aye	Kappa	QIAseq	-Inf	-1	-0.666666666666667	0.849273577936469	g	Phreatobacter
aye	Nextera	QIAseq	4.39231742277876	20	19.3333333333333	0.601954795357361	g	Phreatobacter
aye	Kappa	Nextera	-Inf	-21	-20	0.601954795357361	g	Phreatobacter
ayf	Kappa	QIAseq	0	0	-0.333333333333333	0.702645641301977	g	Sedimentisphaera
ayf	Kappa	Nextera	0	0	0	NA	g	Sedimentisphaera
ayf	Nextera	QIAseq	0	0	-0.333333333333333	0.702645641301977	g	Sedimentisphaera
ayg	Kappa	QIAseq	-1.54806291790963	-127	-72.6666666666667	0.601954795357361	g	Phoenicibacter
ayg	Nextera	QIAseq	-0.722092317684676	-76	-60.3333333333333	0.702645641301977	g	Phoenicibacter
ayg	Kappa	Nextera	-0.825970600224951	-51	-12.3333333333333	0.849273577936469	g	Phoenicibacter
ayh	Nextera	QIAseq	0	0	-0.333333333333333	0.702645641301977	g
ayh	Kappa	QIAseq	0	0	-0.333333333333333	0.702645641301977	g
ayh	Kappa	Nextera	0	0	0	NA	g
ayi	Nextera	QIAseq	-0.841038048313893	-3015	-2086.33333333333	0.601954795357361	g	Campylobacter
ayi	Kappa	QIAseq	-0.833861385844416	-2996	-1634	0.849273577936469	g	Campylobacter
ayi	Kappa	Nextera	0.00717666246947632	19	452.333333333333	1	g	Campylobacter
ayj	Kappa	QIAseq	0	0	0.333333333333333	1	g	Nostoc
ayj	Nextera	QIAseq	0	0	-1	0.702645641301977	g	Nostoc
ayj	Kappa	Nextera	0	0	1.33333333333333	0.702645641301977	g	Nostoc
ayk	Kappa	QIAseq	0	0	-0.666666666666667	1	g	Arcobacter
ayk	Nextera	QIAseq	0	0	-1	1	g	Arcobacter
ayk	Kappa	Nextera	0	0	0.333333333333333	1	g	Arcobacter
ayl	Nextera	QIAseq	0	0	0	NA	g	Azoarcus
ayl	Kappa	QIAseq	0	0	1.66666666666667	0.702645641301977	g	Azoarcus
ayl	Kappa	Nextera	0	0	1.66666666666667	0.702645641301977	g	Azoarcus
aym	Nextera	QIAseq	-0.446018442612007	-242	-243	0.601954795357361	g	Monoglobus
aym	Kappa	QIAseq	-0.73961031542177	-365	-352.666666666667	0.601954795357361	g	Monoglobus
aym	Kappa	Nextera	-0.293591872809764	-123	-109.666666666667	0.849273577936469	g	Monoglobus
ayn	Kappa	QIAseq	0	0	-1	0.702645641301977	g	Sulfuriferula
ayn	Nextera	QIAseq	0	0	-1	0.702645641301977	g	Sulfuriferula
ayn	Kappa	Nextera	0	0	0	NA	g	Sulfuriferula
ayo	Kappa	Nextera	0	0	-2.66666666666667	0.702645641301977	g	Desulfobulbus
ayo	Kappa	QIAseq	0	0	0	NA	g	Desulfobulbus
ayo	Nextera	QIAseq	0	0	2.66666666666667	0.702645641301977	g	Desulfobulbus
ayp	Kappa	Nextera	Inf	1	0.666666666666667	0.702645641301977	g	Brevefilum
ayp	Kappa	QIAseq	Inf	1	1	0.601954795357361	g	Brevefilum
ayp	Nextera	QIAseq	0	0	0.333333333333333	0.702645641301977	g	Brevefilum
ayq	Kappa	Nextera	0	0	0	1	g	Streptosporangium
ayq	Nextera	QIAseq	0	0	-0.333333333333333	1	g	Streptosporangium
ayq	Kappa	QIAseq	0	0	-0.333333333333333	1	g	Streptosporangium
ayr	Nextera	QIAseq	-2.75488750216347	-23	-19.3333333333333	0.601954795357361	g	Parolsenella
ayr	Kappa	QIAseq	-2.75488750216347	-23	-22.6666666666667	0.601954795357361	g	Parolsenella
ayr	Kappa	Nextera	0	0	-3.33333333333333	0.849273577936469	g	Parolsenella
ays	Nextera	QIAseq	0	0	-7.33333333333333	0.702645641301977	g	Nocardiopsis
ays	Kappa	Nextera	0	0	0	NA	g	Nocardiopsis
ays	Kappa	QIAseq	0	0	-7.33333333333333	0.702645641301977	g	Nocardiopsis
ayt	Kappa	Nextera	0	0	0	1	g	Thermobifida
ayt	Kappa	QIAseq	0	0	0	1	g	Thermobifida
ayt	Nextera	QIAseq	0	0	0	1	g	Thermobifida
ayu	Kappa	QIAseq	-0.522085314574982	-19143	-22625.3333333333	0.601954795357361	g	Parabacteroides
ayu	Kappa	Nextera	-0.11530784710924	-3653	-5423	1	g	Parabacteroides
ayu	Nextera	QIAseq	-0.406777467465741	-15490	-17202.3333333333	0.601954795357361	g	Parabacteroides
ayv	Kappa	QIAseq	0	0	0.333333333333333	0.702645641301977	g
ayv	Nextera	QIAseq	0	0	0	NA	g
ayv	Kappa	Nextera	0	0	0.333333333333333	0.702645641301977	g
ayw	Nextera	QIAseq	0	0	-0.333333333333333	0.963871364912605	g	Mariniflexile
ayw	Kappa	QIAseq	0	0	0	1	g	Mariniflexile
ayw	Kappa	Nextera	0	0	0.333333333333333	0.702645641301977	g	Mariniflexile
ayx	Nextera	QIAseq	1.58496250072116	2	2.66666666666667	0.601954795357361	g	Pusillimonas
ayx	Kappa	QIAseq	1.58496250072116	2	3	0.601954795357361	g	Pusillimonas
ayx	Kappa	Nextera	0	0	0.333333333333333	1	g	Pusillimonas
ayy	Kappa	QIAseq	-Inf	-1	-1	0.601954795357361	g	Chitinophaga
ayy	Nextera	QIAseq	-Inf	-1	-0.666666666666667	0.702645641301977	g	Chitinophaga
ayy	Kappa	Nextera	0	0	-0.333333333333333	0.702645641301977	g	Chitinophaga
ayz	Kappa	QIAseq	-Inf	-1	-0.333333333333333	0.845642468910587	g
ayz	Nextera	QIAseq	-Inf	-1	-0.333333333333333	0.845642468910587	g
ayz	Kappa	Nextera	0	0	0	1	g
aza	Nextera	QIAseq	-0.544976966366232	-778	-791	0.601954795357361	g	Escherichia
aza	Kappa	QIAseq	-0.666567006328269	-915	-973	0.601954795357361	g	Escherichia
aza	Kappa	Nextera	-0.121590039962037	-137	-182	1	g	Escherichia
azb	Nextera	QIAseq	0	0	0	NA	g	Thalassospira
azb	Kappa	QIAseq	0	0	0.333333333333333	0.702645641301977	g	Thalassospira
azb	Kappa	Nextera	0	0	0.333333333333333	0.702645641301977	g	Thalassospira
azc	Kappa	QIAseq	-Inf	-2	-2.33333333333333	0.601954795357361	g	Mobiluncus
azc	Nextera	QIAseq	-Inf	-2	-1.66666666666667	0.702645641301977	g	Mobiluncus
azc	Kappa	Nextera	0	0	-0.666666666666667	0.702645641301977	g	Mobiluncus
azd	Kappa	Nextera	0	0	0	NA	g	Exiguobacterium
azd	Kappa	QIAseq	0	0	-0.333333333333333	0.702645641301977	g	Exiguobacterium
azd	Nextera	QIAseq	0	0	-0.333333333333333	0.702645641301977	g	Exiguobacterium
aze	Kappa	QIAseq	0	0	1.33333333333333	0.702645641301977	g	Oceanobacillus
aze	Nextera	QIAseq	0	0	0	NA	g	Oceanobacillus
aze	Kappa	Nextera	0	0	1.33333333333333	0.702645641301977	g	Oceanobacillus
azf	Nextera	QIAseq	-Inf	-1	-0.666666666666667	0.601954795357361	g
azf	Kappa	QIAseq	-Inf	-1	0.333333333333333	1	g
azf	Kappa	Nextera	0	0	1	0.702645641301977	g
azg	Kappa	QIAseq	0	0	0	1	g	Acidipropionibacterium
azg	Nextera	QIAseq	0	0	-0.333333333333333	0.702645641301977	g	Acidipropionibacterium
azg	Kappa	Nextera	0	0	0.333333333333333	0.702645641301977	g	Acidipropionibacterium
azh	Kappa	QIAseq	0	0	0	NA	g	Tamlana
azh	Kappa	Nextera	0	0	-0.333333333333333	0.702645641301977	g	Tamlana
azh	Nextera	QIAseq	0	0	0.333333333333333	0.702645641301977	g	Tamlana
azi	Kappa	QIAseq	-0.584962500721156	-1	-2.66666666666667	0.702645641301977	g
azi	Nextera	QIAseq	-0.584962500721156	-1	-3.33333333333333	0.601954795357361	g
azi	Kappa	Nextera	0	0	0.666666666666667	0.963871364912605	g
azj	Nextera	QIAseq	0	0	0.333333333333333	0.702645641301977	g
azj	Kappa	QIAseq	0	0	0	NA	g
azj	Kappa	Nextera	0	0	-0.333333333333333	0.702645641301977	g
azk	Nextera	QIAseq	0	0	-0.333333333333333	0.702645641301977	g	Alkaliphilus
azk	Kappa	QIAseq	0	0	0	1	g	Alkaliphilus
azk	Kappa	Nextera	0	0	0.333333333333333	0.702645641301977	g	Alkaliphilus
azl	Kappa	QIAseq	0	0	2	0.702645641301977	g	Mesorhizobium
azl	Nextera	QIAseq	0	0	0	NA	g	Mesorhizobium
azl	Kappa	Nextera	0	0	2	0.702645641301977	g	Mesorhizobium
azm	Kappa	QIAseq	-0.78062147121342	-1888	-1545.66666666667	0.601954795357361	g	Mordavella
azm	Nextera	QIAseq	-0.557445615135543	-1448	-1287.33333333333	0.601954795357361	g	Mordavella
azm	Kappa	Nextera	-0.223175856077877	-440	-258.333333333333	0.849273577936469	g	Mordavella
azn	Nextera	QIAseq	-0.363041437523856	-3989	-4798.66666666667	0.601954795357361	g	Butyricimonas
azn	Kappa	QIAseq	-0.396119258316724	-4305	-6144.33333333333	0.601954795357361	g	Butyricimonas
azn	Kappa	Nextera	-0.0330778207928674	-316	-1345.66666666667	1	g	Butyricimonas
azo	Nextera	QIAseq	-0.376036387614664	-6534	-5339	0.601954795357361	g
azo	Kappa	QIAseq	-0.611395309026563	-9837	-8788.66666666666	0.601954795357361	g
azo	Kappa	Nextera	-0.235358921411899	-3303	-3449.66666666666	0.849273577936469	g
azp	Kappa	QIAseq	-0.277127143254495	-507	-895	0.702645641301977	g
azp	Nextera	QIAseq	-0.35449368652566	-632	-427.333333333333	0.702645641301977	g
azp	Kappa	Nextera	0.0773665432711644	125	-467.666666666667	1	g
azq	Kappa	Nextera	0	0	0.333333333333333	0.702645641301977	g	Ruegeria
azq	Kappa	QIAseq	0	0	-0.333333333333333	1	g	Ruegeria
azq	Nextera	QIAseq	0	0	-0.666666666666667	0.702645641301977	g	Ruegeria
azr	Kappa	QIAseq	-Inf	-1	-2.66666666666667	0.601954795357361	g	Helicobacter
azr	Nextera	QIAseq	-Inf	-1	-2.33333333333333	0.702645641301977	g	Helicobacter
azr	Kappa	Nextera	0	0	-0.333333333333333	0.702645641301977	g	Helicobacter
azs	Nextera	QIAseq	-0.354054763181921	-4217	-3805.66666666667	0.601954795357361	g	Oscillibacter
azs	Kappa	QIAseq	-0.501824243430055	-5693	-6339.33333333333	0.601954795357361	g	Oscillibacter
azs	Kappa	Nextera	-0.147769480248133	-1476	-2533.66666666667	0.849273577936469	g	Oscillibacter
azt	Kappa	QIAseq	-0.546933163933948	-7259	-7708	0.601954795357361	g
azt	Nextera	QIAseq	-0.348413661113919	-4936	-4444.66666666667	0.601954795357361	g
azt	Kappa	Nextera	-0.198519502820028	-2323	-3263.33333333333	0.849273577936469	g
azu	Kappa	QIAseq	-0.504672444266825	-155704	-185502.666666667	0.601954795357361	g
azu	Kappa	Nextera	-0.101102784716816	-26989	-50211.6666666666	1	g
azu	Nextera	QIAseq	-0.403569659550009	-128715	-135291	0.601954795357361	g
azv	Kappa	QIAseq	0	0	0	1	g	Allokutzneria
azv	Nextera	QIAseq	0	0	-0.333333333333333	0.702645641301977	g	Allokutzneria
azv	Kappa	Nextera	0	0	0.333333333333333	0.702645641301977	g	Allokutzneria
azw	Nextera	QIAseq	0	0	-2.66666666666667	0.702645641301977	g	Spiroplasma
azw	Kappa	QIAseq	0	0	-2.66666666666667	0.702645641301977	g	Spiroplasma
azw	Kappa	Nextera	0	0	0	NA	g	Spiroplasma
azx	Nextera	QIAseq	-0.279726323282141	-7091	-7142.66666666666	0.702645641301977	g	Alistipes
azx	Kappa	QIAseq	-0.298920471533843	-7529	-13345	0.601954795357361	g	Alistipes
azx	Kappa	Nextera	-0.0191941482517016	-438	-6202.33333333333	0.849273577936469	g	Alistipes
azy	Kappa	QIAseq	-0.678071905112638	-3	-1.66666666666667	0.702645641301977	g	Dialister
azy	Nextera	QIAseq	-0.678071905112638	-3	-0.333333333333333	1	g	Dialister
azy	Kappa	Nextera	0	0	-1.33333333333333	1	g	Dialister
baa	Kappa	QIAseq	0	0	0	NA	g	Miniimonas
baa	Nextera	QIAseq	-Inf	-1	-0.666666666666667	0.601954795357361	g	Miniimonas
baa	Kappa	Nextera	Inf	1	0.666666666666667	0.601954795357361	g	Miniimonas
bac	Nextera	QIAseq	-1	-1	-2	0.601954795357361	g	Dokdonia
bac	Kappa	QIAseq	-Inf	-2	-2.33333333333333	0.601954795357361	g	Dokdonia
bac	Kappa	Nextera	-Inf	-1	-0.333333333333333	0.845642468910587	g	Dokdonia
bad	Nextera	QIAseq	-Inf	-4	-2	0.849273577936469	g	Desulfatibacillum
bad	Kappa	QIAseq	-2	-3	-3	0.601954795357361	g	Desulfatibacillum
bad	Kappa	Nextera	Inf	1	-1	1	g	Desulfatibacillum
baf	Kappa	QIAseq	0	0	-0.666666666666667	0.702645641301977	g	Thiomicrorhabdus
baf	Nextera	QIAseq	0	0	-0.666666666666667	0.702645641301977	g	Thiomicrorhabdus
baf	Kappa	Nextera	0	0	0	NA	g	Thiomicrorhabdus
bag	Kappa	Nextera	2	3	2	0.702645641301977	g
bag	Kappa	QIAseq	-0.807354922057604	-3	-3	0.702645641301977	g
bag	Nextera	QIAseq	-2.8073549220576	-6	-5	0.601954795357361	g
bah	Kappa	Nextera	0	0	0.333333333333333	0.702645641301977	g	Nocardia
bah	Kappa	QIAseq	-Inf	-1	-1	0.601954795357361	g	Nocardia
bah	Nextera	QIAseq	-Inf	-1	-1.33333333333333	0.601954795357361	g	Nocardia
bai	Kappa	QIAseq	0	0	0.333333333333333	0.702645641301977	g	Runella
bai	Kappa	Nextera	0	0	0.333333333333333	0.702645641301977	g	Runella
bai	Nextera	QIAseq	0	0	0	NA	g	Runella
baj	Kappa	Nextera	Inf	2	1.33333333333333	0.702645641301977	g	Methylocella
baj	Kappa	QIAseq	-1.58496250072116	-4	-5	0.601954795357361	g	Methylocella
baj	Nextera	QIAseq	-Inf	-6	-6.33333333333333	0.601954795357361	g	Methylocella
bak	Kappa	Nextera	Inf	1	1.66666666666667	0.601954795357361	g	Desulfobacter
bak	Kappa	QIAseq	-3	-7	-3.66666666666667	0.702645641301977	g	Desulfobacter
bak	Nextera	QIAseq	-Inf	-8	-5.33333333333333	0.601954795357361	g	Desulfobacter
bal	Kappa	QIAseq	0	0	0.333333333333333	0.702645641301977	g	Pseudoflavitalea
bal	Kappa	Nextera	0	0	0	1	g	Pseudoflavitalea
bal	Nextera	QIAseq	0	0	0.333333333333333	0.702645641301977	g	Pseudoflavitalea
bam	Kappa	QIAseq	-Inf	-1	-1	0.601954795357361	g
bam	Nextera	QIAseq	-Inf	-1	-1	0.601954795357361	g
bam	Kappa	Nextera	0	0	0	NA	g
ban	Nextera	QIAseq	0	0	-6	0.702645641301977	g	Thermoanaerobacter
ban	Kappa	QIAseq	0	0	-6	0.702645641301977	g	Thermoanaerobacter
ban	Kappa	Nextera	0	0	0	NA	g	Thermoanaerobacter
bao	Nextera	QIAseq	-2.58496250072116	-5	-4.66666666666667	0.601954795357361	g	Haliscomenobacter
bao	Kappa	QIAseq	-0.584962500721156	-2	-1.33333333333333	0.849273577936469	g	Haliscomenobacter
bao	Kappa	Nextera	2	3	3.33333333333333	0.702645641301977	g	Haliscomenobacter
bap	Kappa	QIAseq	0	0	-1	0.702645641301977	g	Tenacibaculum
bap	Nextera	QIAseq	0	0	-1	0.702645641301977	g	Tenacibaculum
bap	Kappa	Nextera	0	0	0	NA	g	Tenacibaculum
baq	Kappa	QIAseq	0	0	0.333333333333333	0.702645641301977	g	Fastidiosipila
baq	Nextera	QIAseq	0	0	0.333333333333333	0.702645641301977	g	Fastidiosipila
baq	Kappa	Nextera	0	0	0	1	g	Fastidiosipila
bar	Nextera	QIAseq	-Inf	-3	-2	0.601954795357361	g	Cloacibacterium
bar	Kappa	QIAseq	-Inf	-3	-2.33333333333333	0.601954795357361	g	Cloacibacterium
bar	Kappa	Nextera	0	0	-0.333333333333333	1	g	Cloacibacterium
bas	Nextera	QIAseq	-Inf	-2	-1.33333333333333	0.702645641301977	g	Halocella
bas	Kappa	QIAseq	0	0	-0.333333333333333	1	g	Halocella
bas	Kappa	Nextera	Inf	2	1	0.702645641301977	g	Halocella
bat	Kappa	QIAseq	-1.32192809488736	-3	-5	0.601954795357361	g	Rummeliibacillus
bat	Nextera	QIAseq	-2.32192809488736	-4	-5	0.601954795357361	g	Rummeliibacillus
bat	Kappa	Nextera	1	1	0	1	g	Rummeliibacillus
bau	Kappa	Nextera	-0.302562770020431	-7	-2	1	g	Klebsiella
bau	Kappa	QIAseq	-2.34103691783507	-122	-133.666666666667	0.601954795357361	g	Klebsiella
bau	Nextera	QIAseq	-2.03847414781464	-115	-131.666666666667	0.601954795357361	g	Klebsiella
bav	Kappa	QIAseq	-1	-1	-1	0.702645641301977	g	Vibrio
bav	Nextera	QIAseq	-Inf	-2	-2	0.601954795357361	g	Vibrio
bav	Kappa	Nextera	Inf	1	1	0.702645641301977	g	Vibrio
baw	Nextera	QIAseq	0	0	1.33333333333333	0.702645641301977	g	Plantibacter
baw	Kappa	QIAseq	0	0	1.33333333333333	0.702645641301977	g	Plantibacter
baw	Kappa	Nextera	0	0	0	1	g	Plantibacter
bax	Kappa	QIAseq	-Inf	-1	-1	0.601954795357361	g	Cohnella
bax	Nextera	QIAseq	-Inf	-1	-0.666666666666667	0.601954795357361	g	Cohnella
bax	Kappa	Nextera	0	0	-0.333333333333333	0.702645641301977	g	Cohnella
bay	Kappa	QIAseq	-0.539026216554297	-53	-64.3333333333333	0.601954795357361	g	Veillonella
bay	Kappa	Nextera	-0.32930762525296	-30	-20.3333333333333	0.849273577936469	g	Veillonella
bay	Nextera	QIAseq	-0.209718591301337	-23	-44	0.601954795357361	g	Veillonella
baz	Kappa	QIAseq	-Inf	-1	-1	0.601954795357361	g	Thermus
baz	Nextera	QIAseq	-Inf	-1	-1	0.601954795357361	g	Thermus
baz	Kappa	Nextera	0	0	0	NA	g	Thermus
bba	Nextera	QIAseq	-Inf	-2	-3	0.601954795357361	g	Glaciecola
bba	Kappa	QIAseq	-Inf	-2	-3	0.601954795357361	g	Glaciecola
bba	Kappa	Nextera	0	0	0	NA	g	Glaciecola
bbb	Nextera	QIAseq	0	0	0	1	g
[truncated: 3,470 more rows]

## Sheet: S1_homogenization_time
taxon_id	treatment_1	treatment_2	log2_median_ratio	median_diff	mean_diff	wilcox_p_value	tax_rank	tax_name
aab	10	15	0.129978760253126	358450	107263.333333333	1	k	Bacteria
aab	10	20	-0.271351944248328	-860971	-598744	1	k	Bacteria
aab	15	20	-0.401330704501455	-1219421	-706007.333333333	1	k	Bacteria
aaf	10	15	0.0323183914798987	48693	-75638	1	p	Firmicutes
aaf	15	20	-0.476160745743692	-840496	-543044.666666667	1	p	Firmicutes
aaf	10	20	-0.443842354263794	-791803	-618682.666666667	1	p	Firmicutes
aag	10	20	-0.0474179266667993	-61513	26372.6666666667	1	p	Bacteroidetes
aag	15	20	-0.297789910254299	-354814	-144039.333333333	1	p	Bacteroidetes
aag	10	15	0.2503719835875	293301	170412	1	p	Bacteroidetes
aah	10	15	0.109005102938694	553	228	1	p	Proteobacteria
aah	10	20	-0.640031275988967	-4243	-2438.33333333333	1	p	Proteobacteria
aah	15	20	-0.74903637892766	-4796	-2666.33333333333	1	p	Proteobacteria
aai	10	15	0.114381350260841	7849	11607	1	p	Actinobacteria
aai	10	20	-0.122812715645929	-9150	-4427	1	p	Actinobacteria
aai	15	20	-0.237194065906769	-16999	-16034	1	p	Actinobacteria
aak	15	20	-0.274507190277743	-105	-54	1	p	Verrucomicrobia
aak	10	15	0.0200178935769573	7	-11.6666666666666	1	p	Verrucomicrobia
aak	10	20	-0.254489296700785	-98	-65.6666666666666	1	p	Verrucomicrobia
aal	15	20	Inf	5	1.66666666666667	1	p	Chlorobi
aal	10	20	0	0	-3	1	p	Chlorobi
aal	10	15	-Inf	-5	-4.66666666666667	1	p	Chlorobi
aam	15	20	-Inf	-4	-1	1	p	Deferribacteres
aam	10	20	-Inf	-4	-2.66666666666667	1	p	Deferribacteres
aam	10	15	0	0	-1.66666666666667	1	p	Deferribacteres
aan	15	20	-Inf	-1	-0.666666666666667	1	p	Thermotogae
aan	10	15	0	0	0.333333333333333	1	p	Thermotogae
aan	10	20	-Inf	-1	-0.333333333333333	1	p	Thermotogae
aao	15	20	-0.347923303420307	-3	-2.66666666666667	1	p	Synergistetes
aao	10	15	-0.137503523749935	-1	-1.33333333333333	1	p	Synergistetes
aao	10	20	-0.485426827170242	-4	-4	1	p	Synergistetes
aap	15	20	-0.736965594166206	-2	-0.333333333333332	1	p	Cyanobacteria
aap	10	20	-1.32192809488736	-3	-5.33333333333333	1	p	Cyanobacteria
aap	10	15	-0.584962500721156	-1	-5	1	p	Cyanobacteria
aaq	15	20	0	0	-1	1	p	Kiritimatiellaeota
aaq	10	20	0	0	-1	1	p	Kiritimatiellaeota
aaq	10	15	0	0	0	NA	p	Kiritimatiellaeota
aar	15	20	-0.84799690655495	-4	-2.33333333333333	1	p	Chloroflexi
aar	10	15	0.84799690655495	4	2.33333333333333	1	p	Chloroflexi
aar	10	20	0	0	0	1	p	Chloroflexi
aas	10	15	0.552541023028779	14	-2.33333333333334	1	p	Spirochaetes
aas	15	20	-0.765534746362977	-21	-11	1	p	Spirochaetes
aas	10	20	-0.212993723334198	-7	-13.3333333333333	1	p	Spirochaetes
aat	15	20	-1	-16	-5.66666666666666	1	p	Fusobacteria
aat	10	15	-0.0931094043914815	-1	-6	1	p	Fusobacteria
aat	10	20	-1.09310940439148	-17	-11.6666666666667	1	p	Fusobacteria
aau	15	20	Inf	6	6	1	p	Gemmatimonadetes
aau	10	20	Inf	8	5.33333333333333	1	p	Gemmatimonadetes
aau	10	15	0.415037499278844	2	-0.666666666666667	1	p	Gemmatimonadetes
aav	15	20	-Inf	-11	-8.66666666666667	1	p	Tenericutes
aav	10	15	Inf	4	6.66666666666667	1	p	Tenericutes
aav	10	20	-1.4594316186373	-7	-2	1	p	Tenericutes
aaw	10	15	0	0	-1	1	p	Nitrospirae
aaw	10	20	0	0	0	NA	p	Nitrospirae
aaw	15	20	0	0	1	1	p	Nitrospirae
aax	15	20	-2	-3	-1	1	p	Deinococcus-Thermus
aax	10	15	0	0	-1.33333333333333	1	p	Deinococcus-Thermus
aax	10	20	-2	-3	-2.33333333333333	1	p	Deinococcus-Thermus
aay	15	20	0	0	-1.33333333333333	1	p	Planctomycetes
aay	10	20	0	0	-1	1	p	Planctomycetes
aay	10	15	0	0	0.333333333333333	1	p	Planctomycetes
aaz	15	20	-0.0719326572205365	-116	-142	1	p	Lentisphaerae
aaz	10	20	0.282561029305123	516	537.666666666667	1	p	Lentisphaerae
aaz	10	15	0.35449368652566	632	679.666666666667	1	p	Lentisphaerae
abb	15	20	-2	-3	0	1	p	Acidobacteria
abb	10	15	2	3	1.33333333333333	1	p	Acidobacteria
abb	10	20	0	0	1.33333333333333	1	p	Acidobacteria
abc	15	20	-2.32192809488736	-4	-3	1	p	Candidatus Saccharibacteria
abc	10	15	1.58496250072116	2	1.66666666666667	1	p	Candidatus Saccharibacteria
abc	10	20	-0.736965594166206	-2	-1.33333333333333	1	p	Candidatus Saccharibacteria
abd	15	20	0	0	1	1	p	Ignavibacteriae
abd	10	20	0	0	0	NA	p	Ignavibacteriae
abd	10	15	0	0	-1	1	p	Ignavibacteriae
abe	15	20	0	0	1	1	p	Aquificae
abe	10	20	0	0	0	NA	p	Aquificae
abe	10	15	0	0	-1	1	p	Aquificae
abf	15	20	Inf	6	1	1	p	Fibrobacteres
abf	10	15	-0.263034405833794	-1	-0.666666666666667	1	p	Fibrobacteres
abf	10	20	Inf	5	0.333333333333333	1	p	Fibrobacteres
abg	10	15	0	0	0.333333333333333	1	p	Chlamydiae
abg	15	20	0	0	0	NA	p	Chlamydiae
abg	10	20	0	0	0.333333333333333	1	p	Chlamydiae
abi	15	20	-0.641492937754278	-17557	-10486.3333333333	1	c	Bacilli
abi	10	15	-0.221196614360847	-4457	-7453.66666666667	1	c	Bacilli
abi	10	20	-0.862689552115126	-22014	-17940	1	c	Bacilli
abj	15	20	-0.338367731059083	-143	-23.6666666666666	1	c	Flavobacteriia
abj	10	20	0.185773830100294	94	39	1	c	Flavobacteriia
abj	10	15	0.524141561159377	237	62.6666666666666	1	c	Flavobacteriia
abk	15	20	-0.458807926696849	-733867	-487798	1	c	Clostridia
abk	10	15	0.0382273993718455	52631	-52373	1	c	Clostridia
abk	10	20	-0.420580527325003	-681236	-540171	1	c	Clostridia
abl	10	15	0.192055621329134	305	423	1	c	Gammaproteobacteria
abl	10	20	-0.192350259296047	-349	46	1	c	Gammaproteobacteria
abl	15	20	-0.38440588062518	-654	-377	1	c	Gammaproteobacteria
abm	15	20	-1.91753783980803	-25	-3.66666666666667	1	c	Cytophagia
abm	10	15	1.53051471669878	17	3.66666666666667	1	c	Cytophagia
abm	10	20	-0.387023123109247	-8	0	1	c	Cytophagia
abn	15	20	-0.2812716749278	-15613	-12553.3333333333	1	c	Actinobacteria
abn	10	20	-0.139072416542276	-8100	-4700.66666666667	1	c	Actinobacteria
abn	10	15	0.142199258385524	7513	7852.66666666667	1	c	Actinobacteria
abp	15	20	0.0995356735509144	3	133.666666666667	1	c	Alphaproteobacteria
abp	10	20	0.280107919192735	9	12.6666666666667	1	c	Alphaproteobacteria
abp	10	15	0.180572245641821	6	-121	1	c	Alphaproteobacteria
abq	15	20	Inf	2	-0.666666666666667	1	c	Opitutae
abq	10	15	0	0	0	1	c	Opitutae
abq	10	20	Inf	2	-0.666666666666667	1	c	Opitutae
abr	15	20	Inf	5	1.66666666666667	1	c	Chlorobia
abr	10	15	-Inf	-5	-4.66666666666667	1	c	Chlorobia
abr	10	20	0	0	-3	1	c	Chlorobia
abs	15	20	-0.297745272485272	-354616	-144008.333333333	1	c	Bacteroidia
abs	10	20	-0.0474736139605726	-61558	26346.3333333335	1	c	Bacteroidia
abs	10	15	0.250271658524699	293058	170354.666666667	1	c	Bacteroidia
abt	15	20	-Inf	-4	-1	1	c	Deferribacteres
abt	10	20	-Inf	-4	-2.66666666666667	1	c	Deferribacteres
abt	10	15	0	0	-1.66666666666667	1	c	Deferribacteres
abu	15	20	-Inf	-1	-0.666666666666667	1	c	Thermotogae
abu	10	15	0	0	0.333333333333333	1	c	Thermotogae
abu	10	20	-Inf	-1	-0.333333333333333	1	c	Thermotogae
abv	10	15	0.151234475930392	83	27.3333333333334	1	c	Betaproteobacteria
abv	15	20	-0.217168746115168	-122	-98.3333333333334	1	c	Betaproteobacteria
abv	10	20	-0.0659342701847764	-39	-71	1	c	Betaproteobacteria
abw	10	15	-0.137503523749935	-1	-1.33333333333333	1	c	Synergistia
abw	10	20	-0.485426827170242	-4	-4	1	c	Synergistia
abw	15	20	-0.347923303420307	-3	-2.66666666666667	1	c	Synergistia
abx	10	15	-0.163113208286227	-48	-52.6666666666667	1	c	Tissierellia
abx	10	20	-0.509888508907922	-170	-122.333333333333	1	c	Tissierellia
abx	15	20	-0.346775300621696	-122	-69.6666666666667	1	c	Tissierellia
aby	10	15	-0.584962500721156	-1	-5	1	c
aby	15	20	-0.736965594166206	-2	-0.333333333333332	1	c
aby	10	20	-1.32192809488736	-3	-5.33333333333333	1	c
abz	10	15	0	0	0	NA	c	Kiritimatiellae
abz	10	20	0	0	-1	1	c	Kiritimatiellae
abz	15	20	0	0	-1	1	c	Kiritimatiellae
aca	10	15	0.524550984025334	139	72	1	c	Deltaproteobacteria
aca	10	20	0.149895430483059	45	38	1	c	Deltaproteobacteria
aca	15	20	-0.374655553542276	-94	-34	1	c	Deltaproteobacteria
acb	15	20	0	0	0	1	c	Caldilineae
acb	10	15	1	1	0.666666666666667	1	c	Caldilineae
acb	10	20	1	1	0.666666666666667	1	c	Caldilineae
acc	15	20	-0.0672302670318572	-1078	-3480.66666666667	1	c	Coriobacteriia
acc	10	20	-0.0459373594892841	-742	273.666666666664	1	c	Coriobacteriia
acc	10	15	0.0212929075425732	336	3754.33333333333	1	c	Coriobacteriia
acd	15	20	-0.675373738749982	-73409	-35075.6666666667	1	c	Erysipelotrichia
acd	10	20	-0.665854592587118	-72595	-48117	1	c	Erysipelotrichia
acd	10	15	0.00951914616286367	814	-13041.3333333333	1	c	Erysipelotrichia
ace	15	20	-0.42809365210429	-19	-5	1	c	Sphingobacteriia
ace	10	15	-0.0809199953835675	-3	-11	1	c	Sphingobacteriia
ace	10	20	-0.509013647487857	-22	-16	1	c	Sphingobacteriia
acf	15	20	-0.765534746362977	-21	-11	1	c	Spirochaetia
acf	10	15	0.552541023028779	14	-2.33333333333334	1	c	Spirochaetia
acf	10	20	-0.212993723334198	-7	-13.3333333333333	1	c	Spirochaetia
acg	15	20	0	0	0.333333333333333	1	c	Limnochordia
acg	10	20	Inf	1	0.666666666666667	1	c	Limnochordia
acg	10	15	Inf	1	0.333333333333333	1	c	Limnochordia
ach	15	20	-1	-16	-5.66666666666666	1	c	Fusobacteriia
ach	10	20	-1.09310940439148	-17	-11.6666666666667	1	c	Fusobacteriia
ach	10	15	-0.0931094043914815	-1	-6	1	c	Fusobacteriia
aci	15	20	-0.492560119673802	-14039	-9597	1	c	Negativicutes
aci	10	15	-0.0106611837534152	-254	-2715.66666666667	1	c	Negativicutes
aci	10	20	-0.503221303427217	-14293	-12312.6666666667	1	c	Negativicutes
acj	10	15	0	0	0	NA	c
acj	15	20	0	0	-0.333333333333333	1	c
acj	10	20	0	0	-0.333333333333333	1	c
ack	15	20	-0.258691115927545	-98	-53	1	c	Verrucomicrobiae
ack	10	15	0.02294593166608	8	-11.6666666666666	1	c	Verrucomicrobiae
ack	10	20	-0.235745184261464	-90	-64.6666666666666	1	c	Verrucomicrobiae
acl	15	20	Inf	6	6	1	c	Gemmatimonadetes
acl	10	20	Inf	8	5.33333333333333	1	c	Gemmatimonadetes
acl	10	15	0.415037499278844	2	-0.666666666666667	1	c	Gemmatimonadetes
acm	15	20	-Inf	-11	-8.33333333333333	1	c	Mollicutes
acm	10	15	Inf	4	6.66666666666667	1	c	Mollicutes
acm	10	20	-1.4594316186373	-7	-1.66666666666667	1	c	Mollicutes
acn	10	15	0	0	-1	1	c	Nitrospira
acn	10	20	0	0	0	NA	c	Nitrospira
acn	15	20	0	0	1	1	c	Nitrospira
aco	15	20	0	0	0	1	c	Ardenticatenia
aco	10	15	0	0	-0.333333333333333	1	c	Ardenticatenia
aco	10	20	0	0	-0.333333333333333	1	c	Ardenticatenia
acp	15	20	0	0	1	1	c	Chitinophagia
acp	10	20	1	1	0.666666666666667	1	c	Chitinophagia
acp	10	15	1	1	-0.333333333333333	1	c	Chitinophagia
acq	15	20	-0.584962500721156	-27	-18.3333333333333	1	c
acq	10	20	-0.432959407276106	-21	-20.3333333333333	1	c
acq	10	15	0.15200309344505	6	-2	1	c
acr	15	20	-2	-3	-1	1	c	Deinococci
acr	10	15	0	0	-1.33333333333333	1	c	Deinococci
acr	10	20	-2	-3	-2.33333333333333	1	c	Deinococci
acs	15	20	-1	-1	-1.66666666666667	1	c	Anaerolineae
acs	10	15	0	0	1	1	c	Anaerolineae
acs	10	20	-1	-1	-0.666666666666667	1	c	Anaerolineae
act	15	20	0	0	-0.666666666666667	1	c	Planctomycetia
act	10	20	0	0	-0.333333333333333	1	c	Planctomycetia
act	10	15	0	0	0.333333333333333	1	c	Planctomycetia
acu	15	20	0	0	-0.333333333333333	1	c
acu	10	20	0	0	-0.333333333333333	1	c
acu	10	15	0	0	0	NA	c
acv	15	20	0	0	-0.666666666666667	1	c	Phycisphaerae
acv	10	15	0	0	0	NA	c	Phycisphaerae
acv	10	20	0	0	-0.666666666666667	1	c	Phycisphaerae
acw	10	15	0.0143892036795164	38	-173	1	c	Epsilonproteobacteria
acw	15	20	-0.921204441089011	-3388	-2291	1	c	Epsilonproteobacteria
acw	10	20	-0.906815237409495	-3350	-2464	1	c	Epsilonproteobacteria
acx	15	20	-0.0719326572205365	-116	-142	1	c	Lentisphaeria
acx	10	15	0.35449368652566	632	679.666666666667	1	c	Lentisphaeria
acx	10	20	0.282561029305123	516	537.666666666667	1	c	Lentisphaeria
ada	15	20	-2	-3	0	1	c	Acidobacteriia
ada	10	20	0	0	1.33333333333333	1	c	Acidobacteriia
ada	10	15	2	3	1.33333333333333	1	c	Acidobacteriia
adb	15	20	-0.415037499278844	-1	0.333333333333333	1	c	Saprospiria
adb	10	15	1	3	2.33333333333333	1	c	Saprospiria
adb	10	20	0.584962500721156	2	2.66666666666667	1	c	Saprospiria
adc	10	15	1.58496250072116	2	1.66666666666667	1	c
adc	10	20	-0.736965594166206	-2	-1.33333333333333	1	c
adc	15	20	-2.32192809488736	-4	-3	1	c
add	15	20	0	0	1	1	c	Ignavibacteria
add	10	15	0	0	-1	1	c	Ignavibacteria
add	10	20	0	0	0	NA	c	Ignavibacteria
ade	15	20	-0.321928094887362	-1	-0.666666666666667	1	c	Dehalococcoidia
ade	10	20	0	0	0.333333333333333	1	c	Dehalococcoidia
ade	10	15	0.321928094887362	1	1	1	c	Dehalococcoidia
adf	15	20	0	0	1	1	c	Aquificae
adf	10	20	0	0	0	NA	c	Aquificae
adf	10	15	0	0	-1	1	c	Aquificae
adg	15	20	Inf	6	1	1	c	Fibrobacteria
adg	10	15	-0.263034405833794	-1	-0.666666666666667	1	c	Fibrobacteria
adg	10	20	Inf	5	0.333333333333333	1	c	Fibrobacteria
adh	15	20	0	0	0	NA	c	Chlamydiia
adh	10	15	0	0	0.333333333333333	1	c	Chlamydiia
adh	10	20	0	0	0.333333333333333	1	c	Chlamydiia
adj	15	20	0	0	0.333333333333333	1	c	Oligoflexia
adj	10	20	0	0	0	NA	c	Oligoflexia
adj	10	15	0	0	-0.333333333333333	1	c	Oligoflexia
adk	15	20	-0.639835461898935	-17440	-10440.6666666667	1	o	Lactobacillales
adk	10	20	-0.860520524322143	-21872	-17894	1	o	Lactobacillales
adk	10	15	-0.220685062423208	-4432	-7453.33333333333	1	o	Lactobacillales
adl	15	20	-0.338367731059083	-143	-23.6666666666666	1	o	Flavobacteriales
adl	10	15	0.524141561159377	237	62.6666666666666	1	o	Flavobacteriales
adl	10	20	0.185773830100294	94	39	1	o	Flavobacteriales
adm	10	15	0.0382289484369522	52633	-52359.6666666667	1	o	Clostridiales
adm	15	20	-0.45880484547079	-733859	-487803	1	o	Clostridiales
adm	10	20	-0.420575897033837	-681226	-540162.666666667	1	o	Clostridiales
adn	10	15	-Inf	-1	-2	1	o	Oceanospirillales
adn	10	20	-Inf	-1	-1	1	o	Oceanospirillales
adn	15	20	0	0	1	1	o	Oceanospirillales
ado	10	15	1.53051471669878	17	3.66666666666667	1	o	Cytophagales
ado	10	20	-0.387023123109247	-8	0	1	o	Cytophagales
ado	15	20	-1.91753783980803	-25	-3.66666666666667	1	o	Cytophagales
adp	10	15	0.101283335837182	8	17	1	o	Micrococcales
adp	15	20	-0.347923303420307	-30	-33.6666666666667	1	o	Micrococcales
adp	10	20	-0.246639967583125	-22	-16.6666666666667	1	o	Micrococcales
adr	10	15	-0.415037499278844	-2	-2.66666666666667	1	o	Rhodobacterales
adr	10	20	-0.415037499278844	-2	-2	1	o	Rhodobacterales
adr	15	20	0	0	0.666666666666666	1	o	Rhodobacterales
ads	10	15	0	0	0.333333333333333	1	o	Chromatiales
ads	10	20	0	0	0.666666666666667	1	o	Chromatiales
ads	15	20	0	0	0.333333333333333	1	o	Chromatiales
adt	15	20	-0.830074998557688	-7	-6	1	o	Rhizobiales
adt	10	15	1	9	7.33333333333333	1	o	Rhizobiales
adt	10	20	0.169925001442312	2	1.33333333333333	1	o	Rhizobiales
adu	15	20	Inf	2	-1	1	o	Opitutales
adu	10	20	Inf	2	-0.666666666666667	1	o	Opitutales
adu	10	15	0	0	0.333333333333333	1	o	Opitutales
adv	15	20	0	0	140	1	o	Rhodospirillales
adv	10	20	-1.58496250072116	-2	-1	1	o	Rhodospirillales
adv	10	15	-1.58496250072116	-2	-141	1	o	Rhodospirillales
adw	15	20	Inf	5	1.66666666666667	1	o	Chlorobiales
adw	10	15	-Inf	-5	-4.66666666666667	1	o	Chlorobiales
adw	10	20	0	0	-3	1	o	Chlorobiales
adx	15	20	-0.303322854731967	-84	-99.6666666666667	1	o	Actinomycetales
adx	10	15	-0.22105349312815	-51	2	1	o	Actinomycetales
adx	10	20	-0.524376347860117	-135	-97.6666666666667	1	o	Actinomycetales
ady	15	20	-0.584962500721156	-2	-3.66666666666667	1	o	Marinilabiliales
ady	10	20	-1.58496250072116	-4	-3.66666666666667	1	o	Marinilabiliales
ady	10	15	-1	-2	0	1	o	Marinilabiliales
adz	15	20	-0.297744450778604	-354614	-144004.666666667	1	o	Bacteroidales
adz	10	20	-0.0474706301104094	-61554	26350	1	o	Bacteroidales
adz	10	15	0.250273820668195	293060	170354.666666667	1	o	Bacteroidales
aea	15	20	-Inf	-4	-1	1	o	Deferribacterales
aea	10	15	0	0	-1.66666666666667	1	o	Deferribacterales
aea	10	20	-Inf	-4	-2.66666666666667	1	o	Deferribacterales
aeb	10	15	0	0	0.333333333333333	1	o	Kosmotogales
aeb	15	20	-Inf	-1	-0.666666666666667	1	o	Kosmotogales
aeb	10	20	-Inf	-1	-0.333333333333333	1	o	Kosmotogales
aec	15	20	-0.196142522178623	-105	-77	1	o	Burkholderiales
aec	10	15	0.176800799877617	94	39.6666666666666	1	o	Burkholderiales
aec	10	20	-0.0193417223010055	-11	-37.3333333333334	1	o	Burkholderiales
aed	15	20	-1.05199463763826	-117	-45.6666666666667	1	o	Bacillales
aed	10	20	-0.572251448971602	-74	-46	1	o	Bacillales
aed	10	15	0.479743188666659	43	-0.333333333333343	1	o	Bacillales
aee	15	20	0	0	0.333333333333333	1	o	Orbales
aee	10	15	0	0	0	1	o	Orbales
aee	10	20	0	0	0.333333333333333	1	o	Orbales
aef	10	15	-0.137503523749935	-1	-1.33333333333333	1	o	Synergistales
aef	10	20	-0.485426827170242	-4	-4	1	o	Synergistales
aef	15	20	-0.347923303420307	-3	-2.66666666666667	1	o	Synergistales
aeh	15	20	-1.13750352374993	-6	-3.33333333333333	1	o	Corynebacteriales
aeh	10	15	-0.321928094887362	-1	2	1	o	Corynebacteriales
aeh	10	20	-1.4594316186373	-7	-1.33333333333333	1	o	Corynebacteriales
aei	15	20	-0.341713207565435	-120	-68.0000000000001	1	o	Tissierellales
aei	10	20	-0.504826415851662	-168	-121.333333333333	1	o	Tissierellales
aei	10	15	-0.163113208286227	-48	-53.3333333333333	1	o	Tissierellales
aej	15	20	-Inf	-1	-2.66666666666667	1	o	Synechococcales
aej	10	20	-Inf	-1	-4.33333333333333	1	o	Synechococcales
aej	10	15	0	0	-1.66666666666667	1	o	Synechococcales
aek	15	20	0	0	0.666666666666664	1	o	Pseudomonadales
aek	10	15	-0.335603031784439	-11	-0.666666666666664	1	o	Pseudomonadales
aek	10	20	-0.335603031784439	-11	0	1	o	Pseudomonadales
ael	15	20	0	0	-1	1	o	Kiritimatiellales
ael	10	15	0	0	0	NA	o	Kiritimatiellales
ael	10	20	0	0	-1	1	o	Kiritimatiellales
aem	15	20	-0.382534859591514	-92	-34	1	o	Desulfovibrionales
aem	10	20	0.139162747671626	40	40	1	o	Desulfovibrionales
aem	10	15	0.52169760726314	132	74	1	o	Desulfovibrionales
aen	15	20	-0.321928094887362	-1	-2	1	o	Halanaerobiales
aen	10	20	-1.32192809488736	-3	-5.66666666666667	1	o	Halanaerobiales
aen	10	15	-1	-2	-3.66666666666667	1	o	Halanaerobiales
aeo	15	20	0.0463645040189774	21	-83.3333333333334	1	o	Propionibacteriales
aeo	10	15	-0.122373998896676	-54	59	1	o	Propionibacteriales
aeo	10	20	-0.0760094948776986	-33	-24.3333333333334	1	o	Propionibacteriales
aep	10	15	1	1	0.666666666666667	1	o	Caldilineales
aep	15	20	0	0	0	1	o	Caldilineales
aep	10	20	1	1	0.666666666666667	1	o	Caldilineales
aeq	15	20	-0.0611468149205884	-954	-3410.66666666666	1	o	Eggerthellales
aeq	10	15	0.0125163429239815	192	3656.33333333333	1	o	Eggerthellales
aeq	10	20	-0.0486304719966068	-762	245.666666666668	1	o	Eggerthellales
aer	15	20	-0.287175176737871	-124	-70	1	o	Coriobacteriales
aer	10	20	0.0125452533191136	6	28	1	o	Coriobacteriales
aer	10	15	0.299720430056984	130	98	1	o	Coriobacteriales
aes	15	20	0	0	-1.66666666666667	1	o	Sphingomonadales
aes	10	15	Inf	15	14.6666666666667	1	o	Sphingomonadales
aes	10	20	Inf	15	13	1	o	Sphingomonadales
aet	10	15	0	0	-0.333333333333333	1	o	Geodermatophilales
aet	10	20	0	0	0	NA	o	Geodermatophilales
aet	15	20	0	0	0.333333333333333	1	o	Geodermatophilales
aeu	15	20	-0.584962500721156	-1	3	1	o	Alteromonadales
aeu	10	15	-Inf	-2	-3.66666666666667	1	o	Alteromonadales
aeu	10	20	-Inf	-3	-0.666666666666667	1	o	Alteromonadales
aev	15	20	0.299560281858908	3	-0.666666666666666	1	o	Methylococcales
aev	10	20	0	0	-1.66666666666667	1	o	Methylococcales
aev	10	15	-0.299560281858908	-3	-1	1	o	Methylococcales
aew	15	20	-0.346347923194642	-515	-316.666666666667	1	o	Enterobacterales
aew	10	20	-0.148486508027545	-236	105.666666666667	1	o	Enterobacterales
aew	10	15	0.197861415167097	279	422.333333333333	1	o	Enterobacterales
aex	15	20	-0.675373738749982	-73409	-35075.6666666667	1	o	Erysipelotrichales
aex	10	15	0.00951914616286367	814	-13041.3333333333	1	o	Erysipelotrichales
aex	10	20	-0.665854592587118	-72595	-48117	1	o	Erysipelotrichales
aey	15	20	-0.584962500721156	-3	7	1	o	Thermoanaerobacterales
aey	10	15	0.584962500721156	3	-9.66666666666667	1	o	Thermoanaerobacterales
aey	10	20	0	0	-2.66666666666667	1	o	Thermoanaerobacterales
aez	15	20	-0.42809365210429	-19	-5	1	o	Sphingobacteriales
aez	10	20	-0.509013647487857	-22	-16	1	o	Sphingobacteriales
aez	10	15	-0.0809199953835675	-3	-11	1	o	Sphingobacteriales
afa	15	20	-0.83650126771712	-22	-12	1	o	Spirochaetales
afa	10	20	-0.217591435072627	-7	-13.3333333333333	1	o	Spirochaetales
afa	10	15	0.618909832644494	15	-1.33333333333334	1	o	Spirochaetales
afb	15	20	-1.22239242133645	-4	-1.33333333333333	1	o
afb	10	15	0	0	-1.33333333333333	1	o
afb	10	20	-1.22239242133645	-4	-2.66666666666667	1	o
afc	10	15	Inf	1	0.333333333333333	1	o	Limnochordales
afc	15	20	0	0	0.333333333333333	1	o	Limnochordales
afc	10	20	Inf	1	0.666666666666667	1	o	Limnochordales
afd	10	15	0.736965594166206	2	-2.33333333333333	1	o	Caulobacterales
afd	10	20	-0.263034405833794	-1	-0.666666666666667	1	o	Caulobacterales
afd	15	20	-1	-3	1.66666666666667	1	o	Caulobacterales
afe	10	20	-1.09310940439148	-17	-11.6666666666667	1	o	Fusobacteriales
afe	15	20	-1	-16	-5.66666666666666	1	o	Fusobacteriales
afe	10	15	-0.0931094043914815	-1	-6	1	o	Fusobacteriales
aff	15	20	-0.282933132790705	-15468	-12334	1	o	Bifidobacteriales
aff	10	20	-0.137699530588018	-7907	-4572.33333333333	1	o	Bifidobacteriales
aff	10	15	0.145233602202687	7561	7761.66666666667	1	o	Bifidobacteriales
afg	10	20	-1	-9	-3	1	o	Selenomonadales
afg	10	15	1.58496250072116	6	-0.666666666666668	1	o	Selenomonadales
afg	15	20	-2.58496250072116	-15	-2.33333333333333	1	o	Selenomonadales
afh	10	15	2.32192809488736	8	6.66666666666667	1	o	Desulfuromonadales
afh	10	20	1.73696559416621	7	7	1	o	Desulfuromonadales
afh	15	20	-0.584962500721156	-1	0.333333333333333	1	o	Desulfuromonadales
afi	10	15	0	0	0	1	o	Acidiferrobacterales
afi	10	20	0	0	0.333333333333333	1	o	Acidiferrobacterales
afi	15	20	0	0	0.333333333333333	1	o	Acidiferrobacterales
afj	15	20	0	0	-0.333333333333333	1	o
afj	10	15	0	0	0	NA	o
afj	10	20	0	0	-0.333333333333333	1	o
afk	15	20	-Inf	-1	-0.333333333333333	1	o
afk	10	20	0	0	0.666666666666667	1	o
afk	10	15	Inf	1	1	1	o
afl	15	20	-0.0473057147783566	-6	-5	1	o	Veillonellales
afl	10	20	-0.00777735059171925	-1	-9.66666666666666	1	o	Veillonellales
afl	10	15	0.0395283641866373	5	-4.66666666666666	1	o	Veillonellales
afm	15	20	-0.258691115927545	-98	-53	1	o	Verrucomicrobiales
afm	10	15	0.02294593166608	8	-11.6666666666666	1	o	Verrucomicrobiales
afm	10	20	-0.235745184261464	-90	-64.6666666666666	1	o	Verrucomicrobiales
afn	15	20	-0.647698256069119	-17	-17.6666666666667	1	o	Neisseriales
afn	10	15	-0.906890595608519	-14	-15	1	o	Neisseriales
afn	10	20	-1.55458885167764	-31	-32.6666666666667	1	o	Neisseriales
afo	15	20	Inf	6	6	1	o	Gemmatimonadales
afo	10	20	Inf	8	5.33333333333333	1	o	Gemmatimonadales
afo	10	15	0.415037499278844	2	-0.666666666666667	1	o	Gemmatimonadales
afp	15	20	-Inf	-3	-5	1	o	Mycoplasmatales
afp	10	20	0	0	1	1	o	Mycoplasmatales
afp	10	15	Inf	3	6	1	o	Mycoplasmatales
afq	15	20	0	0	1	1	o	Nitrospirales
afq	10	15	0	0	-1	1	o	Nitrospirales
afq	10	20	0	0	0	NA	o	Nitrospirales
afr	10	15	0	0	-0.333333333333333	1	o	Ardenticatenales
afr	15	20	0	0	0	1	o	Ardenticatenales
afr	10	20	0	0	-0.333333333333333	1	o	Ardenticatenales
afs	15	20	-1	-2	-0.666666666666667	1	o	Myxococcales
afs	10	15	-1	-1	-1.66666666666667	1	o	Myxococcales
afs	10	20	-2	-3	-2.33333333333333	1	o	Myxococcales
aft	15	20	0	0	1	1	o	Chitinophagales
aft	10	20	1	1	0.666666666666667	1	o	Chitinophagales
aft	10	15	1	1	-0.333333333333333	1	o	Chitinophagales
afu	15	20	-1	-1	-1.66666666666667	1	o
afu	10	15	-Inf	-1	0.666666666666667	1	o
afu	10	20	-Inf	-2	-1	1	o
afv	10	15	0	0	-0.333333333333333	1	o	Micromonosporales
afv	10	20	0	0	-0.333333333333333	1	o	Micromonosporales
afv	15	20	0	0	0	1	o	Micromonosporales
afw	15	20	-0.584962500721156	-27	-18.3333333333333	1	o
afw	10	15	0.15200309344505	6	-2	1	o
afw	10	20	-0.432959407276106	-21	-20.3333333333333	1	o
afx	15	20	-Inf	-2	0	1	o	Thermales
afx	10	20	-Inf	-2	-1	1	o	Thermales
afx	10	15	0	0	-1	1	o	Thermales
afy	15	20	-0.494156996748323	-14018	-9589.66666666666	1	o	Acidaminococcales
afy	10	20	-0.505341225997527	-14283	-12300	1	o	Acidaminococcales
afy	10	15	-0.0111842292492035	-265	-2710.33333333333	1	o	Acidaminococcales
afz	15	20	0	0	0	NA	o	Candidatus Nanopelagicales
afz	10	15	0	0	0.333333333333333	1	o	Candidatus Nanopelagicales
afz	10	20	0	0	0.333333333333333	1	o	Candidatus Nanopelagicales
aga	15	20	-1	-1	-1.66666666666667	1	o	Anaerolineales
aga	10	15	0	0	1	1	o	Anaerolineales
aga	10	20	-1	-1	-0.666666666666667	1	o	Anaerolineales
agb	15	20	0	0	-0.666666666666667	1	o	Planctomycetales
agb	10	20	0	0	-0.333333333333333	1	o	Planctomycetales
agb	10	15	0	0	0.333333333333333	1	o	Planctomycetales
agc	15	20	0	0	1	1	o	Streptomycetales
agc	10	20	Inf	1	1.33333333333333	1	o	Streptomycetales
agc	10	15	Inf	1	0.333333333333333	1	o	Streptomycetales
agd	15	20	0	0	-0.333333333333333	1	o
agd	10	15	0	0	0	NA	o
agd	10	20	0	0	-0.333333333333333	1	o
age	10	15	1	2	2.66666666666667	1	o
age	15	20	0	0	-1	1	o
age	10	20	1	2	1.66666666666667	1	o
agf	15	20	0	0	-0.333333333333333	1	o	Sedimentisphaerales
agf	10	15	0	0	0	NA	o	Sedimentisphaerales
agf	10	20	0	0	-0.333333333333333	1	o	Sedimentisphaerales
agg	15	20	-0.921204441089011	-3388	-2291	1	o	Campylobacterales
agg	10	20	-0.906815237409495	-3350	-2464	1	o	Campylobacterales
agg	10	15	0.0143892036795164	38	-173	1	o	Campylobacterales
agh	15	20	0	0	-0.333333333333333	1	o	Nostocales
agh	10	15	0	0	-1	1	o	Nostocales
agh	10	20	0	0	-1.33333333333333	1	o	Nostocales
agi	10	15	0	0	1.66666666666667	1	o	Rhodocyclales
agi	10	20	0	0	1.66666666666667	1	o	Rhodocyclales
agi	15	20	0	0	0	NA	o	Rhodocyclales
agj	15	20	Inf	2	-2.33333333333333	1	o	Nitrosomonadales
agj	10	15	0.584962500721156	1	0.333333333333333	1	o	Nitrosomonadales
agj	10	20	Inf	3	-2	1	o	Nitrosomonadales
agk	15	20	-0.241008099503795	-2	-2	1	o	Desulfobacterales
agk	10	20	-2.70043971814109	-11	-6.66666666666667	1	o	Desulfobacterales
agk	10	15	-2.4594316186373	-9	-4.66666666666667	1	o	Desulfobacterales
agl	15	20	0	0	0	NA	o	Streptosporangiales
agl	10	20	Inf	2	9.66666666666667	1	o	Streptosporangiales
agl	10	15	Inf	2	9.66666666666667	1	o	Streptosporangiales
agm	15	20	-0.0719326572205365	-116	-142	1	o	Victivallales
agm	10	15	0.35449368652566	632	679.666666666667	1	o	Victivallales
agm	10	20	0.282561029305123	516	537.666666666667	1	o	Victivallales
agn	15	20	0	0	-0.333333333333333	1	o	Pseudonocardiales
agn	10	15	0	0	0.333333333333333	1	o	Pseudonocardiales
agn	10	20	0	0	0	1	o	Pseudonocardiales
ago	15	20	0	0	-2.66666666666667	1	o	Entomoplasmatales
ago	10	20	0	0	-2.66666666666667	1	o	Entomoplasmatales
ago	10	15	0	0	0	NA	o	Entomoplasmatales
agr	15	20	0	0	-0.666666666666667	1	o	Thiotrichales
agr	10	20	0	0	-0.666666666666667	1	o	Thiotrichales
agr	10	15	0	0	0	NA	o	Thiotrichales
ags	15	20	-2	-3	0	1	o	Acidobacteriales
ags	10	15	2	3	1.33333333333333	1	o	Acidobacteriales
ags	10	20	0	0	1.33333333333333	1	o	Acidobacteriales
agt	10	15	1	3	2.33333333333333	1	o	Saprospirales
agt	15	20	-0.415037499278844	-1	0.333333333333333	1	o	Saprospirales
agt	10	20	0.584962500721156	2	2.66666666666667	1	o	Saprospirales
agu	10	15	-Inf	-3	-2	1	o	Vibrionales
agu	10	20	-Inf	-1	-1	1	o	Vibrionales
agu	15	20	1.58496250072116	2	1	1	o	Vibrionales
agv	10	15	0.470026733876496	57	22.3333333333333	1	o	Pasteurellales
agv	10	20	-0.45494622071548	-76	-36.3333333333333	1	o	Pasteurellales
agv	15	20	-0.924972954591976	-133	-58.6666666666667	1	o	Pasteurellales
agw	10	15	1.58496250072116	2	1.66666666666667	1	o
agw	15	20	-2.32192809488736	-4	-3	1	o
agw	10	20	-0.736965594166206	-2	-1.33333333333333	1	o
agx	10	15	0	0	0.333333333333333	1	o	Emcibacterales
agx	10	20	0	0	0.333333333333333	1	o	Emcibacterales
agx	15	20	0	0	0	NA	o	Emcibacterales
agy	10	15	1.58496250072116	2	2.33333333333333	1	o	Xanthomonadales
agy	10	20	0	0	0.333333333333333	1	o	Xanthomonadales
agy	15	20	-1.58496250072116	-2	-2	1	o	Xanthomonadales
agz	15	20	0	0	0	1	o	Cardiobacteriales
agz	10	15	-Inf	-1	-0.666666666666667	1	o	Cardiobacteriales
agz	10	20	-Inf	-1	-0.666666666666667	1	o	Cardiobacteriales
aha	15	20	0	0	0.666666666666667	1	o	Leptospirales
aha	10	20	Inf	1	0.333333333333333	1	o	Leptospirales
aha	10	15	Inf	1	-0.333333333333333	1	o	Leptospirales
ahb	15	20	-Inf	-2	-1.33333333333333	1	o
ahb	10	20	-Inf	-2	-0.666666666666667	1	o
ahb	10	15	0	0	0.666666666666667	1	o
ahd	15	20	1.58496250072116	2	2.66666666666667	1	o	Chroococcales
ahd	10	15	-0.584962500721156	-1	-2.33333333333333	1	o	Chroococcales
ahd	10	20	1	1	0.333333333333333	1	o	Chroococcales
ahe	15	20	0	0	0.333333333333333	1	o	Puniceicoccales
ahe	10	15	0	0	-0.333333333333333	1	o	Puniceicoccales
ahe	10	20	0	0	0	NA	o	Puniceicoccales
ahf	15	20	-1	-1	-1	1	o	Deinococcales
ahf	10	20	-1	-1	-1.33333333333333	1	o	Deinococcales
ahf	10	15	0	0	-0.333333333333333	1	o	Deinococcales
ahg	15	20	0	0	0.666666666666667	1	o	Legionellales
ahg	10	20	0	0	0.333333333333333	1	o	Legionellales
ahg	10	15	0	0	-0.333333333333333	1	o	Legionellales
ahh	15	20	0	0	2.33333333333333	1	o	Desulfarculales
ahh	10	15	0	0	-2.33333333333333	1	o	Desulfarculales
ahh	10	20	0	0	0	NA	o	Desulfarculales
ahi	10	15	0	0	-0.666666666666667	1	o	Nevskiales
ahi	15	20	0	0	-0.666666666666667	1	o	Nevskiales
ahi	10	20	0	0	-1.33333333333333	1	o	Nevskiales
ahj	15	20	-0.263034405833794	-2	-4	1	o	Aeromonadales
ahj	10	15	0.485426827170242	4	-11.6666666666667	1	o	Aeromonadales
ahj	10	20	0.222392421336448	2	-15.6666666666667	1	o	Aeromonadales
ahk	15	20	0	0	0.333333333333333	1	o	Brachyspirales
ahk	10	20	-Inf	-1	-0.333333333333333	1	o	Brachyspirales
ahk	10	15	-Inf	-1	-0.666666666666667	1	o	Brachyspirales
ahl	15	20	0	0	-0.333333333333333	1	o	Phycisphaerales
ahl	10	15	0	0	0	NA	o	Phycisphaerales
ahl	10	20	0	0	-0.333333333333333	1	o	Phycisphaerales
ahm	10	15	0	0	-1	1	o	Ignavibacteriales
ahm	10	20	0	0	0	NA	o	Ignavibacteriales
ahm	15	20	0	0	1	1	o	Ignavibacteriales
ahn	15	20	-0.321928094887362	-1	-0.666666666666667	1	o	Dehalococcoidales
ahn	10	15	0.321928094887362	1	1	1	o	Dehalococcoidales
ahn	10	20	0	0	0.333333333333333	1	o	Dehalococcoidales
aho	15	20	0	0	-0.666666666666667	1	o	Acholeplasmatales
aho	10	20	Inf	1	0	1	o	Acholeplasmatales
aho	10	15	Inf	1	0.666666666666667	1	o	Acholeplasmatales
ahp	15	20	0	0	1	1	o	Desulfurobacteriales
ahp	10	20	0	0	0	NA	o	Desulfurobacteriales
ahp	10	15	0	0	-1	1	o	Desulfurobacteriales
ahq	15	20	Inf	6	1	1	o	Fibrobacterales
ahq	10	15	-0.263034405833794	-1	-0.666666666666667	1	o	Fibrobacterales
ahq	10	20	Inf	5	0.333333333333333	1	o	Fibrobacterales
ahr	15	20	0	0	0	NA	o	Parachlamydiales
ahr	10	15	0	0	0.333333333333333	1	o	Parachlamydiales
ahr	10	20	0	0	0.333333333333333	1	o	Parachlamydiales
ahs	15	20	0	0	0.333333333333333	1	o	Cellvibrionales
ahs	10	20	0	0	0	NA	o	Cellvibrionales
ahs	10	15	0	0	-0.333333333333333	1	o	Cellvibrionales
ahu	15	20	0	0	0.333333333333333	1	o	Bacteriovoracales
ahu	10	20	0	0	0	NA	o	Bacteriovoracales
ahu	10	15	0	0	-0.333333333333333	1	o	Bacteriovoracales
ahv	15	20	-0.546394844461669	-1024	-599	1	f	Lactobacillaceae
ahv	10	15	0.0135586569050019	21	-229	1	f	Lactobacillaceae
ahv	10	20	-0.532836187556667	-1003	-828	1	f	Lactobacillaceae
ahw	10	15	0.524141561159377	237	62.6666666666666	1	f	Flavobacteriaceae
ahw	15	20	-0.338367731059083	-143	-22.3333333333334	1	f	Flavobacteriaceae
ahw	10	20	0.185773830100294	94	40.3333333333333	1	f	Flavobacteriaceae
ahx	15	20	-2.32192809488736	-8	-3	1	f	Peptococcaceae
ahx	10	15	1.32192809488736	3	0	1	f	Peptococcaceae
ahx	10	20	-1	-5	-3	1	f	Peptococcaceae
ahy	15	20	-0.660563908272499	-15273	-9194.33333333333	1	f	Streptococcaceae
ahy	10	20	-0.916932612143382	-19555	-15890.6666666667	1	f	Streptococcaceae
ahy	10	15	-0.256368703870883	-4282	-6696.33333333333	1	f	Streptococcaceae
ahz	15	20	0	0	-0.333333333333333	1	f	Endozoicomonadaceae
ahz	10	15	0	0	0.333333333333333	1	f	Endozoicomonadaceae
ahz	10	20	0	0	0	1	f	Endozoicomonadaceae
aia	10	15	-Inf	-1	-1.33333333333333	1	f	Cyclobacteriaceae
aia	10	20	-Inf	-1	-1	1	f	Cyclobacteriaceae
aia	15	20	0	0	0.333333333333333	1	f	Cyclobacteriaceae
aib	15	20	-0.669306949347372	-28787	-13136.3333333333	1	f	Clostridiaceae
aib	10	15	-0.0231718907563523	-777	-6126.66666666667	1	f	Clostridiaceae
aib	10	20	-0.692478840103725	-29564	-19263	1	f	Clostridiaceae
aic	15	20	-0.584962500721156	-1	0.333333333333333	1	f	Microbacteriaceae
aic	10	20	0.736965594166206	2	0	1	f	Microbacteriaceae
aic	10	15	1.32192809488736	3	-0.333333333333333	1	f	Microbacteriaceae
aie	15	20	0.485426827170242	2	-0.333333333333333	1	f	Rhodobacteraceae
aie	10	20	0.263034405833794	1	-0.666666666666667	1	f	Rhodobacteraceae
aie	10	15	-0.222392421336448	-1	-0.333333333333334	1	f	Rhodobacteraceae
aif	15	20	0	0	0.333333333333333	1	f	Ectothiorhodospiraceae
aif	10	15	0	0	0.333333333333333	1	f	Ectothiorhodospiraceae
aif	10	20	0	0	0.666666666666667	1	f	Ectothiorhodospiraceae
aig	15	20	-0.584962500721156	-2	0.666666666666667	1	f	Bradyrhizobiaceae
aig	10	15	1	4	4.33333333333333	1	f	Bradyrhizobiaceae
aig	10	20	0.415037499278844	2	5	1	f	Bradyrhizobiaceae
aih	15	20	Inf	2	-1	1	f	Opitutaceae
aih	10	20	Inf	2	-0.666666666666667	1	f	Opitutaceae
aih	10	15	0	0	0.333333333333333	1	f	Opitutaceae
aii	15	20	Inf	2	141	1	f	Rhodospirillaceae
aii	10	20	Inf	1	1.33333333333333	1	f	Rhodospirillaceae
aii	10	15	-1	-1	-139.666666666667	1	f	Rhodospirillaceae
aij	15	20	0	0	0.333333333333333	1	f	Persicobacteraceae
aij	10	15	0	0	-0.333333333333333	1	f	Persicobacteraceae
aij	10	20	0	0	0	NA	f	Persicobacteraceae
aik	10	15	-Inf	-5	-4.66666666666667	1	f	Chlorobiaceae
aik	15	20	Inf	5	1.66666666666667	1	f	Chlorobiaceae
aik	10	20	0	0	-3	1	f	Chlorobiaceae
ail	10	15	-0.22105349312815	-51	2	1	f	Actinomycetaceae
ail	10	20	-0.524376347860117	-135	-97.6666666666667	1	f	Actinomycetaceae
ail	15	20	-0.303322854731967	-84	-99.6666666666667	1	f	Actinomycetaceae
aim	10	15	-0.070389327891398	-6	-7.33333333333333	1	f	Clostridiales Family XIII. Incertae Sedis
aim	10	20	-0.387730153283108	-37	-21.3333333333333	1	f	Clostridiales Family XIII. Incertae Sedis
aim	15	20	-0.31734082539171	-31	-14	1	f	Clostridiales Family XIII. Incertae Sedis
ain	10	15	-0.0640819295452797	-29133	-35237.3333333334	1	f	Ruminococcaceae
ain	15	20	-0.443890684421311	-241579	-202130.666666667	1	f	Ruminococcaceae
ain	10	20	-0.50797261396659	-270712	-237368	1	f	Ruminococcaceae
aio	10	15	Inf	2	0.333333333333333	1	f	Prolixibacteraceae
aio	10	20	0	0	0	1	f	Prolixibacteraceae
aio	15	20	-Inf	-2	-0.333333333333333	1	f	Prolixibacteraceae
aip	10	15	0.231050799382927	1554	904.666666666668	1	f	Prevotellaceae
aip	10	20	-0.0699901977789643	-522	276.333333333334	1	f	Prevotellaceae
aip	15	20	-0.301040997161891	-2076	-628.333333333334	1	f	Prevotellaceae
aiq	15	20	-Inf	-4	-1	1	f	Deferribacteraceae
aiq	10	15	0	0	-1.66666666666667	1	f	Deferribacteraceae
aiq	10	20	-Inf	-4	-2.66666666666667	1	f	Deferribacteraceae
air	15	20	-Inf	-1	-0.666666666666667	1	f	Kosmotogaceae
air	10	20	-Inf	-1	-0.333333333333333	1	f	Kosmotogaceae
air	10	15	0	0	0.333333333333333	1	f	Kosmotogaceae
ais	15	20	-0.298341274569747	-34	-58.3333333333333	1	f	Burkholderiaceae
ais	10	20	-0.388853567475189	-43	-56	1	f	Burkholderiaceae
ais	10	15	-0.0905122929054424	-9	2.33333333333334	1	f	Burkholderiaceae
ait	15	20	-0.841935153767749	-42	-38	1	f	Bacillaceae
ait	10	15	0.681470481574503	32	8	1	f	Bacillaceae
ait	10	20	-0.160464672193246	-10	-30	1	f	Bacillaceae
aiu	15	20	0	0	0.333333333333333	1	f	Orbaceae
aiu	10	15	0	0	0	1	f	Orbaceae
aiu	10	20	0	0	0.333333333333333	1	f	Orbaceae
aiv	15	20	-0.347923303420307	-3	-2.66666666666667	1	f	Synergistaceae
aiv	10	20	-0.485426827170242	-4	-4	1	f	Synergistaceae
aiv	10	15	-0.137503523749935	-1	-1.33333333333333	1	f	Synergistaceae
aix	15	20	-0.584962500721156	-2	-2	1	f	Corynebacteriaceae
aix	10	20	-1.58496250072116	-4	-1	1	f	Corynebacteriaceae
aix	10	15	-1	-2	1	1	f	Corynebacteriaceae
aiy	15	20	-0.489344757882373	-363359	-219626.666666667	1	f	Lachnospiraceae
aiy	10	15	0.0345789279800166	21828	-37750.6666666666	1	f	Lachnospiraceae
aiy	10	20	-0.454765829902356	-341531	-257377.333333333	1	f	Lachnospiraceae
aiz	10	15	-0.144389909335175	-4	-3.66666666666666	1	f	Alcaligenaceae
aiz	15	20	0.222392421336448	6	7	1	f	Alcaligenaceae
aiz	10	20	0.0780025120012732	2	3.33333333333334	1	f	Alcaligenaceae
aja	15	20	-0.449130697947252	-126	-44.3333333333334	1	f	Leuconostocaceae
aja	10	15	0.0330718216056489	8	-58.3333333333333	1	f	Leuconostocaceae
aja	10	20	-0.416058876341603	-118	-102.666666666667	1	f	Leuconostocaceae
ajb	15	20	-0.295957516021103	-97	-58.6666666666667	1	f	Peptoniphilaceae
ajb	10	20	-0.49150832513891	-151	-107	1	f	Peptoniphilaceae
ajb	10	15	-0.195550809117807	-54	-48.3333333333333	1	f	Peptoniphilaceae
ajc	15	20	-0.321928094887362	-27	-33.6666666666667	1	f	Micrococcaceae
ajc	10	15	0.0395283641866373	3	15.6666666666667	1	f	Micrococcaceae
ajc	10	20	-0.282399730700725	-24	-18	1	f	Micrococcaceae
ajd	10	15	-0.37851162325373	-3	3	1	f	Staphylococcaceae
ajd	10	20	-0.84799690655495	-8	-3.66666666666667	1	f	Staphylococcaceae
ajd	15	20	-0.46948528330122	-5	-6.66666666666667	1	f	Staphylococcaceae
aje	15	20	-Inf	-1	-2.66666666666667	1	f	Synechococcaceae
aje	10	15	0	0	-1.66666666666667	1	f	Synechococcaceae
aje	10	20	-Inf	-1	-4.33333333333333	1	f	Synechococcaceae
ajf	15	20	-0.27826393356883	-5496	-4643.66666666667	1	f
ajf	10	20	-0.12232372562957	-2547	-1852.66666666667	1	f
ajf	10	15	0.15594020793926	2949	2791	1	f
ajg	15	20	0.113210610447991	4	-0.666666666666664	1	f	Pseudomonadaceae
ajg	10	20	-0.222392421336448	-7	1.33333333333334	1	f	Pseudomonadaceae
ajg	10	15	-0.335603031784439	-11	2	1	f	Pseudomonadaceae
ajh	15	20	0	0	-1	1	f	Kiritimatiellaceae
ajh	10	15	0	0	0	NA	f	Kiritimatiellaceae
ajh	10	20	0	0	-1	1	f	Kiritimatiellaceae
aji	15	20	0	0	0	1	f	Desulfomicrobiaceae
aji	10	15	-Inf	-6	-0.666666666666667	1	f	Desulfomicrobiaceae
aji	10	20	-Inf	-6	-0.666666666666667	1	f	Desulfomicrobiaceae
ajj	15	20	0	0	-3	1	f
ajj	10	20	-1	-1	-4.33333333333333	1	f
ajj	10	15	-1	-1	-1.33333333333333	1	f
ajk	15	20	0	0	0.333333333333333	1	f	Nocardiaceae
ajk	10	20	0	0	-0.333333333333333	1	f	Nocardiaceae
ajk	10	15	0	0	-0.666666666666667	1	f	Nocardiaceae
ajl	15	20	0.0531113364595625	24	-82.3333333333334	1	f	Propionibacteriaceae
ajl	10	15	-0.122373998896676	-54	59	1	f	Propionibacteriaceae
ajl	10	20	-0.0692626624371137	-30	-23.3333333333334	1	f	Propionibacteriaceae
ajm	10	15	1	1	0.666666666666667	1	f	Caldilineaceae
ajm	15	20	0	0	0	1	f	Caldilineaceae
ajm	10	20	1	1	0.666666666666667	1	f	Caldilineaceae
ajn	15	20	-0.0611468149205884	-954	-3410.66666666666	1	f	Eggerthellaceae
ajn	10	15	0.0125163429239815	192	3656.33333333333	1	f	Eggerthellaceae
ajn	10	20	-0.0486304719966068	-762	245.666666666668	1	f	Eggerthellaceae
ajo	15	20	-0.938599455335857	-33	-7.66666666666666	1	f	Paenibacillaceae
ajo	10	20	-0.786596361890807	-29	-10	1	f	Paenibacillaceae
ajo	10	15	0.15200309344505	4	-2.33333333333334	1	f	Paenibacillaceae
ajp	15	20	-0.626185163447669	-50	-26	1	f	Atopobiaceae
ajp	10	15	0.19068356160911	13	16.6666666666667	1	f	Atopobiaceae
ajp	10	20	-0.435501601838559	-37	-9.33333333333333	1	f	Atopobiaceae
ajq	10	15	-0.110617608476809	-175	-466.666666666667	1	f	Enterococcaceae
ajq	10	20	-0.625555820327	-1192	-1069	1	f	Enterococcaceae
ajq	15	20	-0.514938211850191	-1017	-602.333333333333	1	f	Enterococcaceae
ajr	15	20	0	0	-1.66666666666667	1	f	Sphingomonadaceae
ajr	10	15	Inf	15	14.6666666666667	1	f	Sphingomonadaceae
ajr	10	20	Inf	15	13	1	f	Sphingomonadaceae
ajs	15	20	0.169925001442312	2	3	1	f
ajs	10	20	-0.415037499278844	-4	-4.66666666666667	1	f
ajs	10	15	-0.584962500721156	-6	-7.66666666666667	1	f
ajt	15	20	0	0	0.333333333333333	1	f	Geodermatophilaceae
ajt	10	20	0	0	0	NA	f	Geodermatophilaceae
ajt	10	15	0	0	-0.333333333333333	1	f	Geodermatophilaceae
aju	15	20	-2.22239242133645	-22	-6	1	f	Hymenobacteraceae
aju	10	15	1.93859945533586	17	4.33333333333333	1	f	Hymenobacteraceae
aju	10	20	-0.283792966000591	-5	-1.66666666666667	1	f	Hymenobacteraceae
ajv	15	20	-2	-3	0	1	f
ajv	10	15	0	0	-1.33333333333333	1	f
ajv	10	20	-2	-3	-1.33333333333333	1	f
ajw	15	20	0	0	3.66666666666667	1	f	Alteromonadaceae
ajw	10	20	-Inf	-2	-2	1	f	Alteromonadaceae
ajw	10	15	-Inf	-2	-5.66666666666667	1	f	Alteromonadaceae
ajx	15	20	0.299560281858908	3	-0.666666666666666	1	f	Methylococcaceae
ajx	10	20	0	0	-1.66666666666667	1	f	Methylococcaceae
ajx	10	15	-0.299560281858908	-3	-1	1	f	Methylococcaceae
ajy	15	20	-0.147318483947892	-3565	-2582	1	f	Rikenellaceae
ajy	10	15	0.280512222531252	7117	7087.33333333334	1	f	Rikenellaceae
ajy	10	20	0.13319373858336	3552	4505.33333333334	1	f	Rikenellaceae
ajz	10	15	0.071089335488512	1348	-38.3333333333321	1	f	Peptostreptococcaceae
ajz	15	20	-0.429238638955938	-9248	-6244.66666666667	1	f	Peptostreptococcaceae
ajz	10	20	-0.358149303467426	-7900	-6283	1	f	Peptostreptococcaceae
aka	10	15	-Inf	-4	-2.33333333333333	1	f	Hyphomonadaceae
aka	10	20	-Inf	-3	-1.33333333333333	1	f	Hyphomonadaceae
aka	15	20	0.415037499278844	1	1	1	f	Hyphomonadaceae
akb	10	20	0	0	0.333333333333333	1	f	Pectobacteriaceae
akb	15	20	0	0	0.333333333333333	1	f	Pectobacteriaceae
akb	10	15	0	0	0	1	f	Pectobacteriaceae
akc	15	20	0	0	0.333333333333333	1	f	Halomonadaceae
akc	10	20	-Inf	-1	-1	1	f	Halomonadaceae
akc	10	15	-Inf	-1	-1.33333333333333	1	f	Halomonadaceae
akd	10	20	-0.535331732996556	-62	-48.3333333333333	1	f	Hungateiclostridiaceae
akd	10	15	-0.204358498506186	-21	-20	1	f	Hungateiclostridiaceae
akd	15	20	-0.330973234490369	-41	-28.3333333333333	1	f	Hungateiclostridiaceae
ake	10	15	0.247980649670996	260490	149094	1	f	Bacteroidaceae
ake	10	20	-0.0510121360443112	-59366	19995.6666666667	1	f	Bacteroidaceae
ake	15	20	-0.298992785715307	-319856	-129098.333333333	1	f	Bacteroidaceae
akf	10	15	0.00951914616286367	814	-13041.3333333333	1	f	Erysipelotrichaceae
akf	10	20	-0.665854592587118	-72595	-48117	1	f	Erysipelotrichaceae
akf	15	20	-0.675373738749982	-73409	-35075.6666666667	1	f	Erysipelotrichaceae
akg	15	20	-0.222392421336448	-1	1.33333333333333	1	f	Thermoanaerobacterales Family III. Incertae Sedis
akg	10	15	-0.584962500721156	-2	-5.33333333333333	1	f	Thermoanaerobacterales Family III. Incertae Sedis
akg	10	20	-0.807354922057604	-3	-4	1	f	Thermoanaerobacterales Family III. Incertae Sedis
akh	15	20	-0.42809365210429	-19	-5	1	f	Sphingobacteriaceae
akh	10	20	-0.509013647487857	-22	-16	1	f	Sphingobacteriaceae
akh	10	15	-0.0809199953835675	-3	-11	1	f	Sphingobacteriaceae
aki	15	20	0	0	6	1	f	Thermoanaerobacteraceae
aki	10	20	0	0	2	1	f	Thermoanaerobacteraceae
aki	10	15	0	0	-4	1	f	Thermoanaerobacteraceae
akj	15	20	0	0	-0.333333333333333	1	f
akj	10	15	0	0	0.333333333333333	1	f
akj	10	20	0	0	0	1	f
akk	15	20	-0.210529170051506	-74	-44	1	f	Coriobacteriaceae
akk	10	15	0.272701592693799	98	81.3333333333333	1	f	Coriobacteriaceae
akk	10	20	0.0621724226422932	24	37.3333333333333	1	f	Coriobacteriaceae
akl	15	20	-0.83650126771712	-22	-12	1	f	Spirochaetaceae
akl	10	20	-0.217591435072627	-7	-13.3333333333333	1	f	Spirochaetaceae
akl	10	15	0.618909832644494	15	-1.33333333333334	1	f	Spirochaetaceae
akm	15	20	-1.22239242133645	-4	-1.33333333333333	1	f
akm	10	20	-1.22239242133645	-4	-2.66666666666667	1	f
akm	10	15	0	0	-1.33333333333333	1	f
akn	15	20	0	0	0.333333333333333	1	f	Limnochordaceae
akn	10	15	Inf	1	0.333333333333333	1	f	Limnochordaceae
akn	10	20	Inf	1	0.666666666666667	1	f	Limnochordaceae
ako	10	15	0	0	0	1	f	Gottschalkiaceae
ako	15	20	0	0	-0.333333333333333	1	f	Gottschalkiaceae
ako	10	20	0	0	-0.333333333333333	1	f	Gottschalkiaceae
akp	15	20	-1	-3	1.66666666666667	1	f	Caulobacteraceae
akp	10	15	0.736965594166206	2	-2.33333333333333	1	f	Caulobacteraceae
akp	10	20	-0.263034405833794	-1	-0.666666666666667	1	f	Caulobacteraceae
akq	15	20	-0.377069649079823	-69	-16	1	f	Porphyromonadaceae
akq	10	20	-0.334000927187937	-62	-17	1	f	Porphyromonadaceae
akq	10	15	0.0430687218918859	7	-1	1	f	Porphyromonadaceae
aks	15	20	1	3	7.33333333333333	1	f	Planococcaceae
aks	10	15	0.584962500721156	3	0	1	f	Planococcaceae
aks	10	20	1.58496250072116	6	7.33333333333333	1	f	Planococcaceae
akt	10	15	0	0	0.666666666666667	1	f	Rhizobiaceae
akt	10	20	-Inf	-2	-0.333333333333333	1	f	Rhizobiaceae
akt	15	20	-Inf	-2	-1	1	f	Rhizobiaceae
aku	15	20	0	0	0.333333333333333	1	f	Tissierellaceae
aku	10	15	-Inf	-2	-1.66666666666667	1	f	Tissierellaceae
aku	10	20	-Inf	-2	-1.33333333333333	1	f	Tissierellaceae
akv	15	20	-0.906890595608519	-14	-4.66666666666666	1	f	Fusobacteriaceae
akv	10	20	-1	-15	-11.3333333333333	1	f	Fusobacteriaceae
akv	10	15	-0.0931094043914815	-1	-6.66666666666667	1	f	Fusobacteriaceae
akw	15	20	-0.282933132790705	-15468	-12334	1	f	Bifidobacteriaceae
akw	10	20	-0.137699530588018	-7907	-4572.33333333333	1	f	Bifidobacteriaceae
akw	10	15	0.145233602202687	7561	7761.66666666667	1	f	Bifidobacteriaceae
akx	15	20	-0.342359994792176	-507	-307.666666666667	1	f	Enterobacteriaceae
akx	10	15	0.201004145546634	283	428.333333333333	1	f	Enterobacteriaceae
akx	10	20	-0.141355849245542	-224	120.666666666667	1	f	Enterobacteriaceae
aky	15	20	-2.22239242133645	-11	-2	1	f	Selenomonadaceae
aky	10	15	1.58496250072116	6	0.666666666666668	1	f	Selenomonadaceae
aky	10	20	-0.637429920615292	-5	-1.33333333333333	1	f	Selenomonadaceae
akz	15	20	Inf	2	1	1	f	Morganellaceae
akz	10	20	0	0	-1	1	f	Morganellaceae
akz	10	15	-Inf	-2	-2	1	f	Morganellaceae
ala	15	20	-0.584962500721156	-1	-1	1	f	Desulfuromonadaceae
ala	10	20	0.415037499278844	1	0	1	f	Desulfuromonadaceae
ala	10	15	1	2	1	1	f	Desulfuromonadaceae
alb	15	20	0	0	0.333333333333333	1	f	Acidiferrobacteraceae
alb	10	15	0	0	0	1	f	Acidiferrobacteraceae
alb	10	20	0	0	0.333333333333333	1	f	Acidiferrobacteraceae
alc	10	15	0	0	0	NA	f
alc	15	20	0	0	-0.333333333333333	1	f
alc	10	20	0	0	-0.333333333333333	1	f
ald	15	20	-Inf	-1	-0.333333333333333	1	f	Listeriaceae
ald	10	15	Inf	1	0.666666666666667	1	f	Listeriaceae
ald	10	20	0	0	0.333333333333333	1	f	Listeriaceae
ale	15	20	-1.32192809488736	-6	-1.33333333333333	1	f	Dysgonamonadaceae
ale	10	20	0	0	5.66666666666667	1	f	Dysgonamonadaceae
ale	10	15	1.32192809488736	6	7	1	f	Dysgonamonadaceae
alf	15	20	Inf	2	1.33333333333333	1	f	Moraxellaceae
alf	10	15	-Inf	-2	-2.66666666666667	1	f	Moraxellaceae
alf	10	20	0	0	-1.33333333333333	1	f	Moraxellaceae
alg	10	15	Inf	1	1	1	f
alg	10	20	0	0	0.666666666666667	1	f
alg	15	20	-Inf	-1	-0.333333333333333	1	f
ali	15	20	-0.0473057147783566	-6	-5	1	f	Veillonellaceae
ali	10	15	0.0395283641866373	5	-4.66666666666666	1	f	Veillonellaceae
ali	10	20	-0.00777735059171925	-1	-9.66666666666666	1	f	Veillonellaceae
alj	15	20	-Inf	-3	0	1	f	Comamonadaceae
alj	10	20	-Inf	-3	-2.66666666666667	1	f	Comamonadaceae
alj	10	15	0	0	-2.66666666666667	1	f	Comamonadaceae
alk	15	20	-0.258691115927545	-98	-53	1	f	Akkermansiaceae
alk	10	20	-0.235745184261464	-90	-65.3333333333333	1	f	Akkermansiaceae
alk	10	15	0.02294593166608	8	-12.3333333333333	1	f	Akkermansiaceae
all	15	20	-Inf	-1	-1.33333333333333	1	f	Mycobacteriaceae
all	10	15	Inf	2	1.33333333333333	1	f	Mycobacteriaceae
all	10	20	1	1	0	1	f	Mycobacteriaceae
alm	15	20	0	0	-6.33333333333333	1	f	Chromobacteriaceae
alm	10	15	0	0	0	NA	f	Chromobacteriaceae
alm	10	20	0	0	-6.33333333333333	1	f	Chromobacteriaceae
aln	15	20	-0.374395514781498	-88	-34	1	f	Desulfovibrionaceae
aln	10	20	0.159478214007196	45	40.6666666666667	1	f	Desulfovibrionaceae
aln	10	15	0.533873728788695	133	74.6666666666667	1	f	Desulfovibrionaceae
alo	15	20	0	0	-3.33333333333333	1	f	Marinifilaceae
alo	10	20	-1	-2	-3.66666666666667	1	f	Marinifilaceae
alo	10	15	-1	-2	-0.333333333333333	1	f	Marinifilaceae
alp	15	20	Inf	6	6	1	f	Gemmatimonadaceae
alp	10	15	0.415037499278844	2	-0.666666666666667	1	f	Gemmatimonadaceae
alp	10	20	Inf	8	5.33333333333333	1	f	Gemmatimonadaceae
alq	10	15	0.209157547157954	36073	21722.3333333333	1	f	Eubacteriaceae
alq	15	20	-0.361947377115205	-65934	-28939.6666666667	1	f	Eubacteriaceae
alq	10	20	-0.15278982995725	-29861	-7217.33333333337	1	f	Eubacteriaceae
alr	10	15	Inf	3	6	1	f	Mycoplasmataceae
alr	10	20	0	0	1	1	f	Mycoplasmataceae
alr	15	20	-Inf	-3	-5	1	f	Mycoplasmataceae
als	10	15	-Inf	-2	-1.66666666666667	1	f	Yersiniaceae
als	10	20	-Inf	-8	-11	1	f	Yersiniaceae
als	15	20	-2	-6	-9.33333333333333	1	f	Yersiniaceae
alt	10	15	0	0	-1	1	f	Nitrospiraceae
alt	15	20	0	0	1	1	f	Nitrospiraceae
alt	10	20	0	0	0	NA	f	Nitrospiraceae
alu	10	15	0.235705505790291	454	325.666666666667	1	f	Muribaculaceae
alu	10	20	-0.0623382470947234	-133	119.333333333333	1	f	Muribaculaceae
alu	15	20	-0.298043752885015	-587	-206.333333333333	1	f	Muribaculaceae
alv	10	15	0.061925911414619	868	-811.666666666668	1	f	Christensenellaceae
alv	10	20	-0.454439402248719	-7649	-5613	1	f	Christensenellaceae
alv	15	20	-0.516365313663338	-8517	-4801.33333333333	1	f	Christensenellaceae
alw	15	20	0	0	0	1	f	Ardenticatenaceae
alw	10	15	0	0	-0.333333333333333	1	f	Ardenticatenaceae
alw	10	20	0	0	-0.333333333333333	1	f	Ardenticatenaceae
alx	15	20	-0.188164119727355	-73	-20.3333333333334	1	f
alx	10	20	0.0498759066395696	21	23.3333333333334	1	f
alx	10	15	0.238040026366924	94	43.6666666666667	1	f
aly	15	20	0	0	-0.666666666666667	1	f	Hafniaceae
aly	10	20	0	0	-1	1	f	Hafniaceae
aly	10	15	0	0	-0.333333333333333	1	f	Hafniaceae
alz	15	20	0	0	-0.666666666666667	1	f	Myxococcaceae
alz	10	15	-Inf	-2	-1	1	f	Myxococcaceae
alz	10	20	-Inf	-2	-1.66666666666667	1	f	Myxococcaceae
ama	15	20	0	0	1	1	f	Chitinophagaceae
ama	10	15	1	1	-0.333333333333333	1	f	Chitinophagaceae
ama	10	20	1	1	0.666666666666667	1	f	Chitinophagaceae
amb	15	20	-1	-1	-1.66666666666667	1	f
amb	10	20	-Inf	-2	-1	1	f
amb	10	15	-Inf	-1	0.666666666666667	1	f
amc	15	20	-Inf	-1	-0.666666666666667	1	f	Paludibacteraceae
amc	10	20	0	0	0.333333333333333	1	f	Paludibacteraceae
amc	10	15	Inf	1	1	1	f	Paludibacteraceae
amd	15	20	0	0	0	1	f	Micromonosporaceae
amd	10	15	0	0	-0.333333333333333	1	f	Micromonosporaceae
amd	10	20	0	0	-0.333333333333333	1	f	Micromonosporaceae
ame	10	15	0.15200309344505	6	-2	1	f
ame	15	20	-0.584962500721156	-27	-18.3333333333333	1	f
ame	10	20	-0.432959407276106	-21	-20.3333333333333	1	f
amf	15	20	-Inf	-2	0	1	f	Thermaceae
amf	10	15	0	0	-1	1	f	Thermaceae
amf	10	20	-Inf	-2	-1	1	f	Thermaceae
amg	15	20	-0.494156996748323	-14018	-9589.66666666666	1	f	Acidaminococcaceae
amg	10	20	-0.505341225997527	-14283	-12300	1	f	Acidaminococcaceae
amg	10	15	-0.0111842292492035	-265	-2710.33333333333	1	f	Acidaminococcaceae
amh	15	20	-Inf	-1	-1	1	f	Polyangiaceae
amh	10	15	0	0	0	NA	f	Polyangiaceae
amh	10	20	-Inf	-1	-1	1	f	Polyangiaceae
ami	10	15	0	0	0.333333333333333	1	f	Candidatus Nanopelagicaceae
ami	10	20	0	0	0.333333333333333	1	f	Candidatus Nanopelagicaceae
ami	15	20	0	0	0	NA	f	Candidatus Nanopelagicaceae
amj	15	20	-1	-1	-1.66666666666667	1	f	Anaerolineaceae
amj	10	15	0	0	1	1	f	Anaerolineaceae
amj	10	20	-1	-1	-0.666666666666667	1	f	Anaerolineaceae
amk	15	20	0	0	-0.666666666666667	1	f	Planctomycetaceae
amk	10	20	0	0	-0.333333333333333	1	f	Planctomycetaceae
amk	10	15	0	0	0.333333333333333	1	f	Planctomycetaceae
aml	15	20	-2.16992500144231	-7	-2.33333333333333	1	f	Alicyclobacillaceae
aml	10	20	-3.16992500144231	-8	-4	1	f	Alicyclobacillaceae
aml	10	15	-1	-1	-1.66666666666667	1	f	Alicyclobacillaceae
amm	15	20	0	0	1	1	f	Streptomycetaceae
amm	10	15	Inf	1	0.333333333333333	1	f	Streptomycetaceae
amm	10	20	Inf	1	1.33333333333333	1	f	Streptomycetaceae
amn	15	20	0.415037499278844	1	0.333333333333333	1	f	Carnobacteriaceae
amn	10	15	-2	-3	-3	1	f	Carnobacteriaceae
amn	10	20	-1.58496250072116	-2	-2.66666666666667	1	f	Carnobacteriaceae
amo	15	20	0	0	-0.333333333333333	1	f
amo	10	20	0	0	-0.333333333333333	1	f
amo	10	15	0	0	0	NA	f
amp	15	20	-2	-3	-0.333333333333333	1	f	Sporomusaceae
amp	10	20	-2	-3	-1.66666666666667	1	f	Sporomusaceae
amp	10	15	0	0	-1.33333333333333	1	f	Sporomusaceae
amq	15	20	0	0	-1	1	f
amq	10	15	1	2	2.66666666666667	1	f
amq	10	20	1	2	1.66666666666667	1	f
amr	10	15	0	0	0	NA	f	Sedimentisphaeraceae
amr	15	20	0	0	-0.333333333333333	1	f	Sedimentisphaeraceae
amr	10	20	0	0	-0.333333333333333	1	f	Sedimentisphaeraceae
ams	15	20	0	0	0.333333333333333	1	f
ams	10	15	0	0	-0.333333333333333	1	f
ams	10	20	0	0	0	NA	f
amt	15	20	-0.919797031697731	-3381	-2288.33333333333	1	f	Campylobacteraceae
amt	10	20	-0.905407828018214	-3343	-2461.66666666667	1	f	Campylobacteraceae
amt	10	15	0.0143892036795164	38	-173.333333333333	1	f	Campylobacteraceae
amu	15	20	0	0	-0.333333333333333	1	f	Nostocaceae
amu	10	15	0	0	-1	1	f	Nostocaceae
amu	10	20	0	0	-1.33333333333333	1	f	Nostocaceae
amv	10	15	0	0	1.66666666666667	1	f	Zoogloeaceae
amv	10	20	0	0	1.66666666666667	1	f	Zoogloeaceae
amv	15	20	0	0	0	NA	f	Zoogloeaceae
amw	15	20	0	0	-1	1	f	Gallionellaceae
amw	10	15	0	0	0	NA	f	Gallionellaceae
amw	10	20	0	0	-1	1	f	Gallionellaceae
amx	15	20	0.584962500721156	1	1.33333333333333	1	f	Desulfobulbaceae
amx	10	20	-1	-1	-1.66666666666667	1	f	Desulfobulbaceae
amx	10	15	-1.58496250072116	-2	-3	1	f	Desulfobulbaceae
amy	15	20	0	0	0	NA	f	Streptosporangiaceae
amy	10	20	Inf	1	1.33333333333333	1	f	Streptosporangiaceae
amy	10	15	Inf	1	1.33333333333333	1	f	Streptosporangiaceae
amz	15	20	0	0	0	NA	f	Nocardiopsaceae
amz	10	15	Inf	1	8.33333333333333	1	f	Nocardiopsaceae
amz	10	20	Inf	1	8.33333333333333	1	f	Nocardiopsaceae
ana	15	20	-0.350306511905619	-13085	-6214.66666666666	1	f	Tannerellaceae
ana	10	15	0.213530142230556	7595	3238.66666666666	1	f	Tannerellaceae
ana	10	20	-0.136776369675063	-5490	-2976	1	f	Tannerellaceae
anb	15	20	0	0	0	NA	f	Rhodobiaceae
anb	10	20	0	0	0.333333333333333	1	f	Rhodobiaceae
anb	10	15	0	0	0.333333333333333	1	f	Rhodobiaceae
anc	15	20	-1	-1	-1	1	f	Aerococcaceae
anc	10	20	-Inf	-2	-1	1	f	Aerococcaceae
anc	10	15	-Inf	-1	0	1	f	Aerococcaceae
and	15	20	-0.647698256069119	-17	-11.3333333333333	1	f	Neisseriaceae
and	10	15	-0.906890595608519	-14	-15	1	f	Neisseriaceae
and	10	20	-1.55458885167764	-31	-26.3333333333333	1	f	Neisseriaceae
ane	10	15	0	0	0	NA	f	Phyllobacteriaceae
ane	15	20	0	0	-2	1	f	Phyllobacteriaceae
ane	10	20	0	0	-2	1	f	Phyllobacteriaceae
anf	10	15	0.293452563498868	13709	9188.33333333333	1	f	Odoribacteraceae
anf	10	20	-0.00753427797259093	-390	4384.33333333333	1	f	Odoribacteraceae
anf	15	20	-0.300986841471459	-14099	-4804	1	f	Odoribacteraceae
ang	10	15	0.123815794296307	3325	3118.33333333333	1	f	Oscillospiraceae
ang	10	20	-0.238870927772775	-7280	-5116.66666666667	1	f	Oscillospiraceae
ang	15	20	-0.362686722069082	-10605	-8235	1	f	Oscillospiraceae
anh	10	15	0.35449368652566	632	679.666666666667	1	f
anh	15	20	-0.0719326572205365	-116	-142	1	f
anh	10	20	0.282561029305123	516	537.666666666667	1	f
ani	10	15	0	0	0.333333333333333	1	f	Helicobacteraceae
ani	10	20	-Inf	-1	-2.33333333333333	1	f	Helicobacteraceae
ani	15	20	-Inf	-1	-2.66666666666667	1	f	Helicobacteraceae
anj	10	15	0	0	0.333333333333333	1	f	Pseudonocardiaceae
anj	10	20	0	0	0	1	f	Pseudonocardiaceae
anj	15	20	0	0	-0.333333333333333	1	f	Pseudonocardiaceae
ank	15	20	0	0	-2.66666666666667	1	f	Spiroplasmataceae
ank	10	15	0	0	0	NA	f	Spiroplasmataceae
ank	10	20	0	0	-2.66666666666667	1	f	Spiroplasmataceae
anl	15	20	0	0	0	1	f	Beutenbergiaceae
anl	10	20	0	0	0.333333333333333	1	f	Beutenbergiaceae
anl	10	15	0	0	0.333333333333333	1	f	Beutenbergiaceae
ann	15	20	-1.22239242133645	-4	-3.33333333333333	1	f	Desulfobacteraceae
ann	10	20	-1.8073549220576	-5	-5	1	f	Desulfobacteraceae
ann	10	15	-0.584962500721156	-1	-1.66666666666667	1	f	Desulfobacteraceae
anp	15	20	0	0	-0.666666666666667	1	f	Piscirickettsiaceae
anp	10	15	0	0	0	NA	f	Piscirickettsiaceae
anp	10	20	0	0	-0.666666666666667	1	f	Piscirickettsiaceae
anq	15	20	-2	-3	0	1	f	Acidobacteriaceae
anq	10	15	2	3	1.33333333333333	1	f	Acidobacteriaceae
anq	10	20	0	0	1.33333333333333	1	f	Acidobacteriaceae
anr	15	20	0	0	1.33333333333333	1	f	Cytophagaceae
anr	10	20	1.8073549220576	5	2.66666666666667	1	f	Cytophagaceae
anr	10	15	1.8073549220576	5	1.33333333333333	1	f	Cytophagaceae
ans	15	20	-Inf	-4	-3.66666666666667	1	f	Beijerinckiaceae
ans	10	20	-1	-2	-1.66666666666667	1	f	Beijerinckiaceae
ans	10	15	Inf	2	2	1	f	Beijerinckiaceae
ant	15	20	0	0	0.666666666666667	1	f
ant	10	15	0	0	-0.333333333333333	1	f
ant	10	20	0	0	0.333333333333333	1	f
anu	10	15	1	3	2.33333333333333	1	f	Haliscomenobacteraceae
anu	15	20	-0.415037499278844	-1	0.333333333333333	1	f	Haliscomenobacteraceae
anu	10	20	0.584962500721156	2	2.66666666666667	1	f	Haliscomenobacteraceae
anv	15	20	0.584962500721156	1	1.33333333333333	1	f	Halanaerobiaceae
anv	10	15	-1.58496250072116	-2	-2.33333333333333	1	f	Halanaerobiaceae
anv	10	20	-1	-1	-1	1	f	Halanaerobiaceae
anw	15	20	1.58496250072116	2	1	1	f	Vibrionaceae
anw	10	20	-Inf	-1	-1	1	f	Vibrionaceae
anw	10	15	-Inf	-3	-2	1	f	Vibrionaceae
anx	15	20	0	0	0	1	f	Thermoactinomycetaceae
anx	10	15	0	0	-0.333333333333333	1	f	Thermoactinomycetaceae
anx	10	20	0	0	-0.333333333333333	1	f	Thermoactinomycetaceae
any	10	15	0.470026733876496	57	22.3333333333333	1	f	Pasteurellaceae
any	10	20	-0.45494622071548	-76	-36.3333333333333	1	f	Pasteurellaceae
any	15	20	-0.924972954591976	-133	-58.6666666666667	1	f	Pasteurellaceae
anz	15	20	0	0	-2.33333333333333	1	f	Sutterellaceae
anz	10	15	0	0	2.33333333333333	1	f	Sutterellaceae
anz	10	20	0	0	0	1	f	Sutterellaceae
aoa	15	20	-1.58496250072116	-4	-3	1	f	Oxalobacteraceae
aoa	10	20	-Inf	-6	-5.33333333333333	1	f	Oxalobacteraceae
aoa	10	15	-Inf	-2	-2.33333333333333	1	f	Oxalobacteraceae
aob	15	20	1	1	-0.666666666666667	1	f	Budviciaceae
aob	10	20	-Inf	-1	-2	1	f	Budviciaceae
aob	10	15	-Inf	-2	-1.33333333333333	1	f	Budviciaceae
aoc	15	20	-0.887525270741587	-17	-9.33333333333333	1	f
aoc	10	15	0.485426827170242	8	-3.33333333333333	1	f
aoc	10	20	-0.402098443571346	-9	-12.6666666666667	1	f
aod	15	20	0	0	-1	1	f	Thermoanaerobacterales Family IV. Incertae Sedis
aod	10	15	0	0	0	1	f	Thermoanaerobacterales Family IV. Incertae Sedis
aod	10	20	0	0	-1	1	f	Thermoanaerobacterales Family IV. Incertae Sedis
aoe	15	20	0	0	-1.33333333333333	1	f	Cryomorphaceae
aoe	10	20	0	0	-1.33333333333333	1	f	Cryomorphaceae
aoe	10	15	0	0	0	NA	f	Cryomorphaceae
aof	15	20	0	0	0	1	f	Clostridiales Family XVII. Incertae Sedis
aof	10	20	0	0	0	1	f	Clostridiales Family XVII. Incertae Sedis
aof	10	15	0	0	0	1	f	Clostridiales Family XVII. Incertae Sedis
aog	15	20	-2.32192809488736	-4	-3	1	f
aog	10	15	1.58496250072116	2	1.66666666666667	1	f
aog	10	20	-0.736965594166206	-2	-1.33333333333333	1	f
aoh	10	15	0	0	0.333333333333333	1	f	Emcibacteraceae
aoh	15	20	0	0	0	NA	f	Emcibacteraceae
aoh	10	20	0	0	0.333333333333333	1	f	Emcibacteraceae
aoi	15	20	-1.58496250072116	-2	-2	1	f	Xanthomonadaceae
aoi	10	15	1.58496250072116	2	2.33333333333333	1	f	Xanthomonadaceae
aoi	10	20	0	0	0.333333333333333	1	f	Xanthomonadaceae
aoj	15	20	-Inf	-1	-1	1	f	Sporolactobacillaceae
aoj	10	20	-Inf	-1	-1	1	f	Sporolactobacillaceae
aoj	10	15	0	0	0	NA	f	Sporolactobacillaceae
aok	15	20	0	0	0	1	f	Cardiobacteriaceae
aok	10	15	-Inf	-1	-0.666666666666667	1	f	Cardiobacteriaceae
aok	10	20	-Inf	-1	-0.666666666666667	1	f	Cardiobacteriaceae
aol	10	15	0	0	0	1	f	Symbiobacteriaceae
aol	10	20	0	0	0.333333333333333	1	f	Symbiobacteriaceae
aol	15	20	0	0	0.333333333333333	1	f	Symbiobacteriaceae
aom	15	20	0	0	0	NA	f	Verrucomicrobiaceae
aom	10	15	Inf	1	0.666666666666667	1	f	Verrucomicrobiaceae
aom	10	20	Inf	1	0.666666666666667	1	f	Verrucomicrobiaceae
aon	15	20	0	0	-0.333333333333333	1	f	Colwelliaceae
aon	10	20	0	0	-0.333333333333333	1	f	Colwelliaceae
aon	10	15	0	0	0	NA	f	Colwelliaceae
aoo	15	20	0	0	0.666666666666667	1	f	Leptospiraceae
aoo	10	20	Inf	1	0.333333333333333	1	f	Leptospiraceae
aoo	10	15	Inf	1	-0.333333333333333	1	f	Leptospiraceae
aop	15	20	-Inf	-2	-1.33333333333333	1	f
aop	10	15	0	0	0.666666666666667	1	f
aop	10	20	-Inf	-2	-0.666666666666667	1	f
aor	15	20	0	0	0	1	f	Heliobacteriaceae
aor	10	15	-1	-1	0.333333333333333	1	f	Heliobacteriaceae
aor	10	20	-1	-1	0.333333333333333	1	f	Heliobacteriaceae
aot	15	20	0	0	2	1	f	Cyanobacteriaceae
aot	10	20	1	1	0.333333333333333	1	f	Cyanobacteriaceae
aot	10	15	1	1	-1.66666666666667	1	f	Cyanobacteriaceae
aou	15	20	0	0	0.333333333333333	1	f	Puniceicoccaceae
aou	10	20	0	0	0	NA	f	Puniceicoccaceae
aou	10	15	0	0	-0.333333333333333	1	f	Puniceicoccaceae
aov	15	20	-0.271877507378372	-995	-453	1	f	Barnesiellaceae
aov	10	15	0.231982452766149	837	510.333333333334	1	f	Barnesiellaceae
aov	10	20	-0.0398950546122231	-158	57.3333333333339	1	f	Barnesiellaceae
aow	10	15	0	0	-1	1	f	Oceanospirillaceae
aow	15	20	0	0	1	1	f	Oceanospirillaceae
aow	10	20	0	0	0	NA	f	Oceanospirillaceae
aox	10	15	Inf	3	0.666666666666667	1	f	Leptotrichiaceae
aox	10	20	0.584962500721156	1	-0.333333333333333	1	f	Leptotrichiaceae
aox	15	20	-Inf	-2	-1	1	f	Leptotrichiaceae
aoy	10	15	0	0	0	NA	f	Halobacteroidaceae
aoy	10	20	0	0	-0.333333333333333	1	f	Halobacteroidaceae
aoy	15	20	0	0	-0.333333333333333	1	f	Halobacteroidaceae
aoz	10	15	0	0	-0.666666666666667	1	f	Archangiaceae
aoz	10	20	0	0	0.333333333333333	1	f	Archangiaceae
aoz	15	20	0	0	1	1	f	Archangiaceae
apa	10	15	0	0	-0.333333333333333	1	f	Deinococcaceae
apa	10	20	-1	-1	-1.33333333333333	1	f	Deinococcaceae
apa	15	20	-1	-1	-1	1	f	Deinococcaceae
apb	10	15	-Inf	-2	-1.33333333333333	1	f	Acetobacteraceae
apb	10	20	-Inf	-3	-2.33333333333333	1	f	Acetobacteraceae
apb	15	20	-0.584962500721156	-1	-1	1	f	Acetobacteraceae
apc	10	15	0	0	0	NA	f	Pseudoalteromonadaceae
apc	10	20	0	0	-0.333333333333333	1	f	Pseudoalteromonadaceae
apc	15	20	0	0	-0.333333333333333	1	f	Pseudoalteromonadaceae
apd	10	20	Inf	1	1	1	f	Jonesiaceae
apd	10	15	Inf	1	1.33333333333333	1	f	Jonesiaceae
apd	15	20	0	0	-0.333333333333333	1	f	Jonesiaceae
ape	10	20	Inf	7	7	1	f	Geobacteraceae
ape	15	20	0	0	1.33333333333333	1	f	Geobacteraceae
ape	10	15	Inf	7	5.66666666666667	1	f	Geobacteraceae
apf	15	20	0	0	0.666666666666667	1	f	Legionellaceae
apf	10	20	0	0	0.333333333333333	1	f	Legionellaceae
apf	10	15	0	0	-0.333333333333333	1	f	Legionellaceae
apg	15	20	0	0	-1	1	f	Nocardioidaceae
apg	10	20	0	0	-1	1	f	Nocardioidaceae
apg	10	15	0	0	0	NA	f	Nocardioidaceae
aph	10	20	0	0	0	NA	f	Desulfarculaceae
aph	15	20	0	0	2.33333333333333	1	f	Desulfarculaceae
aph	10	15	0	0	-2.33333333333333	1	f	Desulfarculaceae
api	10	20	0	0	-1.33333333333333	1	f	Sinobacteraceae
api	15	20	0	0	-0.666666666666667	1	f	Sinobacteraceae
api	10	15	0	0	-0.666666666666667	1	f	Sinobacteraceae
apj	15	20	0	0	0.333333333333333	1	f	Erwiniaceae
apj	10	20	0	0	-0.333333333333333	1	f	Erwiniaceae
apj	10	15	0	0	-0.666666666666667	1	f	Erwiniaceae
apk	15	20	-0.263034405833794	-2	-4	1	f	Aeromonadaceae
apk	10	20	0.222392421336448	2	-15.6666666666667	1	f	Aeromonadaceae
apk	10	15	0.485426827170242	4	-11.6666666666667	1	f	Aeromonadaceae
apl	10	20	-Inf	-1	-0.333333333333333	1	f	Brachyspiraceae
apl	15	20	0	0	0.333333333333333	1	f	Brachyspiraceae
apl	10	15	-Inf	-1	-0.666666666666667	1	f	Brachyspiraceae
apm	10	15	0	0	0	NA	f	Phycisphaeraceae
apm	10	20	0	0	-0.333333333333333	1	f	Phycisphaeraceae
apm	15	20	0	0	-0.333333333333333	1	f	Phycisphaeraceae
apn	10	20	0	0	0	NA	f	Ignavibacteriaceae
apn	15	20	0	0	1	1	f	Ignavibacteriaceae
apn	10	15	0	0	-1	1	f	Ignavibacteriaceae
apo	15	20	0	0	0	NA	f	Shewanellaceae
apo	10	20	0	0	2	1	f	Shewanellaceae
apo	10	15	0	0	2	1	f	Shewanellaceae
app	10	20	0	0	0.333333333333333	1	f	Dehalococcoidaceae
app	15	20	-0.321928094887362	-1	-0.666666666666667	1	f	Dehalococcoidaceae
app	10	15	0.321928094887362	1	1	1	f	Dehalococcoidaceae
apq	10	20	Inf	1	0	1	f	Acholeplasmataceae
apq	10	15	Inf	1	0.666666666666667	1	f	Acholeplasmataceae
apq	15	20	0	0	-0.666666666666667	1	f	Acholeplasmataceae
apr	10	20	0	0	0	NA	f	Desulfurobacteriaceae
apr	15	20	0	0	1	1	f	Desulfurobacteriaceae
apr	10	15	0	0	-1	1	f	Desulfurobacteriaceae
aps	15	20	0	0	0.666666666666667	1	f	Aphanothecaceae
aps	10	20	0	0	0	NA	f	Aphanothecaceae
aps	10	15	0	0	-0.666666666666667	1	f	Aphanothecaceae
apt	15	20	Inf	6	1	1	f	Fibrobacteraceae
apt	10	20	Inf	5	0.333333333333333	1	f	Fibrobacteraceae
apt	10	15	-0.263034405833794	-1	-0.666666666666667	1	f	Fibrobacteraceae
apu	10	20	0	0	0.333333333333333	1	f	Parachlamydiaceae
apu	15	20	0	0	0	NA	f	Parachlamydiaceae
apu	10	15	0	0	0.333333333333333	1	f	Parachlamydiaceae
apv	10	20	0	0	0.333333333333333	1	f	Syntrophomonadaceae
apv	15	20	0	0	0	NA	f	Syntrophomonadaceae
apv	10	15	0	0	0.333333333333333	1	f	Syntrophomonadaceae
apw	15	20	Inf	2	-1.33333333333333	1	f	Nitrosomonadaceae
apw	10	20	Inf	3	-1	1	f	Nitrosomonadaceae
apw	10	15	0.584962500721156	1	0.333333333333333	1	f	Nitrosomonadaceae
apx	15	20	0	0	0.333333333333333	1	f	Halieaceae
apx	10	20	0	0	0	NA	f	Halieaceae
apx	10	15	0	0	-0.333333333333333	1	f	Halieaceae
apz	10	20	0	0	0	NA	f	Halobacteriovoraceae
apz	15	20	0	0	0.333333333333333	1	f	Halobacteriovoraceae
apz	10	15	0	0	-0.333333333333333	1	f	Halobacteriovoraceae
aqa	10	15	0.0135647275818028	21	-229	1	g	Lactobacillus
aqa	10	20	-0.533034708677295	-1003	-827.666666666667	1	g	Lactobacillus
aqa	15	20	-0.546599436259098	-1024	-598.666666666667	1	g	Lactobacillus
aqb	10	20	0.523561956057013	7	8.33333333333333	1	g	Capnocytophaga
aqb	15	20	0.321928094887362	4	3.66666666666667	1	g	Capnocytophaga
aqb	10	15	0.20163386116965	3	4.66666666666666	1	g	Capnocytophaga
aqc	15	20	0	0	0.666666666666667	1	g	Desulfallas
aqc	10	20	0	0	0	NA	g	Desulfallas
aqc	10	15	0	0	-0.666666666666667	1	g	Desulfallas
aqd	10	20	-0.757216421286736	-8418	-6859	1	g	Streptococcus
aqd	15	20	-0.589448583561233	-6914	-4168.33333333333	1	g	Streptococcus
aqd	10	15	-0.167767837725503	-1504	-2690.66666666667	1	g	Streptococcus
aqe	10	20	0	0	0	1	g	Endozoicomonas
aqe	10	15	0	0	0.333333333333333	1	g	Endozoicomonas
aqe	15	20	0	0	-0.333333333333333	1	g	Endozoicomonas
aqf	10	20	-Inf	-1	-0.666666666666667	1	g	Cyclobacterium
aqf	15	20	0	0	0.666666666666667	1	g	Cyclobacterium
aqf	10	15	-Inf	-1	-1.33333333333333	1	g	Cyclobacterium
aqg	15	20	0	0	-0.333333333333333	1	g	Candidatus Arthromitus
aqg	10	20	0	0	-0.333333333333333	1	g	Candidatus Arthromitus
aqg	10	15	0	0	0	1	g	Candidatus Arthromitus
aqh	15	20	-0.67592722385854	-27156	-12352.3333333333	1	g	Clostridium
aqh	10	20	-0.704918070384751	-28060	-18420.3333333333	1	g	Clostridium
aqh	10	15	-0.028990846526211	-904	-6068	1	g	Clostridium
aqi	10	20	0	0	0.666666666666667	1	g	Microbacterium
aqi	15	20	1	1	2.66666666666667	1	g	Microbacterium
aqi	10	15	-1	-1	-2	1	g	Microbacterium
aqk	10	20	0	0	0.666666666666667	1	g	Rhodobacter
aqk	15	20	0	0	1	1	g	Rhodobacter
aqk	10	15	0	0	-0.333333333333333	1	g	Rhodobacter
aql	15	20	Inf	1	0.666666666666667	1	g	Thioalkalivibrio
aql	10	20	Inf	1	1	1	g	Thioalkalivibrio
aql	10	15	0	0	0.333333333333333	1	g	Thioalkalivibrio
aqm	15	20	0	0	1	1	g	Rhodopseudomonas
aqm	10	20	0	0	0	NA	g	Rhodopseudomonas
aqm	10	15	0	0	-1	1	g	Rhodopseudomonas
aqn	10	20	0	0	0	1	g	Opitutus
aqn	15	20	0	0	-0.333333333333333	1	g	Opitutus
aqn	10	15	0	0	0.333333333333333	1	g	Opitutus
aqo	10	15	-Inf	-1	-0.666666666666667	1	g	Pararhodospirillum
aqo	10	20	0	0	0	NA	g	Pararhodospirillum
aqo	15	20	Inf	1	0.666666666666667	1	g	Pararhodospirillum
aqp	10	15	0	0	-0.333333333333333	1	g	Persicobacter
aqp	10	20	0	0	0	NA	g	Persicobacter
aqp	15	20	0	0	0.333333333333333	1	g	Persicobacter
aqq	10	20	0	0	-2.66666666666667	1	g	Chlorobium
aqq	10	15	0	0	-3	1	g	Chlorobium
aqq	15	20	0	0	0.333333333333333	1	g	Chlorobium
aqr	10	15	-0.658963082164933	-44	-19	1	g	Actinomyces
aqr	10	20	-1.10080064078749	-87	-70.3333333333333	1	g	Actinomyces
aqr	15	20	-0.441837558622559	-43	-51.3333333333333	1	g	Actinomyces
aqs	10	15	1.58496250072116	2	0.333333333333333	1	g	Elizabethkingia
aqs	10	20	Inf	3	2.66666666666667	1	g	Elizabethkingia
aqs	15	20	Inf	1	2.33333333333333	1	g	Elizabethkingia
aqt	10	20	0	0	-0.333333333333333	1	g	Pediococcus
aqt	10	15	0	0	0	1	g	Pediococcus
aqt	15	20	0	0	-0.333333333333333	1	g	Pediococcus
aqv	10	20	-0.472752997135131	-19	-18.3333333333333	1	g	Mogibacterium
aqv	15	20	0.141355849245542	7	-6.33333333333334	1	g	Mogibacterium
aqv	10	15	-0.614108846380673	-26	-12	1	g	Mogibacterium
aqx	15	20	-0.612885347781471	-115524	-80681.6666666667	1	g	Ruminococcus
aqx	10	20	-0.729554550720936	-132479	-110147.666666667	1	g	Ruminococcus
aqx	10	15	-0.116669202939466	-16955	-29466	1	g	Ruminococcus
aqz	15	20	-Inf	-2	-0.333333333333333	1	g	Draconibacterium
aqz	10	20	0	0	0	1	g	Draconibacterium
aqz	10	15	Inf	2	0.333333333333333	1	g	Draconibacterium
ara	10	20	-0.251979217324798	-250	-7	1	g	Prevotella
ara	15	20	-0.470339201669381	-434	-150	1	g	Prevotella
ara	10	15	0.218359984344583	184	143	1	g	Prevotella
arb	10	20	-Inf	-4	-2.66666666666667	1	g	Denitrovibrio
arb	15	20	-Inf	-4	-1	1	g	Denitrovibrio
arb	10	15	0	0	-1.66666666666667	1	g	Denitrovibrio
arc	15	20	-Inf	-1	-0.666666666666667	1	g	Mesotoga
arc	10	20	-Inf	-1	-0.333333333333333	1	g	Mesotoga
arc	10	15	0	0	0.333333333333333	1	g	Mesotoga
ard	15	20	0	0	0.333333333333333	1	g	Cupriavidus
ard	10	20	0	0	-0.666666666666667	1	g	Cupriavidus
ard	10	15	0	0	-1	1	g	Cupriavidus
are	10	20	-0.302562770020431	-14	-32	1	g	Bacillus
are	15	20	-0.624490864907793	-26	-38	1	g	Bacillus
are	10	15	0.321928094887362	12	6	1	g	Bacillus
arf	10	15	0	0	0	1	g	Gilliamella
arf	10	20	0	0	0.333333333333333	1	g	Gilliamella
arf	15	20	0	0	0.333333333333333	1	g	Gilliamella
arg	10	20	-0.584962500721156	-4	-4	1	g	Cloacibacillus
arg	15	20	-0.125530882083859	-1	-1.66666666666667	1	g	Cloacibacillus
arg	10	15	-0.459431618637297	-3	-2.33333333333333	1	g	Cloacibacillus
ari	15	20	-0.584962500721156	-2	-2	1	g	Corynebacterium
ari	10	20	-1.58496250072116	-4	-1	1	g	Corynebacterium
ari	10	15	-1	-2	1	1	g	Corynebacterium
arj	10	20	-0.990323836397744	-73504	-56511.3333333333	1	g	Anaerostipes
arj	15	20	-0.735884007661867	-59135	-34933.6666666667	1	g	Anaerostipes
arj	10	15	-0.254439828735877	-14369	-21577.6666666667	1	g	Anaerostipes
ark	10	20	0	0	0.333333333333333	1	g	Salimicrobium
ark	10	15	0	0	0.666666666666667	1	g	Salimicrobium
ark	15	20	0	0	-0.333333333333333	1	g	Salimicrobium
arl	10	20	0	0	2.66666666666667	1	g	Geobacillus
arl	15	20	0	0	4.66666666666667	1	g	Geobacillus
arl	10	15	0	0	-2	1	g	Geobacillus
arm	15	20	0.450661409009565	11	9.33333333333333	1	g	Bordetella
arm	10	20	0.222392421336448	5	5.33333333333333	1	g	Bordetella
arm	10	15	-0.228268987673117	-6	-4	1	g	Bordetella
arn	15	20	-0.468769483216634	-129	-46	1	g	Leuconostoc
arn	10	20	-0.422295053417133	-118	-102	1	g	Leuconostoc
arn	10	15	0.0464744297995008	11	-56	1	g	Leuconostoc
aro	10	20	-0.459431618637297	-3	-0.666666666666666	1	g	Weissella
aro	15	20	-0.289506617194985	-2	1.66666666666667	1	g	Weissella
aro	10	15	-0.169925001442312	-1	-2.33333333333333	1	g	Weissella
arp	10	20	0	0	-0.333333333333333	1	g	Gramella
arp	15	20	-1	-1	-1	1	g	Gramella
arp	10	15	1	1	0.666666666666667	1	g	Gramella
arq	15	20	-Inf	-1	-0.666666666666667	1	g
arq	10	20	0	0	-0.333333333333333	1	g
arq	10	15	Inf	1	0.333333333333333	1	g
arr	15	20	-0.206450877467426	-2	0.666666666666666	1	g	Finegoldia
arr	10	20	0	0	-2.33333333333333	1	g	Finegoldia
arr	10	15	0.206450877467426	2	-3	1	g	Finegoldia
ars	10	20	1.1926450779424	9	2	1	g	Chryseobacterium
ars	15	20	0	0	2	1	g	Chryseobacterium
ars	10	15	1.1926450779424	9	0	1	g	Chryseobacterium
art	10	15	0	0	0.333333333333333	1	g	Micrococcus
art	10	20	0	0	0.333333333333333	1	g	Micrococcus
art	15	20	0	0	0	NA	g	Micrococcus
aru	10	20	-0.53051471669878	-4	-1.33333333333333	1	g	Staphylococcus
aru	15	20	0	0	-3	1	g	Staphylococcus
aru	10	15	-0.53051471669878	-4	1.66666666666667	1	g	Staphylococcus
arv	15	20	-Inf	-1	-2.66666666666667	1	g	Synechococcus
arv	10	20	-Inf	-1	-4.33333333333333	1	g	Synechococcus
arv	10	15	0	0	-1.66666666666667	1	g	Synechococcus
arw	10	20	-0.0161497399933296	-90	84.3333333333339	1	g	Intestinimonas
arw	15	20	-0.188038467358308	-988	-991.333333333333	1	g	Intestinimonas
arw	10	15	0.171888727364978	898	1075.66666666667	1	g	Intestinimonas
arx	10	20	-0.104336659814736	-3	3.66666666666666	1	g	Pseudomonas
arx	10	15	-0.405992359675837	-13	3	1	g	Pseudomonas
arx	15	20	0.301655699861101	10	0.666666666666664	1	g	Pseudomonas
ary	10	20	0	0	-1	1	g	Kiritimatiella
ary	15	20	0	0	-1	1	g	Kiritimatiella
ary	10	15	0	0	0	NA	g	Kiritimatiella
arz	15	20	-0.226275855823676	-27	-37.6666666666667	1	g	Schaalia
arz	10	20	-0.4623432140572	-51	-39.3333333333333	1	g	Schaalia
arz	10	15	-0.236067358233524	-24	-1.66666666666666	1	g	Schaalia
asa	15	20	0	0	0	1	g	Desulfomicrobium
asa	10	20	-Inf	-6	-0.666666666666667	1	g	Desulfomicrobium
asa	10	15	-Inf	-6	-0.666666666666667	1	g	Desulfomicrobium
asb	10	20	-0.866364674048175	-89853	-77101.3333333333	1	g	Blautia
asb	15	20	-0.62143596241311	-69653	-49316.6666666667	1	g	Blautia
asb	10	15	-0.244928711635065	-20200	-27784.6666666667	1	g	Blautia
asc	10	20	-1	-1	-4.33333333333333	1	g	Anoxybacter
asc	15	20	0	0	-3	1	g	Anoxybacter
asc	10	15	-1	-1	-1.33333333333333	1	g	Anoxybacter
asd	15	20	0	0	0	1	g	Rhodococcus
asd	10	20	-Inf	-1	-0.666666666666667	1	g	Rhodococcus
asd	10	15	-Inf	-1	-0.666666666666667	1	g	Rhodococcus
ase	15	20	0	0	-0.333333333333333	1	g	Tessaracoccus
ase	10	20	0	0	-0.333333333333333	1	g	Tessaracoccus
ase	10	15	0	0	0	NA	g	Tessaracoccus
asf	10	20	1	1	0.666666666666667	1	g	Caldilinea
asf	15	20	0	0	0	1	g	Caldilinea
asf	10	15	1	1	0.666666666666667	1	g	Caldilinea
asg	10	15	-0.0266633297051442	-192	1825	1	g	Gordonibacter
asg	10	20	-0.0624046947343553	-455	136.333333333334	1	g	Gordonibacter
asg	15	20	-0.0357413650292112	-263	-1688.66666666667	1	g	Gordonibacter
ash	10	15	-Inf	-1	-1	1	g	Formosa
ash	10	20	-Inf	-1	-0.666666666666667	1	g	Formosa
ash	15	20	0	0	0.333333333333333	1	g	Formosa
asi	10	20	0	0	0	NA	g	Gillisia
asi	10	15	-Inf	-2	-2.33333333333333	1	g	Gillisia
asi	15	20	Inf	2	2.33333333333333	1	g	Gillisia
asj	10	15	0.156119201917282	4	-3	1	g	Paenibacillus
asj	10	20	-0.780686971595524	-28	-11	1	g	Paenibacillus
asj	15	20	-0.936806173512806	-32	-8	1	g	Paenibacillus
ask	10	15	0.180572245641821	8	15.3333333333333	1	g	Olsenella
ask	10	20	-0.0418201756946271	-2	5.33333333333333	1	g	Olsenella
ask	15	20	-0.222392421336448	-10	-10	1	g	Olsenella
asl	10	20	-0.625555820327	-1192	-1068.66666666667	1	g	Enterococcus
asl	10	15	-0.109400144235033	-173	-465.333333333333	1	g	Enterococcus
asl	15	20	-0.516155676091967	-1019	-603.333333333333	1	g	Enterococcus
asm	10	20	0	0	6	1	g	Flavobacterium
asm	15	20	-1	-7	-4.66666666666667	1	g	Flavobacterium
asm	10	15	1	7	10.6666666666667	1	g	Flavobacterium
asn	15	20	-0.415037499278844	-1	1.33333333333333	1	g	Bradyrhizobium
asn	10	20	1	4	7	1	g	Bradyrhizobium
asn	10	15	1.41503749927884	5	5.66666666666667	1	g	Bradyrhizobium
aso	15	20	-0.734100488087146	-8359	-5026	1	g	Lactococcus
aso	10	20	-1.09340311266629	-11137	-9031.66666666667	1	g	Lactococcus
aso	10	15	-0.359302624579146	-2778	-4005.66666666667	1	g	Lactococcus
asp	10	20	Inf	10	12.3333333333333	1	g	Sphingobium
asp	15	20	0	0	1.66666666666667	1	g	Sphingobium
asp	10	15	Inf	10	10.6666666666667	1	g	Sphingobium
asq	10	20	-0.415037499278844	-4	-4.66666666666667	1	g	Gemella
asq	15	20	0.169925001442312	2	2.66666666666667	1	g	Gemella
asq	10	15	-0.584962500721156	-6	-7.33333333333333	1	g	Gemella
asr	15	20	-1.93859945533586	-17	-6	1	g	Atopobium
asr	10	20	-1.06413033741972	-12	-8.33333333333333	1	g	Atopobium
asr	10	15	0.874469117916141	5	-2.33333333333333	1	g	Atopobium
ass	15	20	0	0	0.333333333333333	1	g	Blastococcus
ass	10	20	0	0	0	NA	g	Blastococcus
ass	10	15	0	0	-0.333333333333333	1	g	Blastococcus
ast	10	20	-0.347923303420307	-6	-1.66666666666667	1	g	Hymenobacter
ast	15	20	-2.48542682717024	-23	-6.33333333333333	1	g	Hymenobacter
ast	10	15	2.13750352374994	17	4.66666666666666	1	g	Hymenobacter
asu	10	15	Inf	5	4	1	g	Sphingomonas
asu	10	20	Inf	5	0	1	g	Sphingomonas
asu	15	20	0	0	-4	1	g	Sphingomonas
asv	10	20	1	1	1.33333333333333	1	g	Brevibacillus
asv	15	20	-Inf	-1	0.333333333333333	1	g	Brevibacillus
asv	10	15	Inf	2	1	1	g	Brevibacillus
asw	15	20	0	0	0	1	g
asw	10	20	0	0	-0.666666666666667	1	g
asw	10	15	0	0	-0.666666666666667	1	g
asx	10	20	-Inf	-2	-1	1	g	Marinobacter
asx	15	20	0	0	0	1	g	Marinobacter
asx	10	15	-Inf	-2	-1	1	g	Marinobacter
asy	10	20	0	0	-0.666666666666667	1	g	Lysinibacillus
asy	10	15	0	0	-0.333333333333333	1	g	Lysinibacillus
asy	15	20	0	0	-0.333333333333333	1	g	Lysinibacillus
asz	10	20	1	1	1.33333333333333	1	g	Geosporobacter
asz	15	20	1	1	1.33333333333333	1	g	Geosporobacter
asz	10	15	0	0	0	1	g	Geosporobacter
ata	15	20	-2.58496250072116	-5	-2.66666666666667	1	g	Desulfitobacterium
ata	10	20	-1	-3	-1.33333333333333	1	g	Desulfitobacterium
ata	10	15	1.58496250072116	2	1.33333333333333	1	g	Desulfitobacterium
atb	15	20	0.299560281858908	3	-0.666666666666666	1	g	Methylocaldum
atb	10	20	0	0	-1.66666666666667	1	g	Methylocaldum
atb	10	15	-0.299560281858908	-3	-1	1	g	Methylocaldum
atc	10	20	-0.46394709975979	-11	-0.666666666666664	1	g	Mucinivorans
atc	15	20	-1.07400058144378	-21	-12.3333333333333	1	g	Mucinivorans
atc	10	15	0.610053481683987	10	11.6666666666667	1	g	Mucinivorans
atd	10	20	-0.0995356735509144	-1	-0.333333333333332	1	g	Filifactor
atd	15	20	-1.09953567355091	-8	-1.33333333333333	1	g	Filifactor
atd	10	15	1	7	1	1	g	Filifactor
ate	15	20	-0.415037499278844	-5	2.33333333333334	1	g
ate	10	20	-0.415037499278844	-5	0.666666666666668	1	g
ate	10	15	0	0	-1.66666666666667	1	g
atf	15	20	0.415037499278844	1	1	1	g	Glycocaulis
atf	10	20	-Inf	-3	-1.33333333333333	1	g	Glycocaulis
atf	10	15	-Inf	-4	-2.33333333333333	1	g	Glycocaulis
atg	10	20	0	0	0	NA	g	Amphibacillus
atg	15	20	-Inf	-1	-0.333333333333333	1	g	Amphibacillus
atg	10	15	Inf	1	0.333333333333333	1	g	Amphibacillus
ath	10	15	0	0	0	1	g	Jeotgalicoccus
ath	10	20	0	0	0	1	g	Jeotgalicoccus
ath	15	20	0	0	0	1	g	Jeotgalicoccus
ati	10	20	-0.584962500721156	-3	-0.333333333333333	1	g	Lentibacillus
ati	15	20	-1.16992500144231	-5	-1.66666666666667	1	g	Lentibacillus
ati	10	15	0.584962500721156	2	1.33333333333333	1	g	Lentibacillus
atj	15	20	-1.58496250072116	-2	-0.666666666666667	1	g	Virgibacillus
atj	10	20	0.736965594166206	2	1.66666666666667	1	g	Virgibacillus
atj	10	15	2.32192809488736	4	2.33333333333333	1	g	Virgibacillus
atk	10	20	0	0	0	NA	g	Sodalis
atk	15	20	0	0	0.333333333333333	1	g	Sodalis
atk	10	15	0	0	-0.333333333333333	1	g	Sodalis
atl	10	20	-0.357105308001711	-7833	-6220.66666666666	1	g	Clostridioides
atl	10	15	0.0703841550966525	1328	-23.3333333333321	1	g	Clostridioides
atl	15	20	-0.427489463098364	-9161	-6197.33333333333	1	g	Clostridioides
atm	10	20	0	0	-0.333333333333333	1	g	Hathewaya
atm	15	20	0	0	-0.333333333333333	1	g	Hathewaya
atm	10	15	0	0	0	NA	g	Hathewaya
atn	15	20	0	0	-0.666666666666667	1	g	Halomonas
atn	10	20	0	0	-0.666666666666667	1	g	Halomonas
atn	10	15	0	0	0	NA	g	Halomonas
ato	15	20	-0.659771088369694	-69	-45.6666666666667	1	g	Paeniclostridium
ato	10	20	-0.612074346338397	-65	-60	1	g	Paeniclostridium
ato	10	15	0.0476967420312965	4	-14.3333333333333	1	g	Paeniclostridium
atp	10	20	-1	-1	-0.333333333333333	1	g	Thermoclostridium
atp	15	20	-1	-1	-0.666666666666667	1	g	Thermoclostridium
atp	10	15	0	0	0.333333333333333	1	g	Thermoclostridium
atq	10	20	-1	-1	-0.666666666666667	1	g	Acetoanaerobium
atq	15	20	-Inf	-2	-1	1	g	Acetoanaerobium
atq	10	15	Inf	1	0.333333333333333	1	g	Acetoanaerobium
atr	15	20	-0.298992785715307	-319856	-129098.333333333	1	g	Bacteroides
atr	10	20	-0.0510121360443112	-59366	19995.6666666667	1	g	Bacteroides
atr	10	15	0.247980649670996	260490	149094	1	g	Bacteroides
ats	15	20	1	1	0.666666666666667	1	g	Erysipelothrix
ats	10	20	1	1	1	1	g	Erysipelothrix
ats	10	15	0	0	0.333333333333333	1	g	Erysipelothrix
att	10	20	-1.58496250072116	-6	-3.33333333333333	1	g	Hungateiclostridium
att	15	20	-3.16992500144231	-8	-3	1	g	Hungateiclostridium
att	10	15	1.58496250072116	2	-0.333333333333334	1	g	Hungateiclostridium
atu	10	15	0	0	-4	1	g	Thermoanaerobacterium
atu	10	20	0	0	-1	1	g	Thermoanaerobacterium
atu	15	20	0	0	3	1	g	Thermoanaerobacterium
atv	10	15	0	0	2.33333333333333	1	g	Pseudopedobacter
atv	10	20	0	0	1.33333333333333	1	g	Pseudopedobacter
atv	15	20	0	0	-1	1	g	Pseudopedobacter
atw	10	15	0	0	0.333333333333333	1	g	Ruminiclostridium
atw	15	20	-1	-1	0	1	g	Ruminiclostridium
atw	10	20	-1	-1	0.333333333333333	1	g	Ruminiclostridium
atx	15	20	1	1	1.33333333333333	1	g	Moorella
atx	10	20	-Inf	-1	0.666666666666667	1	g	Moorella
atx	10	15	-Inf	-2	-0.666666666666667	1	g	Moorella
aty	15	20	0	0	-0.333333333333333	1	g	Lawsonella
aty	10	15	0	0	0.333333333333333	1	g	Lawsonella
aty	10	20	0	0	0	1	g	Lawsonella
atz	10	15	0.397070952749395	32	23.6666666666667	1	g
atz	10	20	0.579549004534792	44	38	1	g
atz	15	20	0.182478051785397	12	14.3333333333333	1	g
aua	10	20	-0.6463630453853	-13	-6.33333333333333	1	g	Sphingobacterium
aua	10	15	-0.120294233717712	-2	-9.66666666666667	1	g	Sphingobacterium
aua	15	20	-0.526068811667588	-11	3.33333333333334	1	g	Sphingobacterium
aub	10	20	-0.217591435072627	-7	-13	1	g	Treponema
aub	15	20	-0.83650126771712	-22	-11.6666666666667	1	g	Treponema
aub	10	15	0.618909832644494	15	-1.33333333333334	1	g	Treponema
auc	15	20	0	0	-0.333333333333333	1	g	Spirochaeta
auc	10	20	0	0	-0.333333333333333	1	g	Spirochaeta
auc	10	15	0	0	0	NA	g	Spirochaeta
aud	15	20	-0.727920454563199	-168	-39.6666666666666	1	g	Hungatella
aud	10	20	-0.327041018281015	-86	-14.3333333333333	1	g	Hungatella
aud	10	15	0.400879436282184	82	25.3333333333333	1	g	Hungatella
aue	10	20	0	0	-0.333333333333333	1	g	Sedimenticola
aue	15	20	0	0	0	1	g	Sedimenticola
aue	10	15	0	0	-0.333333333333333	1	g	Sedimenticola
auf	10	20	-0.0996757568977682	-442	-310.333333333334	1	g	Ruthenibacterium
auf	15	20	-0.277619816235484	-1159	-853	1	g	Ruthenibacterium
auf	10	15	0.177944059337716	717	542.666666666666	1	g	Ruthenibacterium
aug	15	20	-2.09953567355091	-23	-16.3333333333333	1	g	Mucilaginibacter
aug	10	20	-0.736965594166206	-12	-10.6666666666667	1	g	Mucilaginibacter
aug	10	15	1.36257007938471	11	5.66666666666667	1	g	Mucilaginibacter
auh	15	20	0	0	0.333333333333333	1	g	Limnochorda
auh	10	20	Inf	1	0.666666666666667	1	g	Limnochorda
auh	10	15	Inf	1	0.333333333333333	1	g	Limnochorda
aui	10	20	0	0	-0.333333333333333	1	g	Gottschalkia
aui	15	20	0	0	-0.333333333333333	1	g	Gottschalkia
aui	10	15	0	0	0	1	g	Gottschalkia
auj	10	15	0	0	-5.33333333333333	1	g	Caulobacter
auj	10	20	0	0	-2	1	g	Caulobacter
auj	15	20	0	0	3.33333333333333	1	g	Caulobacter
auk	10	20	0.584962500721156	1	4	1	g	Fermentimonas
auk	15	20	0.584962500721156	1	1.33333333333333	1	g	Fermentimonas
auk	10	15	0	0	2.66666666666667	1	g	Fermentimonas
aum	15	20	0	0	-0.333333333333333	1	g	Sporosarcina
aum	10	20	0	0	-0.333333333333333	1	g	Sporosarcina
aum	10	15	0	0	0	NA	g	Sporosarcina
aun	10	20	0	0	-0.333333333333333	1	g	Rhizobium
aun	15	20	0	0	0	1	g	Rhizobium
aun	10	15	0	0	-0.333333333333333	1	g	Rhizobium
auo	10	20	0.31034012061215	6	-6	1	g
auo	10	15	1.63226821549951	21	3.33333333333334	1	g
auo	15	20	-1.32192809488736	-15	-9.33333333333334	1	g
aup	10	20	0	0	-0.666666666666667	1	g	Leifsonia
aup	15	20	0	0	-0.666666666666667	1	g	Leifsonia
aup	10	15	0	0	0	NA	g	Leifsonia
auq	15	20	0	0	0.333333333333333	1	g	Soehngenia
auq	10	20	-Inf	-2	-1.33333333333333	1	g	Soehngenia
auq	10	15	-Inf	-2	-1.66666666666667	1	g	Soehngenia
aur	15	20	-0.906890595608519	-14	-4.33333333333333	1	g	Fusobacterium
aur	10	20	-1	-15	-11	1	g	Fusobacterium
aur	10	15	-0.0931094043914815	-1	-6.66666666666667	1	g	Fusobacterium
aus	10	20	-0.137667974046394	-7905	-4571	1	g	Bifidobacterium
aus	15	20	-0.282943929422535	-15468	-12333	1	g	Bifidobacterium
aus	10	15	0.145275955376141	7563	7762	1	g	Bifidobacterium
aut	10	20	0	0	-0.333333333333333	1	g	Cedecea
aut	15	20	0	0	0	1	g	Cedecea
aut	10	15	0	0	-0.333333333333333	1	g	Cedecea
auu	15	20	1	1	-0.333333333333333	1	g	Megamonas
auu	10	20	0	0	-0.333333333333333	1	g	Megamonas
auu	10	15	-1	-1	0	1	g	Megamonas
auv	15	20	Inf	2	0	1	g	Providencia
auv	10	20	0	0	-1.66666666666667	1	g	Providencia
auv	10	15	-Inf	-2	-1.66666666666667	1	g	Providencia
auw	10	20	Inf	3	1.33333333333333	1	g	Desulfuromonas
auw	15	20	0	0	-0.666666666666667	1	g	Desulfuromonas
auw	10	15	Inf	3	2	1	g	Desulfuromonas
aux	10	15	0	0	0	NA	g	Acidihalobacter
aux	10	20	0	0	-0.333333333333333	1	g	Acidihalobacter
aux	15	20	0	0	-0.333333333333333	1	g	Acidihalobacter
auy	10	20	0	0	0.333333333333333	1	g	Sulfuricaulis
auy	15	20	0	0	0.333333333333333	1	g	Sulfuricaulis
auy	10	15	0	0	0	1	g	Sulfuricaulis
auz	15	20	0	0	-0.333333333333333	1	g
auz	10	20	0	0	-0.333333333333333	1	g
auz	10	15	0	0	0	NA	g
ava	10	20	Inf	1	1	1	g	Listeria
ava	15	20	0	0	0.666666666666667	1	g	Listeria
ava	10	15	Inf	1	0.333333333333333	1	g	Listeria
avb	10	20	-0.329568157089494	-58	-16.3333333333333	1	g	Petrimonas
avb	10	15	0.0257630960650818	4	-2.33333333333334	1	g	Petrimonas
avb	15	20	-0.355331253154576	-62	-14	1	g	Petrimonas
avc	10	20	0	0	5.66666666666667	1	g	Proteiniphilum
avc	15	20	-1.32192809488736	-6	-1.33333333333333	1	g	Proteiniphilum
avc	10	15	1.32192809488736	6	7	1	g	Proteiniphilum
avd	15	20	Inf	2	1.33333333333333	1	g	Acinetobacter
avd	10	20	0	0	-1.33333333333333	1	g	Acinetobacter
avd	10	15	-Inf	-2	-2.66666666666667	1	g	Acinetobacter
ave	15	20	-Inf	-1	-0.333333333333333	1	g
ave	10	20	0	0	0.666666666666667	1	g
ave	10	15	Inf	1	1	1	g
avg	10	20	0.164119379761107	10	10.6666666666667	1	g	Trueperella
avg	15	20	-0.0712586831698219	-4	-12.6666666666667	1	g	Trueperella
avg	10	15	0.235378062930929	14	23.3333333333333	1	g	Trueperella
avh	10	20	-0.40008120917098	-40570	-28861	1	g	Roseburia
avh	15	20	-0.479386812755822	-47360	-28337.3333333333	1	g	Roseburia
avh	10	15	0.0793056035848422	6790	-523.666666666657	1	g	Roseburia
avi	15	20	0.106915203916512	2	-2.33333333333333	1	g	Megasphaera
avi	10	20	-0.241008099503795	-4	-11	1	g	Megasphaera
avi	10	15	-0.347923303420307	-6	-8.66666666666667	1	g	Megasphaera
avj	15	20	0	0	-0.333333333333333	1	g	Ilyobacter
avj	10	20	0	0	-0.333333333333333	1	g	Ilyobacter
avj	10	15	0	0	0	NA	g	Ilyobacter
avk	10	20	-Inf	-3	-2.66666666666667	1	g	Limnohabitans
avk	15	20	-Inf	-3	-2.66666666666667	1	g	Limnohabitans
avk	10	15	0	0	0	NA	g	Limnohabitans
avl	10	15	0.02294593166608	8	-12.3333333333333	1	g	Akkermansia
avl	10	20	-0.235745184261464	-90	-65.3333333333333	1	g	Akkermansia
avl	15	20	-0.258691115927545	-98	-53	1	g	Akkermansia
avm	10	15	0.954196310386875	15	7.33333333333333	1	g	Herbinix
avm	10	20	-0.0458036896131248	-1	7	1	g	Herbinix
avm	15	20	-1	-16	-0.333333333333336	1	g	Herbinix
avn	10	20	0	0	-0.333333333333333	1	g	Mycobacterium
avn	10	15	0	0	0	NA	g	Mycobacterium
avn	15	20	0	0	-0.333333333333333	1	g	Mycobacterium
avo	10	15	0	0	0	NA	g	Laribacter
avo	10	20	0	0	-6.33333333333333	1	g	Laribacter
avo	15	20	0	0	-6.33333333333333	1	g	Laribacter
avp	10	15	-Inf	-1	-7	1	g	Enterobacter
avp	10	20	-Inf	-6	-21	1	g	Enterobacter
avp	15	20	-2.58496250072116	-5	-14	1	g	Enterobacter
avq	10	20	-0.601450623509725	-120	-112.333333333333	1	g	Faecalibaculum
avq	10	15	-0.351472370501378	-64	-44	1	g	Faecalibaculum
avq	15	20	-0.249978253008347	-56	-68.3333333333333	1	g	Faecalibaculum
avr	10	20	-0.560376862442883	-103	-75.3333333333333	1	g	Turicibacter
avr	15	20	-0.373560863302685	-73	-57	1	g	Turicibacter
avr	10	15	-0.186815999140198	-30	-18.3333333333333	1	g	Turicibacter
avs	15	20	Inf	1	1	1	g	Tistrella
avs	10	20	0	0	1	1	g	Tistrella
avs	10	15	-Inf	-1	0	1	g	Tistrella
avt	15	20	0	0	0.666666666666667	1	g	Aquimarina
avt	10	20	0	0	0.333333333333333	1	g	Aquimarina
avt	10	15	0	0	-0.333333333333333	1	g	Aquimarina
avu	10	20	0.833990048561071	18	18.3333333333333	1	g	Pseudodesulfovibrio
avu	15	20	0.383328639551506	7	14.3333333333333	1	g	Pseudodesulfovibrio
avu	10	15	0.450661409009565	11	4	1	g	Pseudodesulfovibrio
avv	10	20	-1	-2	-3.66666666666667	1	g
avv	15	20	0	0	-3.33333333333333	1	g
avv	10	15	-1	-2	-0.333333333333333	1	g
avw	15	20	-0.311201688294304	-26	-35	1	g	Rothia
avw	10	20	-0.284729476933113	-24	-18.6666666666667	1	g	Rothia
avw	10	15	0.0264722113611912	2	16.3333333333333	1	g	Rothia
avx	15	20	-0.421826664941483	-90	-48	1	g	Desulfovibrio
avx	10	20	0.0943788237790472	24	22.3333333333333	1	g	Desulfovibrio
avx	10	15	0.51620548872053	114	70.3333333333333	1	g	Desulfovibrio
avy	10	20	0	0	-0.333333333333333	1	g	Algoriphagus
avy	15	20	0	0	-0.333333333333333	1	g	Algoriphagus
avy	10	15	0	0	0	NA	g	Algoriphagus
avz	10	15	0	0	-1	1	g	Peptoclostridium
avz	10	20	-Inf	-1	-0.333333333333333	1	g	Peptoclostridium
avz	15	20	-Inf	-1	0.666666666666667	1	g	Peptoclostridium
awa	10	20	0	0	2.66666666666667	1	g	Gemmatimonas
awa	15	20	0	0	2	1	g	Gemmatimonas
awa	10	15	0	0	0.666666666666667	1	g	Gemmatimonas
awb	15	20	-0.361953616673374	-65935	-28940.3333333333	1	g	Eubacterium
awb	10	20	-0.15278982995725	-29861	-7217.33333333331	1	g	Eubacterium
awb	10	15	0.209163786716123	36074	21723	1	g	Eubacterium
awc	10	20	0	0	0	1	g	Algibacter
awc	15	20	0	0	-0.333333333333333	1	g	Algibacter
awc	10	15	0	0	0.333333333333333	1	g	Algibacter
awd	10	20	-0.0934268639682688	-38	-24	1	g	Propionibacterium
awd	10	15	-0.156314569923659	-65	57.6666666666667	1	g	Propionibacterium
awd	15	20	0.0628877059553904	27	-81.6666666666667	1	g	Propionibacterium
awe	10	20	-1	-1	-0.333333333333333	1	g	Cutibacterium
awe	15	20	0	0	-0.666666666666667	1	g	Cutibacterium
awe	10	15	-1	-1	0.333333333333333	1	g	Cutibacterium
awf	15	20	-Inf	-3	-5	1	g	Mycoplasma
awf	10	20	0	0	-2	1	g	Mycoplasma
awf	10	15	Inf	3	3	1	g	Mycoplasma
awg	15	20	-0.584962500721156	-2	-1	1	g	Pseudopropionibacterium
awg	10	20	-1	-3	-1.66666666666667	1	g	Pseudopropionibacterium
awg	10	15	-0.415037499278844	-1	-0.666666666666667	1	g	Pseudopropionibacterium
awh	10	20	-Inf	-2	-2.33333333333333	1	g	Serratia
awh	15	20	-Inf	-2	-2.33333333333333	1	g	Serratia
awh	10	15	0	0	0	1	g	Serratia
awi	10	20	0	0	0	NA	g	Euzebyella
awi	15	20	0	0	0.333333333333333	1	g	Euzebyella
awi	10	15	0	0	-0.333333333333333	1	g	Euzebyella
awj	15	20	0	0	1	1	g	Leptospirillum
awj	10	20	0	0	0	NA	g	Leptospirillum
awj	10	15	0	0	-1	1	g	Leptospirillum
awk	15	20	-Inf	-1	-1	1	g	Mycolicibacterium
awk	10	20	1	1	0.333333333333333	1	g	Mycolicibacterium
awk	10	15	Inf	2	1.33333333333333	1	g	Mycolicibacterium
awl	10	20	0	0	0	NA	g	Bosea
awl	15	20	0	0	0.333333333333333	1	g	Bosea
awl	10	15	0	0	-0.333333333333333	1	g	Bosea
awm	10	15	0	0	0.333333333333333	1	g	Alicycliphilus
awm	10	20	0	0	0	1	g	Alicycliphilus
awm	15	20	0	0	-0.333333333333333	1	g	Alicycliphilus
awn	10	20	-0.0623382470947234	-133	119.333333333333	1	g	Muribaculum
awn	15	20	-0.298043752885015	-587	-206.333333333333	1	g	Muribaculum
awn	10	15	0.235705505790291	454	325.666666666667	1	g	Muribaculum
awo	15	20	Inf	2	-0.666666666666667	1	g	Ereboglobus
awo	10	20	Inf	1	-1	1	g	Ereboglobus
awo	10	15	-1	-1	-0.333333333333333	1	g	Ereboglobus
awp	10	20	0	0	0.333333333333333	1	g	Flavivirga
awp	15	20	0	0	0	NA	g	Flavivirga
awp	10	15	0	0	0.333333333333333	1	g	Flavivirga
awq	10	20	-0.454439402248719	-7649	-5613	1	g	Christensenella
awq	10	15	0.061925911414619	868	-811.666666666668	1	g	Christensenella
awq	15	20	-0.516365313663338	-8517	-4801.33333333333	1	g	Christensenella
awr	10	20	0	0	-0.333333333333333	1	g	Candidatus Promineofilum
awr	15	20	0	0	0	1	g	Candidatus Promineofilum
awr	10	15	0	0	-0.333333333333333	1	g	Candidatus Promineofilum
aws	15	20	-0.495595438929832	-5762	-3301.33333333333	1	g	Lachnoclostridium
aws	10	20	-0.432639151277177	-5135	-3834.66666666667	1	g	Lachnoclostridium
aws	10	15	0.0629562876526555	627	-533.333333333332	1	g	Lachnoclostridium
awt	15	20	-0.188164119727355	-73	-20.3333333333334	1	g
awt	10	20	0.0498759066395696	21	23.3333333333334	1	g
awt	10	15	0.238040026366924	94	43.6666666666667	1	g
awu	10	20	-0.668666114939885	-67220	-44446.3333333333	1	g
awu	15	20	-0.693838573624051	-69192	-32667.3333333333	1	g
awu	10	15	0.0251724586841657	1972	-11779	1	g
awv	10	20	0	0	0.333333333333333	1	g	Lacunisphaera
awv	15	20	0	0	0	NA	g	Lacunisphaera
awv	10	15	0	0	0.333333333333333	1	g	Lacunisphaera
aww	15	20	-Inf	-1	-1.33333333333333	1	g	Agrobacterium
aww	10	20	-Inf	-1	0	1	g	Agrobacterium
aww	10	15	0	0	1.33333333333333	1	g	Agrobacterium
awx	15	20	0	0	0	1	g	Hafnia
awx	10	20	0	0	-0.333333333333333	1	g	Hafnia
awx	10	15	0	0	-0.333333333333333	1	g	Hafnia
awy	10	20	-Inf	-2	-1.66666666666667	1	g	Corallococcus
awy	15	20	0	0	-0.666666666666667	1	g	Corallococcus
awy	10	15	-Inf	-2	-1	1	g	Corallococcus
awz	10	15	0.434628227636725	45	-8	1	g	Butyrivibrio
awz	10	20	-0.647520813717147	-98	-33	1	g	Butyrivibrio
awz	15	20	-1.08214904135387	-143	-25	1	g	Butyrivibrio
axa	10	15	0	0	0.333333333333333	1	g	Arachidicoccus
axa	10	20	0	0	0	1	g	Arachidicoccus
axa	15	20	0	0	-0.333333333333333	1	g	Arachidicoccus
axb	10	20	-0.242424126158508	-43	-38	1	g	Murdochiella
axb	10	15	-0.100762976934917	-17	-11	1	g	Murdochiella
axb	15	20	-0.141661149223591	-26	-27	1	g	Murdochiella
axc	10	15	-Inf	-1	0.666666666666667	1	g	Ezakiella
axc	10	20	-Inf	-2	-1	1	g	Ezakiella
axc	15	20	-1	-1	-1.66666666666667	1	g	Ezakiella
axd	10	15	Inf	1	1	1	g	Paludibacter
axd	10	20	0	0	0.333333333333333	1	g	Paludibacter
axd	15	20	-Inf	-1	-0.666666666666667	1	g	Paludibacter
axf	10	20	0	0	-0.333333333333333	1	g	Actinoplanes
axf	10	15	0	0	-0.333333333333333	1	g	Actinoplanes
axf	15	20	0	0	0	1	g	Actinoplanes
axg	10	20	-1.14684138832927	-17	-13	1	g	Libanicoccus
axg	15	20	-0.866733469136536	-14	-14.3333333333333	1	g	Libanicoccus
axg	10	15	-0.280107919192735	-3	1.33333333333333	1	g	Libanicoccus
axh	15	20	-0.584962500721156	-27	-18.3333333333333	1	g	Ndongobacter
axh	10	20	-0.432959407276106	-21	-20.3333333333333	1	g	Ndongobacter
axh	10	15	0.15200309344505	6	-2	1	g	Ndongobacter
axi	15	20	-0.214124805352848	-4	1.33333333333333	1	g	Propionimicrobium
axi	10	20	0.31194400631474	7	3.33333333333333	1	g	Propionimicrobium
axi	10	15	0.526068811667588	11	2	1	g	Propionimicrobium
axj	10	20	-Inf	-1	-1.33333333333333	1	g	Oceanithermus
axj	15	20	-Inf	-1	0.333333333333333	1	g	Oceanithermus
axj	10	15	0	0	-1.66666666666667	1	g	Oceanithermus
axk	10	20	-0.736965594166206	-4	-3.66666666666667	1	g	Acidaminococcus
axk	15	20	-1.32192809488736	-6	-3.33333333333333	1	g	Acidaminococcus
axk	10	15	0.584962500721156	2	-0.333333333333334	1	g	Acidaminococcus
axl	15	20	0	0	-0.333333333333333	1	g	Pajaroellobacter
axl	10	20	0	0	-0.333333333333333	1	g	Pajaroellobacter
axl	10	15	0	0	0	NA	g	Pajaroellobacter
axm	15	20	-2.11547721741994	-10	-1.66666666666667	1	g	Selenomonas
axm	10	20	-0.53051471669878	-4	-1	1	g	Selenomonas
axm	10	15	1.58496250072116	6	0.666666666666666	1	g	Selenomonas
axn	10	20	0	0	0.333333333333333	1	g	Candidatus Nanopelagicus
axn	15	20	0	0	0	NA	g	Candidatus Nanopelagicus
axn	10	15	0	0	0.333333333333333	1	g	Candidatus Nanopelagicus
axo	10	15	-1.12553088208386	-13	-9	1	g	Pedobacter
axo	10	20	-0.540568381362703	-5	-0.333333333333334	1	g	Pedobacter
axo	15	20	0.584962500721156	8	8.66666666666667	1	g	Pedobacter
axp	10	20	-1	-1	-1.33333333333333	1	g
axp	15	20	-1	-1	-1.66666666666667	1	g
axp	10	15	0	0	0.333333333333333	1	g
axq	15	20	0	0	-0.666666666666667	1	g	Fuerstia
axq	10	20	0	0	-0.333333333333333	1	g	Fuerstia
axq	10	15	0	0	0.333333333333333	1	g	Fuerstia
axr	10	20	0	0	-0.333333333333333	1	g	Macrococcus
axr	15	20	0	0	-0.333333333333333	1	g	Macrococcus
axr	10	15	0	0	0	NA	g	Macrococcus
axs	10	20	0	0	-1.33333333333333	1	g	Pelobacter
axs	10	15	-1	-1	-1	1	g	Pelobacter
axs	15	20	1	1	-0.333333333333333	1	g	Pelobacter
axt	10	20	-3	-7	-3.33333333333333	1	g	Tumebacillus
axt	15	20	-2	-6	-2.66666666666667	1	g	Tumebacillus
axt	10	15	-1	-1	-0.666666666666667	1	g	Tumebacillus
axu	15	20	Inf	1	1.33333333333333	1	g
axu	10	20	0	0	-0.666666666666667	1	g
axu	10	15	-Inf	-1	-2	1	g
axv	15	20	0	0	1	1	g	Streptomyces
axv	10	20	Inf	1	1.33333333333333	1	g	Streptomyces
axv	10	15	Inf	1	0.333333333333333	1	g	Streptomyces
axw	10	20	-0.366322214245816	-37	-51.3333333333333	1	g	Ralstonia
axw	15	20	-0.57190634789571	-54	-68.6666666666667	1	g	Ralstonia
axw	10	15	0.205584133649894	17	17.3333333333333	1	g	Ralstonia
axx	10	20	0	0	0.333333333333333	1	g	Marinilactibacillus
axx	15	20	0	0	0	1	g	Marinilactibacillus
axx	10	15	0	0	0.333333333333333	1	g	Marinilactibacillus
axy	15	20	0	0	-0.333333333333333	1	g
axy	10	20	0	0	-0.333333333333333	1	g
axy	10	15	0	0	0	NA	g
axz	15	20	-0.223964841155202	-22	-23.6666666666667	1	g	Peptoniphilus
axz	10	20	-0.71822903158462	-60	-57	1	g	Peptoniphilus
axz	10	15	-0.494264190429419	-38	-33.3333333333333	1	g	Peptoniphilus
aya	10	20	0	0	0.333333333333333	1	g	Sphingorhabdus
aya	15	20	0	0	0	NA	g	Sphingorhabdus
aya	10	15	0	0	0.333333333333333	1	g	Sphingorhabdus
ayb	10	15	0	0	0	NA	g	Paraburkholderia
ayb	10	20	0	0	-0.666666666666667	1	g	Paraburkholderia
ayb	15	20	0	0	-0.666666666666667	1	g	Paraburkholderia
ayc	10	20	0	0	0.666666666666667	1	g	Methylomusa
ayc	15	20	0	0	2	1	g	Methylomusa
ayc	10	15	0	0	-1.33333333333333	1	g	Methylomusa
ayd	15	20	0	0	0.666666666666667	1	g	Seonamhaeicola
ayd	10	20	0	0	0	NA	g	Seonamhaeicola
ayd	10	15	0	0	-0.666666666666667	1	g	Seonamhaeicola
aye	10	20	0.584962500721156	1	1.33333333333333	1	g	Phreatobacter
aye	15	20	-1	-1	-1.66666666666667	1	g	Phreatobacter
aye	10	15	1.58496250072116	2	3	1	g	Phreatobacter
ayf	10	20	0	0	-0.333333333333333	1	g	Sedimentisphaera
ayf	10	15	0	0	0	NA	g	Sedimentisphaera
ayf	15	20	0	0	-0.333333333333333	1	g	Sedimentisphaera
ayg	10	20	-0.898120385980786	-76	-72.6666666666667	1	g	Phoenicibacter
ayg	15	20	-0.426814667055197	-42	-36.3333333333333	1	g	Phoenicibacter
ayg	10	15	-0.471305718925589	-34	-36.3333333333333	1	g	Phoenicibacter
ayh	15	20	0	0	0.333333333333333	1	g
ayh	10	20	0	0	0	NA	g
ayh	10	15	0	0	-0.333333333333333	1	g
ayi	15	20	-0.91899218088696	-3377	-2286.33333333333	1	g	Campylobacter
ayi	10	20	-0.904602977207443	-3339	-2460	1	g	Campylobacter
ayi	10	15	0.0143892036795164	38	-173.666666666667	1	g	Campylobacter
ayj	10	20	0	0	-1.33333333333333	1	g	Nostoc
ayj	15	20	0	0	-0.333333333333333	1	g	Nostoc
ayj	10	15	0	0	-1	1	g	Nostoc
ayk	10	20	-Inf	-2	-1.66666666666667	1	g	Arcobacter
ayk	15	20	-Inf	-2	-2	1	g	Arcobacter
ayk	10	15	0	0	0.333333333333333	1	g	Arcobacter
ayl	15	20	0	0	0	NA	g	Azoarcus
ayl	10	20	0	0	1.66666666666667	1	g	Azoarcus
ayl	10	15	0	0	1.66666666666667	1	g	Azoarcus
aym	15	20	-0.279853811743221	-143	-114.666666666667	1	g	Monoglobus
aym	10	20	-0.187824673250875	-99	-93	1	g	Monoglobus
aym	10	15	0.0920291384923455	44	21.6666666666666	1	g	Monoglobus
ayn	10	20	0	0	-1	1	g	Sulfuriferula
ayn	15	20	0	0	-1	1	g	Sulfuriferula
ayn	10	15	0	0	0	NA	g	Sulfuriferula
ayo	10	15	0	0	-2.66666666666667	1	g	Desulfobulbus
ayo	10	20	0	0	0	NA	g	Desulfobulbus
ayo	15	20	0	0	2.66666666666667	1	g	Desulfobulbus
ayp	10	15	0	0	0	1	g	Brevefilum
ayp	10	20	0	0	-0.333333333333333	1	g	Brevefilum
ayp	15	20	0	0	-0.333333333333333	1	g	Brevefilum
ayq	10	15	Inf	1	1.33333333333333	1	g	Streptosporangium
ayq	15	20	0	0	0	NA	g	Streptosporangium
ayq	10	20	Inf	1	1.33333333333333	1	g	Streptosporangium
ayr	15	20	0	0	4.33333333333333	1	g	Parolsenella
ayr	10	20	1.58496250072116	8	6.66666666666667	1	g	Parolsenella
ayr	10	15	1.58496250072116	8	2.33333333333333	1	g	Parolsenella
ays	15	20	0	0	0	NA	g	Nocardiopsis
ays	10	15	0	0	7.33333333333333	1	g	Nocardiopsis
ays	10	20	0	0	7.33333333333333	1	g	Nocardiopsis
ayt	10	15	Inf	1	1	1	g	Thermobifida
ayt	10	20	Inf	1	1	1	g	Thermobifida
ayt	15	20	0	0	0	NA	g	Thermobifida
ayu	10	20	-0.137108527554495	-5496	-2998.66666666667	1	g	Parabacteroides
ayu	10	15	0.213105548631699	7570	3209.33333333333	1	g	Parabacteroides
ayu	15	20	-0.350214076186194	-13066	-6208	1	g	Parabacteroides
ayv	10	20	0	0	0.333333333333333	1	g
ayv	15	20	0	0	0	NA	g
ayv	10	15	0	0	0.333333333333333	1	g
ayw	15	20	0	0	0.666666666666667	1	g	Mariniflexile
ayw	10	20	0	0	0	1	g	Mariniflexile
ayw	10	15	0	0	-0.666666666666667	1	g	Mariniflexile
ayx	15	20	-2.32192809488736	-4	-2.33333333333333	1	g	Pusillimonas
ayx	10	20	-0.736965594166206	-2	-2	1	g	Pusillimonas
ayx	10	15	1.58496250072116	2	0.333333333333333	1	g	Pusillimonas
ayy	10	20	0	0	0	1	g	Chitinophaga
ayy	15	20	0	0	0.333333333333333	1	g	Chitinophaga
ayy	10	15	0	0	-0.333333333333333	1	g	Chitinophaga
ayz	10	20	-Inf	-1	-0.666666666666667	1	g
ayz	15	20	-Inf	-1	-1	1	g
ayz	10	15	0	0	0.333333333333333	1	g
aza	15	20	-0.281359064046875	-365	-203	1	g	Escherichia
aza	10	20	-0.10304161705245	-142	252	1	g	Escherichia
aza	10	15	0.178317446994425	223	455	1	g	Escherichia
azb	15	20	0	0	0	NA	g	Thalassospira
azb	10	20	0	0	0.333333333333333	1	g	Thalassospira
azb	10	15	0	0	0.333333333333333	1	g	Thalassospira
azc	10	20	Inf	2	1.33333333333333	1	g	Mobiluncus
azc	15	20	0	0	1.66666666666667	1	g	Mobiluncus
azc	10	15	Inf	2	-0.333333333333333	1	g	Mobiluncus
azd	10	15	0	0	-0.333333333333333	1	g	Exiguobacterium
azd	10	20	0	0	0	NA	g	Exiguobacterium
azd	15	20	0	0	0.333333333333333	1	g	Exiguobacterium
aze	10	20	0	0	-1.33333333333333	1	g	Oceanobacillus
aze	15	20	0	0	-1.33333333333333	1	g	Oceanobacillus
aze	10	15	0	0	0	NA	g	Oceanobacillus
azf	15	20	-Inf	-1	-1.33333333333333	1	g
azf	10	20	-Inf	-1	-1	1	g
azf	10	15	0	0	0.333333333333333	1	g
azg	10	20	0	0	-0.333333333333333	1	g	Acidipropionibacterium
azg	15	20	0	0	0	1	g	Acidipropionibacterium
azg	10	15	0	0	-0.333333333333333	1	g	Acidipropionibacterium
azh	10	20	0	0	0.333333333333333	1	g	Tamlana
azh	10	15	0	0	0.333333333333333	1	g	Tamlana
azh	15	20	0	0	0	NA	g	Tamlana
azi	10	20	-0.584962500721156	-1	-1	1	g
azi	15	20	-Inf	-3	0	1	g
azi	10	15	Inf	2	-1	1	g
azj	15	20	0	0	0	NA	g
azj	10	20	0	0	0.333333333333333	1	g
azj	10	15	0	0	0.333333333333333	1	g
azk	15	20	-Inf	-1	-0.666666666666667	1	g	Alkaliphilus
azk	10	20	-Inf	-1	-0.666666666666667	1	g	Alkaliphilus
azk	10	15	0	0	0	NA	g	Alkaliphilus
azl	10	20	0	0	-2	1	g	Mesorhizobium
azl	15	20	0	0	-2	1	g	Mesorhizobium
azl	10	15	0	0	0	NA	g	Mesorhizobium
azm	10	20	-0.45504190535438	-1154	-828.666666666667	1	g	Mordavella
azm	15	20	-0.47464531008303	-1196	-744.333333333333	1	g	Mordavella
azm	10	15	0.0196034047286503	42	-84.3333333333335	1	g	Mordavella
azn	15	20	-0.341723028676603	-3726	-1644.66666666667	1	g	Butyricimonas
azn	10	20	-0.120528582716275	-1416	-307.333333333332	1	g	Butyricimonas
azn	10	15	0.221194445960328	2310	1337.33333333333	1	g	Butyricimonas
azo	15	20	-0.37258726798918	-6466	-5044.66666666667	1	g
azo	10	20	-0.293031877322274	-5222	-3711	1	g
azo	10	15	0.0795553906669065	1244	1333.66666666667	1	g
azp	10	20	0.282561029305123	516	537.666666666667	1	g
azp	15	20	-0.0719326572205365	-116	-142	1	g
azp	10	15	0.35449368652566	632	679.666666666667	1	g
azq	10	15	-Inf	-1	-1	1	g	Ruegeria
azq	10	20	0	0	0	NA	g	Ruegeria
azq	15	20	Inf	1	1	1	g	Ruegeria
azr	10	20	-Inf	-1	-2.33333333333333	1	g	Helicobacter
azr	15	20	-Inf	-1	-2.66666666666667	1	g	Helicobacter
azr	10	15	0	0	0.333333333333333	1	g	Helicobacter
azs	15	20	-0.348235932542353	-4139	-3190.33333333333	1	g	Oscillibacter
azs	10	20	-0.162673716759575	-2058	-1405.66666666667	1	g	Oscillibacter
azs	10	15	0.185562215782778	2081	1784.66666666667	1	g	Oscillibacter
azt	10	20	-0.164885826571005	-2423	-1844	1	g
azt	15	20	-0.312154677811746	-4365	-3537.66666666667	1	g
azt	10	15	0.147268851240741	1942	1693.66666666667	1	g
azu	10	20	-0.148079859623703	-49420	-29555.6666666667	1	g
azu	10	15	0.197241432173112	58422	33944.3333333333	1	g
azu	15	20	-0.345321291796815	-107842	-63500	1	g
azv	10	20	0	0	0	1	g	Allokutzneria
azv	15	20	0	0	-0.333333333333333	1	g	Allokutzneria
azv	10	15	0	0	0.333333333333333	1	g	Allokutzneria
azw	15	20	0	0	-2.66666666666667	1	g	Spiroplasma
azw	10	20	0	0	-2.66666666666667	1	g	Spiroplasma
azw	10	15	0	0	0	NA	g	Spiroplasma
azx	15	20	-0.146179830651471	-3534	-2569.66666666667	1	g	Alistipes
azx	10	20	0.13354649263067	3557	4506	1	g	Alistipes
azx	10	15	0.279726323282141	7091	7075.66666666667	1	g	Alistipes
azy	10	20	-1.16992500144231	-5	-4.33333333333333	1	g	Dialister
azy	15	20	-0.362570079384708	-2	-1.66666666666667	1	g	Dialister
azy	10	15	-0.807354922057604	-3	-2.66666666666667	1	g	Dialister
baa	10	20	0	0	0.333333333333333	1	g	Miniimonas
baa	15	20	0	0	0	1	g	Miniimonas
baa	10	15	0	0	0.333333333333333	1	g	Miniimonas
bac	15	20	-Inf	-1	0.333333333333333	1	g	Dokdonia
bac	10	20	0	0	0.333333333333333	1	g	Dokdonia
bac	10	15	Inf	1	0	1	g	Dokdonia
bad	15	20	-Inf	-3	-3	1	g	Desulfatibacillum
bad	10	20	-1.58496250072116	-2	-2	1	g	Desulfatibacillum
bad	10	15	Inf	1	1	1	g	Desulfatibacillum
baf	10	20	0	0	-0.666666666666667	1	g	Thiomicrorhabdus
baf	15	20	0	0	-0.666666666666667	1	g	Thiomicrorhabdus
baf	10	15	0	0	0	NA	g	Thiomicrorhabdus
bag	10	15	2	3	1	1	g
bag	10	20	0	0	1	1	g
bag	15	20	-2	-3	0	1	g
bah	10	15	-Inf	-1	0	1	g	Nocardia
bah	10	20	0	0	0.333333333333333	1	g	Nocardia
bah	15	20	Inf	1	0.333333333333333	1	g	Nocardia
bai	10	20	0	0	-0.333333333333333	1	g	Runella
bai	10	15	0	0	0	NA	g	Runella
bai	15	20	0	0	-0.333333333333333	1	g	Runella
baj	10	15	Inf	2	2	1	g	Methylocella
baj	10	20	-1	-2	-1.66666666666667	1	g	Methylocella
baj	15	20	-Inf	-4	-3.66666666666667	1	g	Methylocella
bak	10	15	0	0	-2.33333333333333	1	g	Desulfobacter
bak	10	20	-Inf	-4	-3.66666666666667	1	g	Desulfobacter
bak	15	20	-Inf	-4	-1.33333333333333	1	g	Desulfobacter
bal	10	20	0	0	0.333333333333333	1	g	Pseudoflavitalea
bal	10	15	0	0	0	1	g	Pseudoflavitalea
bal	15	20	0	0	0.333333333333333	1	g	Pseudoflavitalea
bam	10	20	0	0	0.333333333333333	1	g
bam	15	20	0	0	0.666666666666667	1	g
bam	10	15	0	0	-0.333333333333333	1	g
ban	15	20	0	0	6	1	g	Thermoanaerobacter
ban	10	20	0	0	0	NA	g	Thermoanaerobacter
ban	10	15	0	0	-6	1	g	Thermoanaerobacter
bao	15	20	-0.415037499278844	-1	0.333333333333333	1	g	Haliscomenobacter
bao	10	20	0.584962500721156	2	2.66666666666667	1	g	Haliscomenobacter
bao	10	15	1	3	2.33333333333333	1	g	Haliscomenobacter
bap	10	20	0	0	-1	1	g	Tenacibaculum
bap	15	20	0	0	-1	1	g	Tenacibaculum
bap	10	15	0	0	0	NA	g	Tenacibaculum
baq	10	20	0	0	-0.333333333333333	1	g	Fastidiosipila
baq	15	20	0	0	0	1	g	Fastidiosipila
baq	10	15	0	0	-0.333333333333333	1	g	Fastidiosipila
bar	15	20	0	0	-0.666666666666667	1	g	Cloacibacterium
bar	10	20	Inf	2	1.33333333333333	1	g	Cloacibacterium
bar	10	15	Inf	2	2	1	g	Cloacibacterium
bas	15	20	0.584962500721156	1	1.33333333333333	1	g	Halocella
bas	10	20	-1	-1	-1	1	g	Halocella
bas	10	15	-1.58496250072116	-2	-2.33333333333333	1	g	Halocella
bat	10	20	0	0	0	1	g	Rummeliibacillus
bat	15	20	0	0	1	1	g	Rummeliibacillus
bat	10	15	0	0	-1	1	g	Rummeliibacillus
bau	10	15	0.345135486048687	10	-68	1	g	Klebsiella
bau	10	20	0.128324096975539	4	-24.6666666666667	1	g	Klebsiella
bau	15	20	-0.216811389073148	-6	43.3333333333333	1	g	Klebsiella
bav	10	20	-Inf	-1	-1	1	g	Vibrio
bav	15	20	1.58496250072116	2	1	1	g	Vibrio
bav	10	15	-Inf	-3	-2	1	g	Vibrio
baw	15	20	0	0	-1.33333333333333	1	g	Plantibacter
baw	10	20	0	0	0	1	g	Plantibacter
baw	10	15	0	0	1.33333333333333	1	g	Plantibacter
bax	10	20	0	0	0	1	g	Cohnella
bax	15	20	Inf	1	0.333333333333333	1	g	Cohnella
bax	10	15	-Inf	-1	-0.333333333333333	1	g	Cohnella
bay	10	20	0.0367585500101179	4	5.66666666666666	1	g	Veillonella
bay	10	15	0.113210610447991	12	6.66666666666666	1	g	Veillonella
bay	15	20	-0.0764520604378732	-8	-1	1	g	Veillonella
baz	10	20	0	0	0.333333333333333	1	g	Thermus
baz	15	20	0	0	-0.333333333333333	1	g	Thermus
baz	10	15	0	0	0.666666666666667	1	g	Thermus
bba	15	20	0	0	1.66666666666667	1	g	Glaciecola
bba	10	20	0	0	-0.666666666666667	1	g	Glaciecola
bba	10	15	0	0	-2.33333333333333	1	g	Glaciecola
bbb	15	20	0	0	0	1	g
[truncated: 3,470 more rows]

## Sheet: S2_kits
taxon_id	treatment_1	treatment_2	log2_median_ratio	median_diff	mean_diff	wilcox_p_value	tax_rank	tax_name
aab	Kappa	Nextera	-0.441333535849255	-971069	8461.66666666651	0.94413407821229	k	Bacteria
aab	Kappa	QIAseq	-0.77241208620691	-1921530	-270906.666666667	1	k	Bacteria
aab	Nextera	QIAseq	-0.331078550357656	-950461	-279368.333333333	0.94413407821229	k	Bacteria
aaf	Kappa	Nextera	-0.380050798842048	-469062	142359	0.94413407821229	p	Bacteroidetes
aaf	Nextera	QIAseq	-0.352769328871232	-561056	-226874.666666667	0.94413407821229	p	Bacteroidetes
aaf	Kappa	QIAseq	-0.732820127713279	-1030118	-84515.6666666667	1	p	Bacteroidetes
aag	Nextera	QIAseq	-0.172525901322294	-209859	-98845.3333333335	0.94413407821229	p	Firmicutes
aag	Kappa	Nextera	-0.42175319600784	-418765	-87495.3333333333	0.94413407821229	p	Firmicutes
aag	Kappa	QIAseq	-0.594279097330134	-628624	-186340.666666667	1	p	Firmicutes
aah	Kappa	QIAseq	-0.590336862977973	-8354	-2269.33333333333	1	p	Proteobacteria
aah	Nextera	QIAseq	-0.292054118996417	-4559	3.33333333333212	0.94413407821229	p	Proteobacteria
aah	Kappa	Nextera	-0.298282743981556	-3795	-2272.66666666666	0.94413407821229	p	Proteobacteria
aai	Kappa	Nextera	-0.236367365432025	-26326	-44254.3333333333	0.904945280859279	p	Actinobacteria
aai	Kappa	QIAseq	0.0367059952613824	3715	2286	1	p	Actinobacteria
aai	Nextera	QIAseq	0.273073360693407	30041	46540.3333333333	0.904945280859279	p	Actinobacteria
aak	Kappa	Nextera	3	14	13	0.904945280859279	p	Synergistetes
aak	Nextera	QIAseq	-3.16992500144231	-16	-14	0.904945280859279	p	Synergistetes
aak	Kappa	QIAseq	-0.169925001442312	-2	-1	1	p	Synergistetes
aal	Nextera	QIAseq	-0.541108211131729	-76	-44.6666666666667	0.94413407821229	p	Spirochaetes
aal	Kappa	Nextera	-0.31761510201628	-33	39	1	p	Spirochaetes
aal	Kappa	QIAseq	-0.858723313148008	-109	-5.66666666666666	1	p	Spirochaetes
aam	Nextera	QIAseq	-2.32192809488736	-4	-3.33333333333333	0.904945280859279	p	Cyanobacteria
aam	Kappa	QIAseq	-2.32192809488736	-4	-3.66666666666667	0.904945280859279	p	Cyanobacteria
aam	Kappa	Nextera	0	0	-0.333333333333333	1	p	Cyanobacteria
aan	Kappa	QIAseq	-1.58496250072116	-2	-2	0.904945280859279	p	Deferribacteres
aan	Kappa	Nextera	Inf	1	0.666666666666667	0.94413407821229	p	Deferribacteres
aan	Nextera	QIAseq	-Inf	-3	-2.66666666666667	0.904945280859279	p	Deferribacteres
aao	Kappa	Nextera	Inf	2	2	0.904945280859279	p	Deinococcus-Thermus
aao	Nextera	QIAseq	-Inf	-3	-3.33333333333333	0.904945280859279	p	Deinococcus-Thermus
aao	Kappa	QIAseq	-0.584962500721156	-1	-1.33333333333333	0.904945280859279	p	Deinococcus-Thermus
aap	Kappa	Nextera	Inf	1	0.666666666666667	0.94413407821229	p	Thermotogae
aap	Nextera	QIAseq	-Inf	-2	-0.666666666666667	0.94413407821229	p	Thermotogae
aap	Kappa	QIAseq	-1	-1	0	1	p	Thermotogae
aar	Nextera	QIAseq	-1.22239242133645	-56	-41	0.904945280859279	p	Fusobacteria
aar	Kappa	QIAseq	-0.732066794753367	-39	-13.6666666666667	1	p	Fusobacteria
aar	Kappa	Nextera	0.490325626583081	17	27.3333333333333	0.904945280859279	p	Fusobacteria
aas	Kappa	QIAseq	-0.622115499138622	-124	-35.3333333333334	1	p	Verrucomicrobia
aas	Nextera	QIAseq	-0.412323114581808	-88	-48.6666666666667	0.94413407821229	p	Verrucomicrobia
aas	Kappa	Nextera	-0.209792384556814	-36	13.3333333333333	0.94413407821229	p	Verrucomicrobia
aat	Kappa	Nextera	0.584962500721156	1	-2	1	p	Chloroflexi
aat	Kappa	QIAseq	-1	-3	-4.66666666666667	0.904945280859279	p	Chloroflexi
aat	Nextera	QIAseq	-1.58496250072116	-4	-2.66666666666667	0.904945280859279	p	Chloroflexi
aau	Kappa	Nextera	1	2	1.33333333333333	0.94413407821229	p	Acidobacteria
aau	Nextera	QIAseq	-1.32192809488736	-3	-2	0.904945280859279	p	Acidobacteria
aau	Kappa	QIAseq	-0.321928094887362	-1	-0.666666666666667	0.94413407821229	p	Acidobacteria
aav	Nextera	QIAseq	0	0	-0.333333333333333	0.904945280859279	p	Calditrichaeota
aav	Kappa	Nextera	0	0	0.333333333333333	0.904945280859279	p	Calditrichaeota
aav	Kappa	QIAseq	0	0	0	1	p	Calditrichaeota
aaw	Kappa	QIAseq	-2	-3	-2.33333333333333	0.904945280859279	p	Planctomycetes
aaw	Nextera	QIAseq	-Inf	-4	-3.66666666666667	0.904945280859279	p	Planctomycetes
aaw	Kappa	Nextera	Inf	1	1.33333333333333	0.904945280859279	p	Planctomycetes
aax	Kappa	Nextera	0	0	0	NA	p
aax	Kappa	QIAseq	0	0	-0.333333333333333	0.904945280859279	p
aax	Nextera	QIAseq	0	0	-0.333333333333333	0.904945280859279	p
aay	Kappa	Nextera	0	0	-0.333333333333333	0.904945280859279	p	Lentisphaerae
aay	Nextera	QIAseq	0	0	-0.333333333333333	1	p	Lentisphaerae
aay	Kappa	QIAseq	0	0	-0.666666666666667	0.904945280859279	p	Lentisphaerae
aaz	Kappa	QIAseq	-1	-19	-3.66666666666667	0.94413407821229	p	Tenericutes
aaz	Kappa	Nextera	0.662965012722429	7	21	0.904945280859279	p	Tenericutes
aaz	Nextera	QIAseq	-1.66296501272243	-26	-24.6666666666667	0.904945280859279	p	Tenericutes
aba	Kappa	QIAseq	0.137503523749935	1	2.66666666666667	0.904945280859279	p	Candidatus Saccharibacteria
aba	Nextera	QIAseq	-0.514573172829758	-3	0.333333333333334	1	p	Candidatus Saccharibacteria
aba	Kappa	Nextera	0.652076696579693	4	2.33333333333333	0.94413407821229	p	Candidatus Saccharibacteria
abb	Nextera	QIAseq	0	0	0	NA	p	Fibrobacteres
abb	Kappa	QIAseq	0	0	1.66666666666667	0.904945280859279	p	Fibrobacteres
abb	Kappa	Nextera	0	0	1.66666666666667	0.904945280859279	p	Fibrobacteres
abc	Kappa	Nextera	0	0	0.333333333333333	0.904945280859279	p	Chlamydiae
abc	Kappa	QIAseq	0	0	0.333333333333333	0.904945280859279	p	Chlamydiae
abc	Nextera	QIAseq	0	0	0	NA	p	Chlamydiae
abd	Kappa	Nextera	0	0	3.33333333333333	0.904945280859279	p	Gemmatimonadetes
abd	Nextera	QIAseq	0	0	0	NA	p	Gemmatimonadetes
abd	Kappa	QIAseq	0	0	3.33333333333333	0.904945280859279	p	Gemmatimonadetes
abf	Nextera	QIAseq	-0.649312912131214	-108	-56.6666666666667	0.94413407821229	c	Flavobacteriia
abf	Kappa	QIAseq	-0.906285565177806	-139	-47.3333333333333	1	c	Flavobacteriia
abf	Kappa	Nextera	-0.256972653046592	-31	9.33333333333331	0.94413407821229	c	Flavobacteriia
abg	Nextera	QIAseq	-0.166367449128145	-181669	-73561.6666666665	0.94413407821229	c	Clostridia
abg	Kappa	QIAseq	-0.581422744024022	-553257	-172212.666666667	1	c	Clostridia
abg	Kappa	Nextera	-0.415055294895877	-371588	-98651	0.94413407821229	c	Clostridia
abh	Kappa	QIAseq	-0.645424872031567	-8920	-1631.33333333333	1	c	Bacilli
abh	Kappa	Nextera	-0.378230820364246	-4739	561.333333333336	0.94413407821229	c	Bacilli
abh	Nextera	QIAseq	-0.267194051667321	-4181	-2192.66666666667	0.94413407821229	c	Bacilli
abi	Kappa	Nextera	-0.517157909333052	-4520	-2286.33333333333	0.94413407821229	c	Gammaproteobacteria
abi	Nextera	QIAseq	-0.227109983468437	-2558	359.333333333334	0.94413407821229	c	Gammaproteobacteria
abi	Kappa	QIAseq	-0.744267892801489	-7078	-1927	1	c	Gammaproteobacteria
abj	Kappa	Nextera	-0.0254450165574633	-25	-43	1	c	Betaproteobacteria
abj	Nextera	QIAseq	-0.171941347040817	-181	86	1	c	Betaproteobacteria
abj	Kappa	QIAseq	-0.19738636359828	-206	43	1	c	Betaproteobacteria
abk	Nextera	QIAseq	-1.39592867633114	-31	-25.3333333333333	0.904945280859279	c	Cytophagia
abk	Kappa	QIAseq	-1.25153876699596	-29	-13.3333333333333	0.904945280859279	c	Cytophagia
abk	Kappa	Nextera	0.144389909335175	2	12	0.904945280859279	c	Cytophagia
abl	Kappa	QIAseq	-0.398186484791386	-828	-119.666666666667	1	c	Actinobacteria
abl	Kappa	Nextera	-0.144284416397564	-274	-210.666666666667	0.94413407821229	c	Actinobacteria
abl	Nextera	QIAseq	-0.253902068393822	-554	91	1	c	Actinobacteria
abn	Kappa	Nextera	2.62449086490779	62	80	0.904945280859279	c	Alphaproteobacteria
abn	Nextera	QIAseq	-1.4594316186373	-21	-18	0.904945280859279	c	Alphaproteobacteria
abn	Kappa	QIAseq	1.1650592462705	41	62	0.904945280859279	c	Alphaproteobacteria
abo	Kappa	Nextera	3	14	13	0.904945280859279	c	Synergistia
abo	Nextera	QIAseq	-3.16992500144231	-16	-14	0.904945280859279	c	Synergistia
abo	Kappa	QIAseq	-0.169925001442312	-2	-1	1	c	Synergistia
abp	Nextera	QIAseq	-0.541108211131729	-76	-44.6666666666667	0.94413407821229	c	Spirochaetia
abp	Kappa	QIAseq	-0.858723313148008	-109	-5.66666666666666	1	c	Spirochaetia
abp	Kappa	Nextera	-0.31761510201628	-33	39	1	c	Spirochaetia
abq	Nextera	QIAseq	-2.32192809488736	-4	-3.33333333333333	0.904945280859279	c
abq	Kappa	QIAseq	-2.32192809488736	-4	-3.66666666666667	0.904945280859279	c
abq	Kappa	Nextera	0	0	-0.333333333333333	1	c
abr	Kappa	Nextera	-0.380083503461774	-469041	142312.333333333	0.94413407821229	c	Bacteroidia
abr	Kappa	QIAseq	-0.732794989080175	-1029926	-84450.3333333333	1	c	Bacteroidia
abr	Nextera	QIAseq	-0.352711485618401	-560885	-226762.666666667	0.94413407821229	c	Bacteroidia
abs	Kappa	Nextera	Inf	1	0.666666666666667	0.94413407821229	c	Deferribacteres
abs	Nextera	QIAseq	-Inf	-3	-2.66666666666667	0.904945280859279	c	Deferribacteres
abs	Kappa	QIAseq	-1.58496250072116	-2	-2	0.904945280859279	c	Deferribacteres
abt	Nextera	QIAseq	-Inf	-3	-3.33333333333333	0.904945280859279	c	Deinococci
abt	Kappa	QIAseq	-0.584962500721156	-1	-1.33333333333333	0.904945280859279	c	Deinococci
abt	Kappa	Nextera	Inf	2	2	0.904945280859279	c	Deinococci
abu	Nextera	QIAseq	-Inf	-2	-0.666666666666667	0.94413407821229	c	Thermotogae
abu	Kappa	QIAseq	-1	-1	0	1	c	Thermotogae
abu	Kappa	Nextera	Inf	1	0.666666666666667	0.94413407821229	c	Thermotogae
abv	Kappa	QIAseq	-0.285890426296363	-963	-452	0.94413407821229	c	Epsilonproteobacteria
abv	Nextera	QIAseq	-0.458321141322003	-1458	-444.666666666667	0.94413407821229	c	Epsilonproteobacteria
abv	Kappa	Nextera	0.172430715025641	495	-7.33333333333303	1	c	Epsilonproteobacteria
abw	Kappa	Nextera	-0.0986842748594068	-8	30.6666666666667	1	c	Tissierellia
abw	Kappa	QIAseq	-0.379493382421177	-34	10	1	c	Tissierellia
abw	Nextera	QIAseq	-0.28080910756177	-26	-20.6666666666667	0.94413407821229	c	Tissierellia
abx	Kappa	Nextera	1.02553509210714	29	23.6666666666667	0.904945280859279	c	Sphingobacteriia
abx	Nextera	QIAseq	-1.21501289097085	-37	-28	0.904945280859279	c	Sphingobacteriia
abx	Kappa	QIAseq	-0.189477798863713	-8	-4.33333333333334	0.904945280859279	c	Sphingobacteriia
aby	Nextera	QIAseq	-0.0671141958585369	-10	22.3333333333333	1	c	Deltaproteobacteria
aby	Kappa	Nextera	-0.271302021817394	-36	-16.3333333333333	0.94413407821229	c	Deltaproteobacteria
aby	Kappa	QIAseq	-0.338416217675931	-46	6	1	c	Deltaproteobacteria
aca	Kappa	QIAseq	0.0458462965207831	4544	2406	1	c	Coriobacteriia
aca	Nextera	QIAseq	0.283812370376658	30596	46449.6666666667	0.904945280859279	c	Coriobacteriia
aca	Kappa	Nextera	-0.237966073855875	-26052	-44043.6666666667	0.904945280859279	c	Coriobacteriia
acb	Kappa	Nextera	-0.282165979601226	-21719	10852.6666666667	0.94413407821229	c	Erysipelotrichia
acb	Kappa	QIAseq	-0.722359053906822	-65340	-12261.6666666667	1	c	Erysipelotrichia
acb	Nextera	QIAseq	-0.440193074305596	-43621	-23114.3333333333	0.94413407821229	c	Erysipelotrichia
acc	Kappa	Nextera	0.490325626583081	17	27.3333333333333	0.904945280859279	c	Fusobacteriia
acc	Nextera	QIAseq	-1.22239242133645	-56	-41	0.904945280859279	c	Fusobacteriia
acc	Kappa	QIAseq	-0.732066794753367	-39	-13.6666666666667	1	c	Fusobacteriia
acd	Nextera	QIAseq	-0.270878629085933	-543	45.666666666667	0.94413407821229	c	Negativicutes
acd	Kappa	Nextera	-0.31317451450402	-513	-289.666666666667	0.94413407821229	c	Negativicutes
acd	Kappa	QIAseq	-0.584053143589953	-1056	-244	1	c	Negativicutes
ace	Nextera	QIAseq	-0.476256241278656	-97	-49.3333333333333	0.94413407821229	c	Verrucomicrobiae
ace	Kappa	QIAseq	-0.629552651745227	-122	-32	1	c	Verrucomicrobiae
ace	Kappa	Nextera	-0.15329641046657	-25	17.3333333333333	0.94413407821229	c	Verrucomicrobiae
acf	Kappa	QIAseq	-1.58496250072116	-4	-2.33333333333333	0.904945280859279	c	Anaerolineae
acf	Kappa	Nextera	0	0	-0.333333333333333	1	c	Anaerolineae
acf	Nextera	QIAseq	-1.58496250072116	-4	-2	0.904945280859279	c	Anaerolineae
acg	Kappa	Nextera	-0.263034405833794	-2	-4	0.904945280859279	c	Opitutae
acg	Nextera	QIAseq	-0.321928094887362	-3	0.666666666666666	1	c	Opitutae
acg	Kappa	QIAseq	-0.584962500721156	-5	-3.33333333333333	0.904945280859279	c	Opitutae
ach	Kappa	Nextera	0	0	0.333333333333333	0.904945280859279	c	Ardenticatenia
ach	Nextera	QIAseq	0	0	0	NA	c	Ardenticatenia
ach	Kappa	QIAseq	0	0	0.333333333333333	0.904945280859279	c	Ardenticatenia
aci	Nextera	QIAseq	0	0	-0.666666666666667	1	c	Dehalococcoidia
aci	Kappa	QIAseq	0	0	-2.33333333333333	1	c	Dehalococcoidia
aci	Kappa	Nextera	0	0	-1.66666666666667	1	c	Dehalococcoidia
acj	Kappa	QIAseq	0	0	0.333333333333333	0.904945280859279	c	Vicinamibacteria
acj	Nextera	QIAseq	0	0	0	NA	c	Vicinamibacteria
acj	Kappa	Nextera	0	0	0.333333333333333	0.904945280859279	c	Vicinamibacteria
ack	Kappa	Nextera	Inf	2	0.666666666666667	0.94413407821229	c
ack	Kappa	QIAseq	0	0	-1	1	c
ack	Nextera	QIAseq	-Inf	-2	-1.66666666666667	0.904945280859279	c
acl	Kappa	Nextera	0	0	0.333333333333333	0.904945280859279	c	Calditrichae
acl	Nextera	QIAseq	0	0	-0.333333333333333	0.904945280859279	c	Calditrichae
acl	Kappa	QIAseq	0	0	0	1	c	Calditrichae
acm	Nextera	QIAseq	-Inf	-2	-1.33333333333333	0.904945280859279	c	Planctomycetia
acm	Kappa	Nextera	0	0	0.333333333333333	0.904945280859279	c	Planctomycetia
acm	Kappa	QIAseq	-Inf	-2	-1	0.904945280859279	c	Planctomycetia
acn	Kappa	QIAseq	0	0	-0.333333333333333	0.904945280859279	c
acn	Nextera	QIAseq	0	0	-0.333333333333333	0.904945280859279	c
acn	Kappa	Nextera	0	0	0	NA	c
aco	Kappa	Nextera	Inf	1	1.33333333333333	0.904945280859279	c	Chitinophagia
aco	Kappa	QIAseq	-1	-1	-0.666666666666667	1	c	Chitinophagia
aco	Nextera	QIAseq	-Inf	-2	-2	0.904945280859279	c	Chitinophagia
acp	Kappa	Nextera	0	0	-0.333333333333333	0.904945280859279	c	Lentisphaeria
acp	Nextera	QIAseq	0	0	-0.333333333333333	1	c	Lentisphaeria
acp	Kappa	QIAseq	0	0	-0.666666666666667	0.904945280859279	c	Lentisphaeria
acq	Nextera	QIAseq	-1.66296501272243	-26	-24.6666666666667	0.904945280859279	c	Mollicutes
acq	Kappa	Nextera	0.662965012722429	7	21	0.904945280859279	c	Mollicutes
acq	Kappa	QIAseq	-1	-19	-3.66666666666667	0.94413407821229	c	Mollicutes
act	Kappa	QIAseq	-0.736965594166206	-2	-1	0.904945280859279	c	Acidobacteriia
act	Nextera	QIAseq	-1.32192809488736	-3	-2	0.904945280859279	c	Acidobacteriia
act	Kappa	Nextera	0.584962500721156	1	1	0.94413407821229	c	Acidobacteriia
acu	Kappa	Nextera	0.652076696579693	4	2.33333333333333	0.94413407821229	c
acu	Kappa	QIAseq	0.137503523749935	1	2.66666666666667	0.904945280859279	c
acu	Nextera	QIAseq	-0.514573172829758	-3	0.333333333333334	1	c
acv	Kappa	Nextera	0	0	0.333333333333333	0.904945280859279	c
acv	Nextera	QIAseq	0	0	0	NA	c
acv	Kappa	QIAseq	0	0	0.333333333333333	0.904945280859279	c
acw	Nextera	QIAseq	-1.58496250072116	-2	-1.66666666666667	0.904945280859279	c	Hydrogenophilalia
acw	Kappa	Nextera	0	0	0.333333333333333	1	c	Hydrogenophilalia
acw	Kappa	QIAseq	-1.58496250072116	-2	-1.33333333333333	0.904945280859279	c	Hydrogenophilalia
acx	Kappa	QIAseq	0	0	0	NA	c	Chloroflexia
acx	Kappa	Nextera	0	0	-0.333333333333333	0.904945280859279	c	Chloroflexia
acx	Nextera	QIAseq	0	0	0.333333333333333	0.904945280859279	c	Chloroflexia
acy	Kappa	QIAseq	0	0	-0.333333333333333	0.904945280859279	c	Rubrobacteria
acy	Nextera	QIAseq	0	0	-0.333333333333333	0.904945280859279	c	Rubrobacteria
acy	Kappa	Nextera	0	0	0	NA	c	Rubrobacteria
acz	Kappa	QIAseq	0	0	-0.333333333333333	0.904945280859279	c	Thermomicrobia
acz	Nextera	QIAseq	0	0	-0.333333333333333	0.904945280859279	c	Thermomicrobia
acz	Kappa	Nextera	0	0	0	NA	c	Thermomicrobia
ada	Kappa	QIAseq	-1	-1	-1.33333333333333	0.904945280859279	c	Phycisphaerae
ada	Kappa	Nextera	Inf	1	1	0.904945280859279	c	Phycisphaerae
ada	Nextera	QIAseq	-Inf	-2	-2.33333333333333	0.904945280859279	c	Phycisphaerae
adb	Kappa	Nextera	0	0	1.66666666666667	0.904945280859279	c	Fibrobacteria
adb	Kappa	QIAseq	0	0	1.66666666666667	0.904945280859279	c	Fibrobacteria
adb	Nextera	QIAseq	0	0	0	NA	c	Fibrobacteria
adc	Kappa	QIAseq	0	0	0.333333333333333	0.904945280859279	c	Chlamydiia
adc	Kappa	Nextera	0	0	0.333333333333333	0.904945280859279	c	Chlamydiia
adc	Nextera	QIAseq	0	0	0	NA	c	Chlamydiia
add	Kappa	QIAseq	0	0	3.33333333333333	0.904945280859279	c	Gemmatimonadetes
add	Nextera	QIAseq	0	0	0	NA	c	Gemmatimonadetes
add	Kappa	Nextera	0	0	3.33333333333333	0.904945280859279	c	Gemmatimonadetes
adf	Nextera	QIAseq	-0.649312912131214	-108	-56.6666666666667	0.94413407821229	o	Flavobacteriales
adf	Kappa	Nextera	-0.256972653046592	-31	9.33333333333331	0.94413407821229	o	Flavobacteriales
adf	Kappa	QIAseq	-0.906285565177806	-139	-47.3333333333333	1	o	Flavobacteriales
adg	Kappa	Nextera	-0.415068884550673	-371597	-98661.3333333335	0.94413407821229	o	Clostridiales
adg	Kappa	QIAseq	-0.581423128809547	-553250	-172213.333333333	1	o	Clostridiales
adg	Nextera	QIAseq	-0.166354244258874	-181653	-73552	0.94413407821229	o	Clostridiales
adh	Kappa	Nextera	-0.381784857394289	-4740	475.333333333336	0.94413407821229	o	Lactobacillales
adh	Kappa	QIAseq	-0.644630533785306	-8814	-1592.33333333333	1	o	Lactobacillales
adh	Nextera	QIAseq	-0.262845676391017	-4074	-2067.66666666667	0.94413407821229	o	Lactobacillales
adi	Kappa	QIAseq	0	0	-1	1	o	Oceanospirillales
adi	Nextera	QIAseq	-Inf	-1	-1.33333333333333	0.904945280859279	o	Oceanospirillales
adi	Kappa	Nextera	Inf	1	0.333333333333333	0.94413407821229	o	Oceanospirillales
adj	Nextera	QIAseq	-0.152851488083371	-152	88.3333333333333	1	o	Burkholderiales
adj	Kappa	QIAseq	-0.135977669518975	-136	44.3333333333333	1	o	Burkholderiales
adj	Kappa	Nextera	0.0168738185643961	16	-44	1	o	Burkholderiales
adk	Kappa	Nextera	0.144389909335175	2	12	0.904945280859279	o	Cytophagales
adk	Nextera	QIAseq	-1.39592867633114	-31	-25.3333333333333	0.904945280859279	o	Cytophagales
adk	Kappa	QIAseq	-1.25153876699596	-29	-13.3333333333333	0.904945280859279	o	Cytophagales
adl	Kappa	QIAseq	0.0248033910005725	3	49.3333333333333	0.904945280859279	o	Micrococcales
adl	Nextera	QIAseq	-0.0337487913545403	-4	12.6666666666667	1	o	Micrococcales
adl	Kappa	Nextera	0.0585521823551129	7	36.6666666666667	0.94413407821229	o	Micrococcales
adn	Kappa	QIAseq	1.58496250072116	2	1.66666666666667	0.904945280859279	o	Rhodobacterales
adn	Nextera	QIAseq	-Inf	-1	-2.33333333333333	0.94413407821229	o	Rhodobacterales
adn	Kappa	Nextera	Inf	3	4	0.904945280859279	o	Rhodobacterales
ado	Kappa	QIAseq	0.906890595608518	21	27.6666666666667	0.904945280859279	o	Rhizobiales
ado	Nextera	QIAseq	-4.58496250072116	-23	-17	0.904945280859279	o	Rhizobiales
ado	Kappa	Nextera	5.49185309632967	44	44.6666666666667	0.904945280859279	o	Rhizobiales
adp	Kappa	QIAseq	-1.58496250072116	-2	-2.66666666666667	0.904945280859279	o	Rhodospirillales
adp	Nextera	QIAseq	-1.58496250072116	-2	-4	0.904945280859279	o	Rhodospirillales
adp	Kappa	Nextera	0	0	1.33333333333333	1	o	Rhodospirillales
adq	Kappa	Nextera	3	14	13	0.904945280859279	o	Synergistales
adq	Kappa	QIAseq	-0.169925001442312	-2	-1	1	o	Synergistales
adq	Nextera	QIAseq	-3.16992500144231	-16	-14	0.904945280859279	o	Synergistales
adr	Kappa	Nextera	-0.11851447125939	-50	-111.666666666667	0.94413407821229	o	Actinomycetales
adr	Kappa	QIAseq	0.184200009686139	70	80.6666666666666	0.94413407821229	o	Actinomycetales
adr	Nextera	QIAseq	0.302714480945529	120	192.333333333333	0.904945280859279	o	Actinomycetales
ads	Kappa	QIAseq	0	0	0	1	o	Corynebacteriales
ads	Nextera	QIAseq	-0.652076696579693	-4	-5	0.904945280859279	o	Corynebacteriales
ads	Kappa	Nextera	0.652076696579693	4	5	0.904945280859279	o	Corynebacteriales
adt	Kappa	QIAseq	-0.719263592432747	-106	-39	0.94413407821229	o	Bacillales
adt	Nextera	QIAseq	-1.49185309632967	-174	-125	0.904945280859279	o	Bacillales
adt	Kappa	Nextera	0.772589503896927	68	86	0.904945280859279	o	Bacillales
adu	Kappa	Nextera	0.15200309344505	1	0.333333333333334	1	o	Spirochaetales
adu	Nextera	QIAseq	-1.68805599368526	-20	-10.3333333333333	0.94413407821229	o	Spirochaetales
adu	Kappa	QIAseq	-1.53605290024021	-19	-10	0.94413407821229	o	Spirochaetales
adv	Kappa	Nextera	-0.523100244053384	-4335	-2292.33333333333	0.94413407821229	o	Enterobacterales
adv	Kappa	QIAseq	-0.740132873244889	-6649	-1865	1	o	Enterobacterales
adv	Nextera	QIAseq	-0.217032629191505	-2314	427.333333333332	0.94413407821229	o	Enterobacterales
adw	Kappa	QIAseq	0	0	-0.333333333333333	0.904945280859279	o	Nostocales
adw	Nextera	QIAseq	0	0	-0.333333333333333	0.904945280859279	o	Nostocales
adw	Kappa	Nextera	0	0	0	NA	o	Nostocales
adx	Kappa	QIAseq	-0.73279367662715	-1029921	-84449.9999999998	1	o	Bacteroidales
adx	Nextera	QIAseq	-0.352707889488734	-560878	-226758.333333333	0.94413407821229	o	Bacteroidales
adx	Kappa	Nextera	-0.380085787138417	-469043	142308.333333333	0.94413407821229	o	Bacteroidales
ady	Nextera	QIAseq	-Inf	-3	-2.66666666666667	0.904945280859279	o	Deferribacterales
ady	Kappa	Nextera	Inf	1	0.666666666666667	0.94413407821229	o	Deferribacterales
ady	Kappa	QIAseq	-1.58496250072116	-2	-2	0.904945280859279	o	Deferribacterales
adz	Kappa	Nextera	Inf	2	2	0.904945280859279	o	Deinococcales
adz	Kappa	QIAseq	0	0	-0.333333333333333	1	o	Deinococcales
adz	Nextera	QIAseq	-Inf	-2	-2.33333333333333	0.904945280859279	o	Deinococcales
aea	Kappa	QIAseq	-1	-1	0	1	o	Kosmotogales
aea	Nextera	QIAseq	-Inf	-2	-0.666666666666667	0.94413407821229	o	Kosmotogales
aea	Kappa	Nextera	Inf	1	0.666666666666667	0.94413407821229	o	Kosmotogales
aeb	Kappa	QIAseq	-0.951090399519053	-14	6	0.94413407821229	o	Neisseriales
aeb	Nextera	QIAseq	-0.610053481683987	-10	-1	0.94413407821229	o	Neisseriales
aeb	Kappa	Nextera	-0.341036917835067	-4	7	0.94413407821229	o	Neisseriales
aec	Kappa	QIAseq	0	0	-0.333333333333333	0.904945280859279	o	Orbales
aec	Nextera	QIAseq	0	0	-0.333333333333333	0.904945280859279	o	Orbales
aec	Kappa	Nextera	0	0	0	NA	o	Orbales
aee	Kappa	Nextera	0.172102344695126	494	-7.66666666666697	1	o	Campylobacterales
aee	Kappa	QIAseq	-0.286218796626878	-964	-452.333333333334	0.94413407821229	o	Campylobacterales
aee	Nextera	QIAseq	-0.458321141322003	-1458	-444.666666666667	0.94413407821229	o	Campylobacterales
aef	Kappa	Nextera	0	0	-0.333333333333333	0.904945280859279	o
aef	Kappa	QIAseq	0	0	-0.333333333333333	0.904945280859279	o
aef	Nextera	QIAseq	0	0	0	1	o
aeg	Kappa	QIAseq	-0.349746039027125	-31	11.3333333333333	1	o	Tissierellales
aeg	Nextera	QIAseq	-0.251061764167718	-23	-19	0.94413407821229	o	Tissierellales
aeg	Kappa	Nextera	-0.0986842748594068	-8	30.3333333333333	1	o	Tissierellales
aeh	Kappa	QIAseq	-0.261124815825162	-25	-17.3333333333333	0.904945280859279	o	Pseudomonadales
aeh	Nextera	QIAseq	0.145299553148973	16	33.6666666666667	0.904945280859279	o	Pseudomonadales
aeh	Kappa	Nextera	-0.406424368974136	-41	-51	0.904945280859279	o	Pseudomonadales
aei	Kappa	Nextera	1.02553509210714	29	23.6666666666667	0.904945280859279	o	Sphingobacteriales
aei	Nextera	QIAseq	-1.21501289097085	-37	-28	0.904945280859279	o	Sphingobacteriales
aei	Kappa	QIAseq	-0.189477798863713	-8	-4.33333333333334	0.904945280859279	o	Sphingobacteriales
aej	Kappa	Nextera	Inf	28	36	0.904945280859279	o	Sphingomonadales
aej	Nextera	QIAseq	0	0	-1	1	o	Sphingomonadales
aej	Kappa	QIAseq	Inf	28	35	0.904945280859279	o	Sphingomonadales
aek	Kappa	QIAseq	-0.209923069374231	-26	2	1	o	Desulfovibrionales
aek	Nextera	QIAseq	0.129283016944966	18	34.6666666666667	0.904945280859279	o	Desulfovibrionales
aek	Kappa	Nextera	-0.339206086319198	-44	-32.6666666666667	0.94413407821229	o	Desulfovibrionales
aem	Kappa	QIAseq	0.0720639595836522	672	525.666666666666	1	o	Eggerthellales
aem	Nextera	QIAseq	0.23116263096418	2280	4837.66666666667	0.904945280859279	o	Eggerthellales
aem	Kappa	Nextera	-0.159098671380528	-1608	-4312	0.94413407821229	o	Eggerthellales
aen	Nextera	QIAseq	0.289118069781209	28316	41612	0.904945280859279	o	Coriobacteriales
aen	Kappa	Nextera	-0.245994484428921	-24444	-39731.6666666667	0.904945280859279	o	Coriobacteriales
aen	Kappa	QIAseq	0.0431235853522874	3872	1880.33333333334	1	o	Coriobacteriales
aeo	Nextera	QIAseq	0	0	0.333333333333333	1	o	Alteromonadales
aeo	Kappa	Nextera	0	0	2.66666666666667	1	o	Alteromonadales
aeo	Kappa	QIAseq	0	0	3	1	o	Alteromonadales
aep	Kappa	QIAseq	-0.973430279596098	-396	-33	1	o	Pasteurellales
aep	Kappa	Nextera	-0.476876753096707	-161	50	0.94413407821229	o	Pasteurellales
aep	Nextera	QIAseq	-0.496553526499391	-235	-83	0.94413407821229	o	Pasteurellales
aeq	Kappa	QIAseq	0	0	0	1	o	Streptomycetales
aeq	Nextera	QIAseq	-Inf	-1	-0.333333333333333	0.94413407821229	o	Streptomycetales
aeq	Kappa	Nextera	Inf	1	0.333333333333333	0.94413407821229	o	Streptomycetales
aer	Kappa	QIAseq	-0.722359053906822	-65340	-12261.6666666667	1	o	Erysipelotrichales
aer	Nextera	QIAseq	-0.440193074305596	-43621	-23114.3333333333	0.94413407821229	o	Erysipelotrichales
aer	Kappa	Nextera	-0.282165979601226	-21719	10852.6666666667	0.94413407821229	o	Erysipelotrichales
aes	Kappa	QIAseq	0.106915203916512	1	0.333333333333332	1	o	Thermoanaerobacterales
aes	Kappa	Nextera	1.22239242133645	8	9.66666666666667	0.904945280859279	o	Thermoanaerobacterales
aes	Nextera	QIAseq	-1.11547721741994	-7	-9.33333333333333	0.904945280859279	o	Thermoanaerobacterales
aet	Kappa	Nextera	-Inf	-4	-3.33333333333333	0.904945280859279	o	Caulobacterales
aet	Kappa	QIAseq	0	0	0	1	o	Caulobacterales
aet	Nextera	QIAseq	Inf	4	3.33333333333333	0.904945280859279	o	Caulobacterales
aeu	Kappa	QIAseq	-0.732066794753367	-39	-13.6666666666667	1	o	Fusobacteriales
aeu	Kappa	Nextera	0.490325626583081	17	27.3333333333333	0.904945280859279	o	Fusobacteriales
aeu	Nextera	QIAseq	-1.22239242133645	-56	-41	0.904945280859279	o	Fusobacteriales
aev	Kappa	QIAseq	-0.560207438993051	-846	-249.666666666667	1	o	Bifidobacteriales
aev	Nextera	QIAseq	-0.366652366601449	-590	-105	0.94413407821229	o	Bifidobacteriales
aev	Kappa	Nextera	-0.193555072391602	-256	-144.666666666667	0.94413407821229	o	Bifidobacteriales
aew	Nextera	QIAseq	-0.925999418556223	-9	-6.66666666666667	0.904945280859279	o	Selenomonadales
aew	Kappa	Nextera	0.37851162325373	3	4	0.904945280859279	o	Selenomonadales
aew	Kappa	QIAseq	-0.547487795302493	-6	-2.66666666666667	0.94413407821229	o	Selenomonadales
aex	Kappa	Nextera	Inf	12	18	0.904945280859279	o	Desulfuromonadales
aex	Kappa	QIAseq	-0.321928094887362	-3	3.33333333333333	1	o	Desulfuromonadales
aex	Nextera	QIAseq	-Inf	-15	-14.6666666666667	0.904945280859279	o	Desulfuromonadales
aey	Kappa	Nextera	0	0	0	1	o	Acidiferrobacterales
aey	Kappa	QIAseq	-Inf	-1	-1	0.904945280859279	o	Acidiferrobacterales
aey	Nextera	QIAseq	-Inf	-1	-1	0.904945280859279	o	Acidiferrobacterales
aez	Kappa	QIAseq	0	0	-0.333333333333333	0.904945280859279	o
aez	Nextera	QIAseq	0	0	0	1	o
aez	Kappa	Nextera	0	0	-0.333333333333333	0.904945280859279	o
afa	Nextera	QIAseq	-Inf	-2	-2	0.904945280859279	o	Synechococcales
afa	Kappa	QIAseq	-1	-1	-1.66666666666667	0.904945280859279	o	Synechococcales
afa	Kappa	Nextera	Inf	1	0.333333333333333	0.94413407821229	o	Synechococcales
afb	Kappa	Nextera	-0.353844503785821	-420	-191	0.94413407821229	o	Veillonellales
afb	Nextera	QIAseq	-0.28699137487981	-425	19.6666666666667	0.94413407821229	o	Veillonellales
afb	Kappa	QIAseq	-0.640835878665632	-845	-171.333333333333	1	o	Veillonellales
afc	Kappa	QIAseq	-0.629552651745227	-122	-32	1	o	Verrucomicrobiales
afc	Kappa	Nextera	-0.15329641046657	-25	17.3333333333333	0.94413407821229	o	Verrucomicrobiales
afc	Nextera	QIAseq	-0.476256241278656	-97	-49.3333333333333	0.94413407821229	o	Verrucomicrobiales
afd	Kappa	QIAseq	-1.58496250072116	-4	-2.33333333333333	0.904945280859279	o	Anaerolineales
afd	Kappa	Nextera	0	0	-0.333333333333333	1	o	Anaerolineales
afd	Nextera	QIAseq	-1.58496250072116	-4	-2	0.904945280859279	o	Anaerolineales
afe	Kappa	QIAseq	-0.321928094887362	-1	-0.333333333333333	1	o	Marinilabiliales
afe	Kappa	Nextera	Inf	4	4	0.904945280859279	o	Marinilabiliales
afe	Nextera	QIAseq	-Inf	-5	-4.33333333333333	0.904945280859279	o	Marinilabiliales
aff	Kappa	QIAseq	-0.661583782324069	-32	1.33333333333333	1	o	Propionibacteriales
aff	Kappa	Nextera	-0.447458976971221	-20	4	0.94413407821229	o	Propionibacteriales
aff	Nextera	QIAseq	-0.214124805352848	-12	-2.66666666666667	0.94413407821229	o	Propionibacteriales
afg	Nextera	QIAseq	-0.321928094887362	-3	0.666666666666666	1	o	Opitutales
afg	Kappa	Nextera	-0.263034405833794	-2	-4	0.904945280859279	o	Opitutales
afg	Kappa	QIAseq	-0.584962500721156	-5	-3.33333333333333	0.904945280859279	o	Opitutales
afh	Nextera	QIAseq	0	0	0	NA	o	Ardenticatenales
afh	Kappa	QIAseq	0	0	0.333333333333333	0.904945280859279	o	Ardenticatenales
afh	Kappa	Nextera	0	0	0.333333333333333	0.904945280859279	o	Ardenticatenales
afi	Kappa	QIAseq	0	0	-0.666666666666667	1	o
afi	Kappa	Nextera	0	0	-1.66666666666667	1	o
afi	Nextera	QIAseq	0	0	1	1	o
afj	Kappa	QIAseq	-Inf	-3	-1.33333333333333	0.904945280859279	o
afj	Nextera	QIAseq	-Inf	-3	-1.66666666666667	0.904945280859279	o
afj	Kappa	Nextera	0	0	0.333333333333333	1	o
afk	Kappa	QIAseq	0	0	0.333333333333333	0.904945280859279	o
afk	Kappa	Nextera	0	0	0.333333333333333	0.904945280859279	o
afk	Nextera	QIAseq	0	0	0	NA	o
afl	Kappa	QIAseq	0	0	-1	1	o
afl	Nextera	QIAseq	-Inf	-2	-1.66666666666667	0.904945280859279	o
afl	Kappa	Nextera	Inf	2	0.666666666666667	0.94413407821229	o
afm	Nextera	QIAseq	-Inf	-1	-1	0.904945280859279	o	Thermales
afm	Kappa	QIAseq	-Inf	-1	-1	0.904945280859279	o	Thermales
afm	Kappa	Nextera	0	0	0	NA	o	Thermales
afn	Kappa	QIAseq	0	0	0	1	o	Calditrichales
afn	Nextera	QIAseq	0	0	-0.333333333333333	0.904945280859279	o	Calditrichales
afn	Kappa	Nextera	0	0	0.333333333333333	0.904945280859279	o	Calditrichales
afo	Nextera	QIAseq	-0.141004094495793	-73	32.6666666666666	1	o	Acidaminococcales
afo	Kappa	QIAseq	-0.395541323653047	-188	-70	0.94413407821229	o	Acidaminococcales
afo	Kappa	Nextera	-0.254537229157254	-115	-102.666666666667	0.904945280859279	o	Acidaminococcales
afp	Kappa	QIAseq	-Inf	-2	-1	0.904945280859279	o	Planctomycetales
afp	Kappa	Nextera	0	0	0.333333333333333	0.904945280859279	o	Planctomycetales
afp	Nextera	QIAseq	-Inf	-2	-1.33333333333333	0.904945280859279	o	Planctomycetales
afq	Kappa	QIAseq	0	0	-0.333333333333333	0.904945280859279	o
afq	Kappa	Nextera	0	0	0	NA	o
afq	Nextera	QIAseq	0	0	-0.333333333333333	0.904945280859279	o
afr	Kappa	QIAseq	0	0	0	NA	o
afr	Nextera	QIAseq	Inf	2	3	0.904945280859279	o
afr	Kappa	Nextera	-Inf	-2	-3	0.904945280859279	o
afs	Kappa	QIAseq	0	0	0.666666666666667	1	o	Desulfobacterales
afs	Nextera	QIAseq	Inf	4	3	0.904945280859279	o	Desulfobacterales
afs	Kappa	Nextera	-Inf	-4	-2.33333333333333	0.94413407821229	o	Desulfobacterales
aft	Nextera	QIAseq	0	0	0	1	o	Streptosporangiales
aft	Kappa	QIAseq	0	0	0	1	o	Streptosporangiales
aft	Kappa	Nextera	0	0	0	1	o	Streptosporangiales
afu	Nextera	QIAseq	0	0	0.333333333333333	0.904945280859279	o	Micromonosporales
afu	Kappa	QIAseq	0	0	0	NA	o	Micromonosporales
afu	Kappa	Nextera	0	0	-0.333333333333333	0.904945280859279	o	Micromonosporales
afv	Kappa	QIAseq	-1	-1	-0.666666666666667	1	o	Chitinophagales
afv	Kappa	Nextera	Inf	1	1.33333333333333	0.904945280859279	o	Chitinophagales
afv	Nextera	QIAseq	-Inf	-2	-2	0.904945280859279	o	Chitinophagales
afw	Kappa	QIAseq	-0.228268987673117	-6	-12	0.904945280859279	o	Rhodocyclales
afw	Nextera	QIAseq	0.314873337353412	10	0.333333333333329	1	o	Rhodocyclales
afw	Kappa	Nextera	-0.543142325026529	-16	-12.3333333333333	0.904945280859279	o	Rhodocyclales
afx	Kappa	QIAseq	-Inf	-1	-1	0.904945280859279	o	Pseudonocardiales
afx	Kappa	Nextera	0	0	0	NA	o	Pseudonocardiales
afx	Nextera	QIAseq	-Inf	-1	-1	0.904945280859279	o	Pseudonocardiales
afy	Kappa	QIAseq	0	0	-0.666666666666667	0.904945280859279	o	Victivallales
afy	Nextera	QIAseq	0	0	-0.333333333333333	1	o	Victivallales
afy	Kappa	Nextera	0	0	-0.333333333333333	0.904945280859279	o	Victivallales
afz	Kappa	Nextera	Inf	19	21.6666666666667	0.904945280859279	o	Entomoplasmatales
afz	Kappa	QIAseq	-0.921997487998727	-17	-5.66666666666667	0.94413407821229	o	Entomoplasmatales
afz	Nextera	QIAseq	-Inf	-36	-27.3333333333333	0.904945280859279	o	Entomoplasmatales
agd	Kappa	QIAseq	0	0	-0.333333333333333	0.904945280859279	o	Thiotrichales
agd	Nextera	QIAseq	0	0	-0.333333333333333	0.904945280859279	o	Thiotrichales
agd	Kappa	Nextera	0	0	0	NA	o	Thiotrichales
age	Kappa	Nextera	0.584962500721156	1	1	0.94413407821229	o	Acidobacteriales
age	Kappa	QIAseq	-0.736965594166206	-2	-1	0.904945280859279	o	Acidobacteriales
age	Nextera	QIAseq	-1.32192809488736	-3	-2	0.904945280859279	o	Acidobacteriales
agf	Kappa	QIAseq	0	0	0.333333333333333	0.904945280859279	o	Syntrophobacterales
agf	Nextera	QIAseq	0	0	0	NA	o	Syntrophobacterales
agf	Kappa	Nextera	0	0	0.333333333333333	0.904945280859279	o	Syntrophobacterales
agg	Kappa	Nextera	0	0	0.333333333333333	0.904945280859279	o	Halanaerobiales
agg	Kappa	QIAseq	0	0	0	1	o	Halanaerobiales
agg	Nextera	QIAseq	0	0	-0.333333333333333	0.904945280859279	o	Halanaerobiales
agh	Kappa	QIAseq	0	0	0.333333333333333	0.904945280859279	o
agh	Nextera	QIAseq	0	0	0	NA	o
agh	Kappa	Nextera	0	0	0.333333333333333	0.904945280859279	o
agi	Kappa	QIAseq	0	0	7.66666666666667	0.904945280859279	o	Nitrosomonadales
agi	Nextera	QIAseq	0	0	0	NA	o	Nitrosomonadales
agi	Kappa	Nextera	0	0	7.66666666666667	0.904945280859279	o	Nitrosomonadales
agj	Kappa	QIAseq	0.137503523749935	1	2.66666666666667	0.904945280859279	o
agj	Nextera	QIAseq	-0.514573172829758	-3	0.333333333333334	1	o
agj	Kappa	Nextera	0.652076696579693	4	2.33333333333333	0.94413407821229	o
agk	Nextera	QIAseq	0	0	0	NA	o	Emcibacterales
agk	Kappa	Nextera	0	0	0.333333333333333	0.904945280859279	o	Emcibacterales
agk	Kappa	QIAseq	0	0	0.333333333333333	0.904945280859279	o	Emcibacterales
agl	Kappa	QIAseq	0	0	0.333333333333333	0.904945280859279	o	Cardiobacteriales
agl	Kappa	Nextera	0	0	0	1	o	Cardiobacteriales
agl	Nextera	QIAseq	0	0	0.333333333333333	0.904945280859279	o	Cardiobacteriales
agm	Kappa	QIAseq	1	2	2	0.904945280859279	o	Mycoplasmatales
agm	Nextera	QIAseq	-Inf	-2	-1.33333333333333	0.904945280859279	o	Mycoplasmatales
agm	Kappa	Nextera	Inf	4	3.33333333333333	0.904945280859279	o	Mycoplasmatales
agn	Kappa	QIAseq	0	0	-0.333333333333333	0.904945280859279	o	Glycomycetales
agn	Nextera	QIAseq	0	0	-0.333333333333333	0.904945280859279	o	Glycomycetales
agn	Kappa	Nextera	0	0	0	NA	o	Glycomycetales
ago	Kappa	QIAseq	0	0	0.333333333333333	0.904945280859279	o	Bacteroidetes Order II. Incertae sedis
ago	Kappa	Nextera	0	0	0.333333333333333	0.904945280859279	o	Bacteroidetes Order II. Incertae sedis
ago	Nextera	QIAseq	0	0	0	NA	o	Bacteroidetes Order II. Incertae sedis
agp	Nextera	QIAseq	0	0	4	0.904945280859279	o	Acholeplasmatales
agp	Kappa	QIAseq	0	0	0	NA	o	Acholeplasmatales
agp	Kappa	Nextera	0	0	-4	0.904945280859279	o	Acholeplasmatales
agq	Kappa	QIAseq	-1.58496250072116	-2	-1.33333333333333	0.904945280859279	o	Hydrogenophilales
agq	Nextera	QIAseq	-1.58496250072116	-2	-1.66666666666667	0.904945280859279	o	Hydrogenophilales
agq	Kappa	Nextera	0	0	0.333333333333333	1	o	Hydrogenophilales
agr	Kappa	QIAseq	0	0	-3	0.904945280859279	o
agr	Nextera	QIAseq	Inf	2	-1.66666666666667	1	o
agr	Kappa	Nextera	-Inf	-2	-1.33333333333333	0.904945280859279	o
ags	Nextera	QIAseq	0	0	0.333333333333333	0.904945280859279	o	Chloroflexales
ags	Kappa	QIAseq	0	0	0	NA	o	Chloroflexales
ags	Kappa	Nextera	0	0	-0.333333333333333	0.904945280859279	o	Chloroflexales
agt	Kappa	Nextera	-1.58496250072116	-2	-3.66666666666667	0.904945280859279	o	Vibrionales
agt	Kappa	QIAseq	-1.58496250072116	-2	-4	0.904945280859279	o	Vibrionales
agt	Nextera	QIAseq	0	0	-0.333333333333333	1	o	Vibrionales
agu	Kappa	QIAseq	0	0	0.333333333333333	0.904945280859279	o
agu	Kappa	Nextera	0	0	0.333333333333333	0.904945280859279	o
agu	Nextera	QIAseq	0	0	0	NA	o
agv	Kappa	Nextera	Inf	1	1	0.904945280859279	o	Myxococcales
agv	Kappa	QIAseq	Inf	1	0.333333333333333	1	o	Myxococcales
agv	Nextera	QIAseq	0	0	-0.666666666666667	0.904945280859279	o	Myxococcales
agw	Kappa	QIAseq	Inf	1	0.666666666666667	0.904945280859279	o	Xanthomonadales
agw	Kappa	Nextera	Inf	1	0.666666666666667	0.904945280859279	o	Xanthomonadales
agw	Nextera	QIAseq	0	0	0	NA	o	Xanthomonadales
agx	Kappa	Nextera	0	0	0	NA	o	Legionellales
agx	Nextera	QIAseq	0	0	-0.333333333333333	0.904945280859279	o	Legionellales
agx	Kappa	QIAseq	0	0	-0.333333333333333	0.904945280859279	o	Legionellales
agy	Nextera	QIAseq	-Inf	-6	0	1	o	Desulfarculales
agy	Kappa	QIAseq	0.222392421336448	1	-0.333333333333333	1	o	Desulfarculales
agy	Kappa	Nextera	Inf	7	-0.333333333333333	1	o	Desulfarculales
agz	Kappa	QIAseq	0	0	0	1	o	Nevskiales
agz	Kappa	Nextera	0	0	0.333333333333333	0.904945280859279	o	Nevskiales
agz	Nextera	QIAseq	0	0	-0.333333333333333	0.904945280859279	o	Nevskiales
aha	Kappa	QIAseq	-Inf	-2	-1.33333333333333	0.904945280859279	o	Oscillatoriales
aha	Nextera	QIAseq	-1	-1	-0.666666666666667	0.94413407821229	o	Oscillatoriales
aha	Kappa	Nextera	-Inf	-1	-0.666666666666667	0.904945280859279	o	Oscillatoriales
ahb	Kappa	QIAseq	0	0	-0.333333333333333	0.904945280859279	o	Rubrobacterales
ahb	Kappa	Nextera	0	0	0	NA	o	Rubrobacterales
ahb	Nextera	QIAseq	0	0	-0.333333333333333	0.904945280859279	o	Rubrobacterales
ahc	Kappa	QIAseq	0	0	-0.333333333333333	0.904945280859279	o	Thermomicrobiales
ahc	Nextera	QIAseq	0	0	-0.333333333333333	0.904945280859279	o	Thermomicrobiales
ahc	Kappa	Nextera	0	0	0	NA	o	Thermomicrobiales
ahd	Nextera	QIAseq	-0.40357838390378	-51	-34.3333333333333	0.94413407821229	o	Brachyspirales
ahd	Kappa	QIAseq	-0.696131876657629	-80	4.33333333333334	1	o	Brachyspirales
ahd	Kappa	Nextera	-0.292553492753849	-29	38.6666666666667	1	o	Brachyspirales
ahe	Kappa	QIAseq	0	0	-0.333333333333333	0.904945280859279	o	Pleurocapsales
ahe	Nextera	QIAseq	0	0	-0.333333333333333	0.904945280859279	o	Pleurocapsales
ahe	Kappa	Nextera	0	0	0	NA	o	Pleurocapsales
ahf	Nextera	QIAseq	-Inf	-2	-2.33333333333333	0.904945280859279	o	Phycisphaerales
ahf	Kappa	QIAseq	-1	-1	-1.33333333333333	0.904945280859279	o	Phycisphaerales
ahf	Kappa	Nextera	Inf	1	1	0.904945280859279	o	Phycisphaerales
ahg	Kappa	QIAseq	0	0	-1.66666666666667	0.904945280859279	o	Dehalococcoidales
ahg	Kappa	Nextera	0	0	0	NA	o	Dehalococcoidales
ahg	Nextera	QIAseq	0	0	-1.66666666666667	0.904945280859279	o	Dehalococcoidales
ahh	Kappa	QIAseq	-0.452512204697507	-7	-7.66666666666667	0.904945280859279	o	Aeromonadales
ahh	Kappa	Nextera	0.662965012722429	7	7	0.904945280859279	o	Aeromonadales
ahh	Nextera	QIAseq	-1.11547721741994	-14	-14.6666666666667	0.904945280859279	o	Aeromonadales
ahi	Kappa	QIAseq	0	0	-0.666666666666667	0.904945280859279	o	Chromatiales
ahi	Nextera	QIAseq	0	0	-0.666666666666667	0.904945280859279	o	Chromatiales
ahi	Kappa	Nextera	0	0	0	NA	o	Chromatiales
ahj	Kappa	QIAseq	0	0	1.66666666666667	0.904945280859279	o	Fibrobacterales
ahj	Nextera	QIAseq	0	0	0	NA	o	Fibrobacterales
ahj	Kappa	Nextera	0	0	1.66666666666667	0.904945280859279	o	Fibrobacterales
ahk	Nextera	QIAseq	0	0	0	NA	o	Parachlamydiales
ahk	Kappa	QIAseq	0	0	0.333333333333333	0.904945280859279	o	Parachlamydiales
ahk	Kappa	Nextera	0	0	0.333333333333333	0.904945280859279	o	Parachlamydiales
ahl	Nextera	QIAseq	0	0	0	NA	o	Gemmatimonadales
ahl	Kappa	QIAseq	0	0	3.33333333333333	0.904945280859279	o	Gemmatimonadales
ahl	Kappa	Nextera	0	0	3.33333333333333	0.904945280859279	o	Gemmatimonadales
ahn	Kappa	QIAseq	-0.906285565177806	-139	-47.3333333333333	1	f	Flavobacteriaceae
ahn	Kappa	Nextera	-0.256972653046592	-31	9.33333333333331	0.94413407821229	f	Flavobacteriaceae
ahn	Nextera	QIAseq	-0.649312912131214	-108	-56.6666666666667	0.94413407821229	f	Flavobacteriaceae
aho	Kappa	QIAseq	-0.125530882083859	-1	-5	0.904945280859279	f	Peptococcaceae
aho	Nextera	QIAseq	-0.777607578663552	-5	-8.33333333333333	0.904945280859279	f	Peptococcaceae
aho	Kappa	Nextera	0.652076696579693	4	3.33333333333333	0.94413407821229	f	Peptococcaceae
ahp	Kappa	QIAseq	-0.614095724947279	-5445	-1007	1	f	Streptococcaceae
ahp	Kappa	Nextera	-0.385782123507936	-3146	323.333333333334	0.94413407821229	f	Streptococcaceae
ahp	Nextera	QIAseq	-0.228313601439343	-2299	-1330.33333333333	0.94413407821229	f	Streptococcaceae
ahq	Kappa	QIAseq	0	0	0	NA	f	Endozoicomonadaceae
ahq	Nextera	QIAseq	0	0	0.333333333333333	0.904945280859279	f	Endozoicomonadaceae
ahq	Kappa	Nextera	0	0	-0.333333333333333	0.904945280859279	f	Endozoicomonadaceae
ahr	Nextera	QIAseq	-1.08746284125034	-9	-6.33333333333333	0.94413407821229	f	Comamonadaceae
ahr	Kappa	Nextera	1.70043971814109	18	24.6666666666667	0.94413407821229	f	Comamonadaceae
ahr	Kappa	QIAseq	0.612976876890753	9	18.3333333333333	1	f	Comamonadaceae
ahs	Kappa	QIAseq	Inf	1	0.333333333333333	0.94413407821229	f	Cyclobacteriaceae
ahs	Nextera	QIAseq	0	0	-0.333333333333333	0.904945280859279	f	Cyclobacteriaceae
ahs	Kappa	Nextera	Inf	1	0.666666666666667	0.904945280859279	f	Cyclobacteriaceae
aht	Nextera	QIAseq	-0.437852793154015	-13347	-7607	0.94413407821229	f	Clostridiaceae
aht	Kappa	Nextera	-0.22542349589875	-5445	4106.66666666666	0.94413407821229	f	Clostridiaceae
aht	Kappa	QIAseq	-0.663276289052765	-18792	-3500.33333333334	1	f	Clostridiaceae
ahu	Kappa	QIAseq	0.065376008852024	7	48	0.94413407821229	f	Micrococcaceae
ahu	Nextera	QIAseq	0.153912683453681	17	25	0.904945280859279	f	Micrococcaceae
ahu	Kappa	Nextera	-0.0885366746016574	-10	23	1	f	Micrococcaceae
ahv	Nextera	QIAseq	-0.598637437618233	-18	-14.6666666666667	0.94413407821229	f
ahv	Kappa	Nextera	-0.129283016944966	-3	-7	0.904945280859279	f
ahv	Kappa	QIAseq	-0.727920454563199	-21	-21.6666666666667	0.904945280859279	f
ahx	Kappa	QIAseq	1.58496250072116	2	2	0.904945280859279	f	Rhodobacteraceae
ahx	Nextera	QIAseq	-Inf	-1	-2	0.94413407821229	f	Rhodobacteraceae
ahx	Kappa	Nextera	Inf	3	4	0.904945280859279	f	Rhodobacteraceae
ahy	Kappa	QIAseq	0	0	0	1	f	Hyphomicrobiaceae
ahy	Nextera	QIAseq	-Inf	-1	-1	0.904945280859279	f	Hyphomicrobiaceae
ahy	Kappa	Nextera	Inf	1	1	0.904945280859279	f	Hyphomicrobiaceae
ahz	Kappa	QIAseq	0	0	-1.66666666666667	1	f	Acetobacteraceae
ahz	Nextera	QIAseq	0	0	-2	0.904945280859279	f	Acetobacteraceae
ahz	Kappa	Nextera	0	0	0.333333333333333	0.904945280859279	f	Acetobacteraceae
aia	Kappa	QIAseq	-0.169925001442312	-2	-1	1	f	Synergistaceae
aia	Nextera	QIAseq	-3.16992500144231	-16	-14	0.904945280859279	f	Synergistaceae
aia	Kappa	Nextera	3	14	13	0.904945280859279	f	Synergistaceae
aib	Kappa	Nextera	0	0	0.333333333333333	0.904945280859279	f	Alcanivoracaceae
aib	Kappa	QIAseq	0	0	0	1	f	Alcanivoracaceae
aib	Nextera	QIAseq	0	0	-0.333333333333333	0.904945280859279	f	Alcanivoracaceae
aic	Kappa	QIAseq	1.32192809488736	3	1.66666666666667	0.904945280859279	f	Microbacteriaceae
aic	Nextera	QIAseq	-Inf	-2	-1	0.904945280859279	f	Microbacteriaceae
aic	Kappa	Nextera	Inf	5	2.66666666666667	0.904945280859279	f	Microbacteriaceae
aid	Kappa	QIAseq	0.184200009686139	70	80.6666666666666	0.94413407821229	f	Actinomycetaceae
aid	Nextera	QIAseq	0.302714480945529	120	192.333333333333	0.904945280859279	f	Actinomycetaceae
aid	Kappa	Nextera	-0.11851447125939	-50	-111.666666666667	0.94413407821229	f	Actinomycetaceae
aie	Kappa	QIAseq	-0.652076696579693	-4	-1	1	f	Corynebacteriaceae
aie	Nextera	QIAseq	-0.652076696579693	-4	-5.33333333333333	0.904945280859279	f	Corynebacteriaceae
aie	Kappa	Nextera	0	0	4.33333333333333	0.94413407821229	f	Corynebacteriaceae
aif	Kappa	Nextera	1.25375659224578	18	24.3333333333333	0.904945280859279	f	Paenibacillaceae
aif	Nextera	QIAseq	-2.27684020535882	-50	-52	0.904945280859279	f	Paenibacillaceae
aif	Kappa	QIAseq	-1.02308361311304	-32	-27.6666666666667	0.904945280859279	f	Paenibacillaceae
aig	Kappa	QIAseq	-1.53605290024021	-19	-10	0.94413407821229	f	Spirochaetaceae
aig	Nextera	QIAseq	-1.68805599368526	-20	-10.3333333333333	0.94413407821229	f	Spirochaetaceae
aig	Kappa	Nextera	0.15200309344505	1	0.333333333333334	1	f	Spirochaetaceae
aih	Kappa	QIAseq	-0.7408076604606	-6644	-1875	1	f	Enterobacteriaceae
aih	Nextera	QIAseq	-0.215649928735441	-2297	438	0.94413407821229	f	Enterobacteriaceae
aih	Kappa	Nextera	-0.525157731725159	-4347	-2313	0.94413407821229	f	Enterobacteriaceae
aii	Kappa	QIAseq	-0.338983259067092	-49	20.6666666666667	1	f	Clostridiales Family XIII. Incertae Sedis
aii	Nextera	QIAseq	-0.205028802398228	-31	-34.3333333333333	0.94413407821229	f	Clostridiales Family XIII. Incertae Sedis
aii	Kappa	Nextera	-0.133954456668864	-18	55	1	f	Clostridiales Family XIII. Incertae Sedis
aij	Nextera	QIAseq	-Inf	-4	-8.66666666666667	0.904945280859279	f	Methylobacteriaceae
aij	Kappa	Nextera	Inf	2	1.33333333333333	0.904945280859279	f	Methylobacteriaceae
aij	Kappa	QIAseq	-1	-2	-7.33333333333333	0.904945280859279	f	Methylobacteriaceae
ail	Kappa	QIAseq	-0.462747193959666	-96569	-30627.3333333333	1	f	Ruminococcaceae
ail	Kappa	Nextera	-0.278307902327461	-54334	-60316	0.904945280859279	f	Ruminococcaceae
ail	Nextera	QIAseq	-0.184439291632204	-42235	29688.6666666667	1	f	Ruminococcaceae
aim	Kappa	Nextera	0	0	0	NA	f	Nostocaceae
aim	Kappa	QIAseq	0	0	-0.333333333333333	0.904945280859279	f	Nostocaceae
aim	Nextera	QIAseq	0	0	-0.333333333333333	0.904945280859279	f	Nostocaceae
ain	Kappa	Nextera	-0.562360875396368	-12287	-4779	0.94413407821229	f	Prevotellaceae
ain	Kappa	QIAseq	-0.841458442208843	-20411	-4398	1	f	Prevotellaceae
ain	Nextera	QIAseq	-0.279097566812474	-8124	381	0.94413407821229	f	Prevotellaceae
aio	Kappa	QIAseq	-1.58496250072116	-2	-2	0.904945280859279	f	Deferribacteraceae
aio	Kappa	Nextera	Inf	1	0.666666666666667	0.94413407821229	f	Deferribacteraceae
aio	Nextera	QIAseq	-Inf	-3	-2.66666666666667	0.904945280859279	f	Deferribacteraceae
aip	Nextera	QIAseq	-Inf	-2	-2.33333333333333	0.904945280859279	f	Deinococcaceae
aip	Kappa	Nextera	Inf	2	1.66666666666667	0.904945280859279	f	Deinococcaceae
aip	Kappa	QIAseq	0	0	-0.666666666666667	0.94413407821229	f	Deinococcaceae
aiq	Kappa	QIAseq	-1	-1	0	1	f	Kosmotogaceae
aiq	Kappa	Nextera	Inf	1	0.666666666666667	0.94413407821229	f	Kosmotogaceae
aiq	Nextera	QIAseq	-Inf	-2	-0.666666666666667	0.94413407821229	f	Kosmotogaceae
air	Kappa	QIAseq	-1.32192809488736	-6	-1	1	f	Chromobacteriaceae
air	Nextera	QIAseq	-0.321928094887362	-2	2.33333333333333	1	f	Chromobacteriaceae
air	Kappa	Nextera	-1	-4	-3.33333333333333	1	f	Chromobacteriaceae
ais	Kappa	QIAseq	0.719348180691157	245	288.666666666667	0.904945280859279	f	Burkholderiaceae
ais	Nextera	QIAseq	-0.0385770321106957	-10	24.3333333333333	1	f	Burkholderiaceae
ais	Kappa	Nextera	0.757925212801852	255	264.333333333333	0.904945280859279	f	Burkholderiaceae
ait	Kappa	QIAseq	-0.653315806027066	-303	-82	1	f	Lactobacillaceae
ait	Kappa	Nextera	-0.41435553517213	-176	4.33333333333337	0.94413407821229	f	Lactobacillaceae
ait	Nextera	QIAseq	-0.238960270854936	-127	-86.3333333333334	0.94413407821229	f	Lactobacillaceae
aiu	Nextera	QIAseq	-2.01329682261346	-82	-53.6666666666667	0.904945280859279	f	Bacillaceae
aiu	Kappa	QIAseq	-0.578359765896909	-36	-23.3333333333333	0.904945280859279	f	Bacillaceae
aiu	Kappa	Nextera	1.43493705671655	46	30.3333333333333	0.904945280859279	f	Bacillaceae
aiv	Kappa	QIAseq	0	0	-0.333333333333333	0.904945280859279	f	Orbaceae
aiv	Nextera	QIAseq	0	0	-0.333333333333333	0.904945280859279	f	Orbaceae
aiv	Kappa	Nextera	0	0	0	NA	f	Orbaceae
aix	Kappa	QIAseq	0.415037499278844	2	4.66666666666667	0.904945280859279	f	Alicyclobacillaceae
aix	Nextera	QIAseq	-1.58496250072116	-4	-2.66666666666667	0.904945280859279	f	Alicyclobacillaceae
aix	Kappa	Nextera	2	6	7.33333333333333	0.904945280859279	f	Alicyclobacillaceae
aiy	Nextera	QIAseq	-0.184282516163484	-89838	-56769.6666666666	0.94413407821229	f	Lachnospiraceae
aiy	Kappa	QIAseq	-0.502862412022075	-220483	-81813.6666666666	0.94413407821229	f	Lachnospiraceae
aiy	Kappa	Nextera	-0.318579895858591	-130645	-25044	0.94413407821229	f	Lachnospiraceae
aiz	Kappa	Nextera	1.32192809488736	3	2.33333333333333	0.94413407821229	f	Helicobacteraceae
aiz	Kappa	QIAseq	1.32192809488736	3	2.33333333333333	0.94413407821229	f	Helicobacteraceae
aiz	Nextera	QIAseq	0	0	0	1	f	Helicobacteraceae
aja	Kappa	QIAseq	-0.445706644627898	-497	-64	1	f	Leuconostocaceae
aja	Nextera	QIAseq	-0.234011504603281	-280	-58.6666666666667	1	f	Leuconostocaceae
aja	Kappa	Nextera	-0.211695140024617	-217	-5.33333333333326	0.94413407821229	f	Leuconostocaceae
ajb	Kappa	QIAseq	0	0	-0.333333333333333	0.904945280859279	f
ajb	Nextera	QIAseq	0	0	0	1	f
ajb	Kappa	Nextera	0	0	-0.333333333333333	0.904945280859279	f
ajc	Kappa	QIAseq	-0.245112497836531	-20	14.6666666666667	1	f	Peptoniphilaceae
ajc	Nextera	QIAseq	-0.0811367627254055	-7	-10.3333333333333	0.94413407821229	f	Peptoniphilaceae
ajc	Kappa	Nextera	-0.163975735111126	-13	25	1	f	Peptoniphilaceae
ajd	Nextera	QIAseq	-2.8073549220576	-6	-4.33333333333333	0.904945280859279	f	Hafniaceae
ajd	Kappa	Nextera	2.32192809488736	4	3	0.904945280859279	f	Hafniaceae
ajd	Kappa	QIAseq	-0.485426827170242	-2	-1.33333333333333	0.94413407821229	f	Hafniaceae
aje	Kappa	QIAseq	-1	-4	-1.33333333333333	0.94413407821229	f	Morganellaceae
aje	Kappa	Nextera	1	2	4.66666666666667	0.904945280859279	f	Morganellaceae
aje	Nextera	QIAseq	-2	-6	-6	0.904945280859279	f	Morganellaceae
ajf	Kappa	QIAseq	-Inf	-3	-1	0.94413407821229	f	Rhodospirillaceae
ajf	Nextera	QIAseq	-1.58496250072116	-2	-2	0.904945280859279	f	Rhodospirillaceae
ajf	Kappa	Nextera	-Inf	-1	1	1	f	Rhodospirillaceae
ajg	Kappa	QIAseq	0	0	0.333333333333333	0.904945280859279	f	Dermacoccaceae
ajg	Nextera	QIAseq	0	0	0	NA	f	Dermacoccaceae
ajg	Kappa	Nextera	0	0	0.333333333333333	0.904945280859279	f	Dermacoccaceae
ajh	Kappa	QIAseq	-0.652076696579693	-8	-7	0.94413407821229	f	Staphylococcaceae
ajh	Kappa	Nextera	-0.0995356735509144	-1	1	1	f	Staphylococcaceae
ajh	Nextera	QIAseq	-0.552541023028779	-7	-8	0.904945280859279	f	Staphylococcaceae
aji	Nextera	QIAseq	-0.274966074067485	-2444	67.3333333333339	0.94413407821229	f
aji	Kappa	Nextera	-0.480625840906421	-3298	-1613	0.94413407821229	f
aji	Kappa	QIAseq	-0.755591914973906	-5742	-1545.66666666667	1	f
ajj	Kappa	QIAseq	-0.261124815825162	-25	-17	0.904945280859279	f	Pseudomonadaceae
ajj	Nextera	QIAseq	0.145299553148973	16	34.3333333333333	0.904945280859279	f	Pseudomonadaceae
ajj	Kappa	Nextera	-0.406424368974136	-41	-51.3333333333333	0.904945280859279	f	Pseudomonadaceae
ajk	Kappa	QIAseq	-0.189477798863713	-8	-4.33333333333334	0.904945280859279	f	Sphingobacteriaceae
ajk	Kappa	Nextera	1.02553509210714	29	23.6666666666667	0.904945280859279	f	Sphingobacteriaceae
ajk	Nextera	QIAseq	-1.21501289097085	-37	-28	0.904945280859279	f	Sphingobacteriaceae
ajl	Kappa	Nextera	Inf	28	36	0.904945280859279	f	Sphingomonadaceae
ajl	Kappa	QIAseq	Inf	28	36.3333333333333	0.904945280859279	f	Sphingomonadaceae
ajl	Nextera	QIAseq	0	0	0.333333333333333	0.904945280859279	f	Sphingomonadaceae
ajm	Nextera	QIAseq	-0.406081800477731	-1484	-590.666666666667	0.94413407821229	f	Enterococcaceae
ajm	Kappa	Nextera	-0.37667978972818	-1049	151.666666666667	0.94413407821229	f	Enterococcaceae
ajm	Kappa	QIAseq	-0.782761590205911	-2533	-439	1	f	Enterococcaceae
ajn	Kappa	QIAseq	1	4	1.66666666666667	1	f	Desulfomicrobiaceae
ajn	Nextera	QIAseq	1.16992500144231	5	4.66666666666667	0.904945280859279	f	Desulfomicrobiaceae
ajn	Kappa	Nextera	-0.169925001442312	-1	-3	0.94413407821229	f	Desulfomicrobiaceae
ajp	Kappa	QIAseq	0.0720639595836522	672	525.666666666666	1	f	Eggerthellaceae
ajp	Nextera	QIAseq	0.23116263096418	2280	4837.66666666667	0.904945280859279	f	Eggerthellaceae
ajp	Kappa	Nextera	-0.159098671380528	-1608	-4312	0.94413407821229	f	Eggerthellaceae
ajq	Kappa	QIAseq	0.107792370325429	82	34	1	f	Atopobiaceae
ajq	Nextera	QIAseq	0.187860015377019	147	306.333333333333	0.94413407821229	f	Atopobiaceae
ajq	Kappa	Nextera	-0.0800676450515903	-65	-272.333333333333	0.94413407821229	f	Atopobiaceae
ajr	Kappa	QIAseq	Inf	27	28.3333333333333	0.904945280859279	f	Bradyrhizobiaceae
ajr	Nextera	QIAseq	0	0	-0.333333333333333	1	f	Bradyrhizobiaceae
ajr	Kappa	Nextera	Inf	27	28.6666666666667	0.904945280859279	f	Bradyrhizobiaceae
ajs	Kappa	Nextera	1.8073549220576	5	12.3333333333333	0.904945280859279	f	Yersiniaceae
ajs	Kappa	QIAseq	0.807354922057604	3	11	0.904945280859279	f	Yersiniaceae
ajs	Nextera	QIAseq	-1	-2	-1.33333333333333	0.904945280859279	f	Yersiniaceae
ajt	Kappa	QIAseq	-Inf	-1	0	1	f	Aerococcaceae
ajt	Nextera	QIAseq	-Inf	-1	-0.666666666666667	0.904945280859279	f	Aerococcaceae
ajt	Kappa	Nextera	0	0	0.666666666666667	0.904945280859279	f	Aerococcaceae
aju	Kappa	QIAseq	-0.292781749227846	-9	16.3333333333333	1	f
aju	Nextera	QIAseq	-0.444784842672896	-13	-4.33333333333333	0.94413407821229	f
aju	Kappa	Nextera	0.15200309344505	4	20.6666666666667	0.904945280859279	f
ajv	Kappa	QIAseq	-1.32192809488736	-18	-8.33333333333334	0.904945280859279	f	Cytophagaceae
ajv	Nextera	QIAseq	-0.906890595608519	-14	-15.3333333333333	0.904945280859279	f	Cytophagaceae
ajv	Kappa	Nextera	-0.415037499278844	-4	7	1	f	Cytophagaceae
ajw	Kappa	Nextera	-0.422233000683048	-17	1.33333333333333	0.94413407821229	f
ajw	Nextera	QIAseq	-0.162729500038108	-8	5.66666666666667	0.94413407821229	f
ajw	Kappa	QIAseq	-0.584962500721156	-25	7	1	f
ajx	Kappa	QIAseq	-0.53051471669878	-4	-5.33333333333333	0.94413407821229	f	Hymenobacteraceae
ajx	Nextera	QIAseq	-1.37851162325373	-8	-9.66666666666667	0.904945280859279	f	Hymenobacteraceae
ajx	Kappa	Nextera	0.84799690655495	4	4.33333333333333	0.94413407821229	f	Hymenobacteraceae
ajy	Kappa	QIAseq	0	0	3.33333333333333	1	f	Alteromonadaceae
ajy	Nextera	QIAseq	0	0	0.666666666666667	1	f	Alteromonadaceae
ajy	Kappa	Nextera	0	0	2.66666666666667	1	f	Alteromonadaceae
ajz	Kappa	QIAseq	-0.973430279596098	-396	-33	1	f	Pasteurellaceae
ajz	Nextera	QIAseq	-0.496553526499391	-235	-83	0.94413407821229	f	Pasteurellaceae
ajz	Kappa	Nextera	-0.476876753096707	-161	50	0.94413407821229	f	Pasteurellaceae
aka	Nextera	QIAseq	-0.148979002797916	-3460	2344.33333333333	1	f	Rikenellaceae
aka	Kappa	Nextera	-0.413435696741488	-7925	-1121	0.94413407821229	f	Rikenellaceae
aka	Kappa	QIAseq	-0.562414699539404	-11385	1223.33333333333	1	f	Rikenellaceae
akb	Kappa	QIAseq	-0.64606928981123	-8478	-2577.33333333333	1	f	Peptostreptococcaceae
akb	Kappa	Nextera	-0.422611725563408	-5108	-1596	0.94413407821229	f	Peptostreptococcaceae
akb	Nextera	QIAseq	-0.223457564247823	-3370	-981.333333333332	0.94413407821229	f	Peptostreptococcaceae
akc	Kappa	QIAseq	0	0	0	1	f	Streptomycetaceae
akc	Kappa	Nextera	Inf	1	0.333333333333333	0.94413407821229	f	Streptomycetaceae
akc	Nextera	QIAseq	-Inf	-1	-0.333333333333333	0.94413407821229	f	Streptomycetaceae
akd	Kappa	QIAseq	-0.859187317989514	-302	-59.0000000000001	1	f	Hungateiclostridiaceae
akd	Kappa	Nextera	-0.281708246634578	-80	34	0.94413407821229	f	Hungateiclostridiaceae
akd	Nextera	QIAseq	-0.577479071354936	-222	-93.0000000000001	0.94413407821229	f	Hungateiclostridiaceae
ake	Kappa	QIAseq	-0.72664260752242	-916648	-66299	1	f	Bacteroidaceae
ake	Kappa	Nextera	-0.368232597202353	-407057	149464.666666667	1	f	Bacteroidaceae
ake	Nextera	QIAseq	-0.358410010320067	-509591	-215763.666666667	0.94413407821229	f	Bacteroidaceae
akf	Nextera	QIAseq	-0.440193074305596	-43621	-23114.3333333333	0.94413407821229	f	Erysipelotrichaceae
akf	Kappa	Nextera	-0.282165979601226	-21719	10852.6666666667	0.94413407821229	f	Erysipelotrichaceae
akf	Kappa	QIAseq	-0.722359053906822	-65340	-12261.6666666667	1	f	Erysipelotrichaceae
akg	Nextera	QIAseq	-0.415037499278844	-1	-0.333333333333333	1	f	Thermoanaerobacterales Family III. Incertae Sedis
akg	Kappa	QIAseq	0.321928094887362	1	2.33333333333333	0.904945280859279	f	Thermoanaerobacterales Family III. Incertae Sedis
akg	Kappa	Nextera	0.736965594166206	2	2.66666666666667	0.904945280859279	f	Thermoanaerobacterales Family III. Incertae Sedis
akh	Kappa	QIAseq	0	0	0.333333333333333	1	f
akh	Kappa	Nextera	-Inf	-1	0	1	f
akh	Nextera	QIAseq	Inf	1	0.333333333333333	0.94413407821229	f
aki	Kappa	QIAseq	0.0425710666891152	3790	1846.33333333333	1	f	Coriobacteriaceae
aki	Nextera	QIAseq	0.289934565799655	28169	41305.6666666667	0.904945280859279	f	Coriobacteriaceae
aki	Kappa	Nextera	-0.247363499110539	-24379	-39459.3333333333	0.904945280859279	f	Coriobacteriaceae
akj	Kappa	QIAseq	0	0	-1.33333333333333	0.904945280859279	f	Erythrobacteraceae
akj	Kappa	Nextera	0	0	0	NA	f	Erythrobacteraceae
akj	Nextera	QIAseq	0	0	-1.33333333333333	0.904945280859279	f	Erythrobacteraceae
akk	Kappa	QIAseq	-1.32192809488736	-6	-1.66666666666667	0.94413407821229	f	Gottschalkiaceae
akk	Nextera	QIAseq	-Inf	-10	-8	0.904945280859279	f	Gottschalkiaceae
akk	Kappa	Nextera	Inf	4	6.33333333333333	0.904945280859279	f	Gottschalkiaceae
akl	Nextera	QIAseq	Inf	4	3.33333333333333	0.904945280859279	f	Caulobacteraceae
akl	Kappa	QIAseq	0	0	0	1	f	Caulobacteraceae
akl	Kappa	Nextera	-Inf	-4	-3.33333333333333	0.904945280859279	f	Caulobacteraceae
akm	Kappa	QIAseq	-0.888706355572914	-281	-12.6666666666667	1	f	Porphyromonadaceae
akm	Nextera	QIAseq	-0.33318763274424	-126	-26.3333333333334	0.94413407821229	f	Porphyromonadaceae
akm	Kappa	Nextera	-0.555518722828674	-155	13.6666666666667	0.94413407821229	f	Porphyromonadaceae
akn	Nextera	QIAseq	-1.32192809488736	-3	-1.66666666666667	0.904945280859279	f	Planococcaceae
akn	Kappa	QIAseq	-2.32192809488736	-4	-0.333333333333333	1	f	Planococcaceae
akn	Kappa	Nextera	-1	-1	1.33333333333333	1	f	Planococcaceae
ako	Kappa	QIAseq	-Inf	-1	-0.666666666666667	0.904945280859279	f	Tissierellaceae
ako	Kappa	Nextera	0	0	-0.333333333333333	0.904945280859279	f	Tissierellaceae
ako	Nextera	QIAseq	-Inf	-1	-0.333333333333333	0.94413407821229	f	Tissierellaceae
akp	Kappa	QIAseq	-0.665580960929441	-34	-12.3333333333333	1	f	Fusobacteriaceae
akp	Kappa	Nextera	0.465663572348812	16	25.6666666666667	0.904945280859279	f	Fusobacteriaceae
akp	Nextera	QIAseq	-1.13124453327825	-50	-38	0.904945280859279	f	Fusobacteriaceae
akq	Kappa	QIAseq	-0.560207438993051	-846	-249.666666666667	1	f	Bifidobacteriaceae
akq	Nextera	QIAseq	-0.366652366601449	-590	-105	0.94413407821229	f	Bifidobacteriaceae
akq	Kappa	Nextera	-0.193555072391602	-256	-144.666666666667	0.94413407821229	f	Bifidobacteriaceae
akr	Kappa	QIAseq	-0.628031222613042	-6	-3.66666666666667	0.94413407821229	f	Selenomonadaceae
akr	Nextera	QIAseq	-0.765534746362977	-7	-5.33333333333333	0.904945280859279	f	Selenomonadaceae
akr	Kappa	Nextera	0.137503523749935	1	1.66666666666667	0.904945280859279	f	Selenomonadaceae
aks	Nextera	QIAseq	-Inf	-3	-2.66666666666667	0.904945280859279	f	Desulfuromonadaceae
aks	Kappa	QIAseq	-0.584962500721156	-1	-0.333333333333333	1	f	Desulfuromonadaceae
aks	Kappa	Nextera	Inf	2	2.33333333333333	0.904945280859279	f	Desulfuromonadaceae
akt	Nextera	QIAseq	-Inf	-1	-1	0.904945280859279	f	Acidiferrobacteraceae
akt	Kappa	QIAseq	-Inf	-1	-1	0.904945280859279	f	Acidiferrobacteraceae
akt	Kappa	Nextera	0	0	0	1	f	Acidiferrobacteraceae
aku	Kappa	QIAseq	0	0	-0.333333333333333	0.904945280859279	f	Candidatus Desulfofervidaceae
aku	Kappa	Nextera	0	0	-0.333333333333333	0.904945280859279	f	Candidatus Desulfofervidaceae
aku	Nextera	QIAseq	0	0	0	1	f	Candidatus Desulfofervidaceae
akv	Kappa	QIAseq	0.637429920615292	5	-0.333333333333332	1	f	Dermabacteraceae
akv	Nextera	QIAseq	-Inf	-9	-11.3333333333333	0.904945280859279	f	Dermabacteraceae
akv	Kappa	Nextera	Inf	14	11	0.904945280859279	f	Dermabacteraceae
akw	Kappa	QIAseq	-1.58496250072116	-2	-1.66666666666667	0.94413407821229	f	Listeriaceae
akw	Kappa	Nextera	Inf	1	0.666666666666667	0.904945280859279	f	Listeriaceae
akw	Nextera	QIAseq	-Inf	-3	-2.33333333333333	0.904945280859279	f	Listeriaceae
akx	Kappa	QIAseq	Inf	1	0.666666666666667	0.904945280859279	f	Dysgonamonadaceae
akx	Nextera	QIAseq	0	0	0	NA	f	Dysgonamonadaceae
akx	Kappa	Nextera	Inf	1	0.666666666666667	0.904945280859279	f	Dysgonamonadaceae
aky	Kappa	Nextera	0	0	0.333333333333333	1	f	Nocardiaceae
aky	Kappa	QIAseq	0	0	0.333333333333333	1	f	Nocardiaceae
aky	Nextera	QIAseq	0	0	0	1	f	Nocardiaceae
ala	Kappa	QIAseq	-1	-1	-1.66666666666667	0.904945280859279	f	Synechococcaceae
ala	Nextera	QIAseq	-Inf	-2	-2	0.904945280859279	f	Synechococcaceae
ala	Kappa	Nextera	Inf	1	0.333333333333333	0.94413407821229	f	Synechococcaceae
alb	Kappa	Nextera	-0.353844503785821	-420	-191	0.94413407821229	f	Veillonellaceae
alb	Kappa	QIAseq	-0.640835878665632	-845	-171.333333333333	1	f	Veillonellaceae
alb	Nextera	QIAseq	-0.28699137487981	-425	19.6666666666667	0.94413407821229	f	Veillonellaceae
alc	Kappa	QIAseq	-0.629552651745227	-122	-32	1	f	Akkermansiaceae
alc	Nextera	QIAseq	-0.476256241278656	-97	-49.3333333333333	0.94413407821229	f	Akkermansiaceae
alc	Kappa	Nextera	-0.15329641046657	-25	17.3333333333333	0.94413407821229	f	Akkermansiaceae
ald	Kappa	Nextera	0	0	-0.333333333333333	1	f	Anaerolineaceae
ald	Kappa	QIAseq	-1.58496250072116	-4	-2.33333333333333	0.904945280859279	f	Anaerolineaceae
ald	Nextera	QIAseq	-1.58496250072116	-4	-2	0.904945280859279	f	Anaerolineaceae
ale	Kappa	QIAseq	0	0	1	1	f	Mycobacteriaceae
ale	Nextera	QIAseq	Inf	1	0.666666666666667	0.904945280859279	f	Mycobacteriaceae
ale	Kappa	Nextera	-Inf	-1	0.333333333333333	1	f	Mycobacteriaceae
alf	Kappa	QIAseq	-0.584962500721156	-1	2	1	f	Oxalobacteraceae
alf	Nextera	QIAseq	-Inf	-3	-3	0.904945280859279	f	Oxalobacteraceae
alf	Kappa	Nextera	Inf	2	5	0.904945280859279	f	Oxalobacteraceae
alg	Kappa	QIAseq	-0.180035029087154	-21	0.333333333333343	1	f	Desulfovibrionaceae
alg	Nextera	QIAseq	0.1011467234569	13	30	0.94413407821229	f	Desulfovibrionaceae
alg	Kappa	Nextera	-0.281181752544053	-34	-29.6666666666667	0.904945280859279	f	Desulfovibrionaceae
alh	Nextera	QIAseq	-Inf	-5	-4.33333333333333	0.904945280859279	f	Marinifilaceae
alh	Kappa	Nextera	Inf	4	4	0.904945280859279	f	Marinifilaceae
alh	Kappa	QIAseq	-0.321928094887362	-1	-0.333333333333333	1	f	Marinifilaceae
ali	Kappa	QIAseq	-0.812114160182683	-189582	-48773	1	f	Eubacteriaceae
ali	Kappa	Nextera	-0.446521192511767	-90993	-10856.6666666666	0.94413407821229	f	Eubacteriaceae
ali	Nextera	QIAseq	-0.365592967670916	-98589	-37916.3333333334	0.94413407821229	f	Eubacteriaceae
alj	Kappa	QIAseq	-0.661583782324069	-32	1	1	f	Propionibacteriaceae
alj	Nextera	QIAseq	-0.214124805352848	-12	-2.66666666666667	0.94413407821229	f	Propionibacteriaceae
alj	Kappa	Nextera	-0.447458976971221	-20	3.66666666666667	0.94413407821229	f	Propionibacteriaceae
alk	Kappa	QIAseq	0	0	0	1	f	Intrasporangiaceae
alk	Nextera	QIAseq	0	0	-0.333333333333333	0.904945280859279	f	Intrasporangiaceae
alk	Kappa	Nextera	0	0	0.333333333333333	0.904945280859279	f	Intrasporangiaceae
all	Kappa	QIAseq	-0.739544847487669	-973	-1.66666666666674	1	f	Muribaculaceae
all	Kappa	Nextera	-0.360140927509759	-412	212.333333333333	1	f	Muribaculaceae
all	Nextera	QIAseq	-0.37940391997791	-561	-214	0.94413407821229	f	Muribaculaceae
alm	Nextera	QIAseq	-0.321928094887362	-3	0.666666666666666	1	f	Opitutaceae
alm	Kappa	QIAseq	-0.584962500721156	-5	-3.33333333333333	0.904945280859279	f	Opitutaceae
alm	Kappa	Nextera	-0.263034405833794	-2	-4	0.904945280859279	f	Opitutaceae
aln	Kappa	QIAseq	-0.685862659602258	-3302	-943.333333333333	1	f	Christensenellaceae
aln	Nextera	QIAseq	-0.283915159763858	-1559	-790.333333333333	0.94413407821229	f	Christensenellaceae
aln	Kappa	Nextera	-0.4019474998384	-1743	-153	0.94413407821229	f	Christensenellaceae
alo	Kappa	QIAseq	0	0	0.333333333333333	0.904945280859279	f	Ardenticatenaceae
alo	Nextera	QIAseq	0	0	0	NA	f	Ardenticatenaceae
alo	Kappa	Nextera	0	0	0.333333333333333	0.904945280859279	f	Ardenticatenaceae
alp	Nextera	QIAseq	0	0	1	1	f
alp	Kappa	QIAseq	0	0	-0.666666666666667	1	f
alp	Kappa	Nextera	0	0	-1.66666666666667	1	f
alq	Kappa	Nextera	0	0	0.333333333333333	1	f
alq	Kappa	QIAseq	-Inf	-3	-1.33333333333333	0.904945280859279	f
alq	Nextera	QIAseq	-Inf	-3	-1.66666666666667	0.904945280859279	f
alr	Kappa	QIAseq	-1	-6	-5	0.904945280859279	f	Paludibacteraceae
alr	Kappa	Nextera	0	0	0.666666666666667	1	f	Paludibacteraceae
alr	Nextera	QIAseq	-1	-6	-5.66666666666667	0.904945280859279	f	Paludibacteraceae
als	Kappa	Nextera	-0.628031222613042	-6	10.3333333333333	1	f	Neisseriaceae
als	Kappa	QIAseq	-0.628031222613042	-6	7	0.94413407821229	f	Neisseriaceae
als	Nextera	QIAseq	0	0	-3.33333333333333	1	f	Neisseriaceae
alt	Kappa	QIAseq	0	0	0.333333333333333	0.904945280859279	f	Vicinamibacteraceae
alt	Kappa	Nextera	0	0	0.333333333333333	0.904945280859279	f	Vicinamibacteraceae
alt	Nextera	QIAseq	0	0	0	NA	f	Vicinamibacteraceae
alu	Kappa	Nextera	-1	-1	1.66666666666667	1	f	Leptotrichiaceae
alu	Nextera	QIAseq	-1.32192809488736	-3	-3	0.904945280859279	f	Leptotrichiaceae
alu	Kappa	QIAseq	-2.32192809488736	-4	-1.33333333333333	0.94413407821229	f	Leptotrichiaceae
alv	Nextera	QIAseq	-Inf	-2	-1.66666666666667	0.904945280859279	f
alv	Kappa	QIAseq	0	0	-1	1	f
alv	Kappa	Nextera	Inf	2	0.666666666666667	0.94413407821229	f
alw	Kappa	QIAseq	-Inf	-1	-1	0.904945280859279	f	Thermaceae
alw	Kappa	Nextera	0	0	0	NA	f	Thermaceae
alw	Nextera	QIAseq	-Inf	-1	-1	0.904945280859279	f	Thermaceae
alx	Kappa	QIAseq	0	0	0	1	f	Calditrichaceae
alx	Nextera	QIAseq	0	0	-0.333333333333333	0.904945280859279	f	Calditrichaceae
alx	Kappa	Nextera	0	0	0.333333333333333	0.904945280859279	f	Calditrichaceae
aly	Kappa	QIAseq	-0.395541323653047	-188	-70	0.94413407821229	f	Acidaminococcaceae
aly	Kappa	Nextera	-0.254537229157254	-115	-102.666666666667	0.904945280859279	f	Acidaminococcaceae
aly	Nextera	QIAseq	-0.141004094495793	-73	32.6666666666666	1	f	Acidaminococcaceae
alz	Kappa	QIAseq	0	0	-0.333333333333333	0.904945280859279	f	Hyphomonadaceae
alz	Nextera	QIAseq	0	0	-0.333333333333333	0.904945280859279	f	Hyphomonadaceae
alz	Kappa	Nextera	0	0	0	NA	f	Hyphomonadaceae
ama	Nextera	QIAseq	-Inf	-2	-1.33333333333333	0.904945280859279	f	Planctomycetaceae
ama	Kappa	QIAseq	-Inf	-2	-1	0.904945280859279	f	Planctomycetaceae
ama	Kappa	Nextera	0	0	0.333333333333333	0.904945280859279	f	Planctomycetaceae
amb	Kappa	QIAseq	-Inf	-1	-1	0.904945280859279	f	Halomonadaceae
amb	Nextera	QIAseq	-Inf	-1	-1.33333333333333	0.904945280859279	f	Halomonadaceae
amb	Kappa	Nextera	0	0	0.333333333333333	0.904945280859279	f	Halomonadaceae
amc	Nextera	QIAseq	0	0	-1	0.904945280859279	f	Carnobacteriaceae
amc	Kappa	QIAseq	-Inf	-1	-0.333333333333333	0.94413407821229	f	Carnobacteriaceae
amc	Kappa	Nextera	-Inf	-1	0.666666666666667	1	f	Carnobacteriaceae
amd	Kappa	QIAseq	-Inf	-2	-1	0.904945280859279	f	Rhodobiaceae
amd	Kappa	Nextera	0	0	0.333333333333333	0.904945280859279	f	Rhodobiaceae
amd	Nextera	QIAseq	-Inf	-2	-1.33333333333333	0.904945280859279	f	Rhodobiaceae
ame	Kappa	QIAseq	1	1	1	0.904945280859279	f	Sporomusaceae
ame	Kappa	Nextera	Inf	2	2.33333333333333	0.904945280859279	f	Sporomusaceae
ame	Nextera	QIAseq	-Inf	-1	-1.33333333333333	0.904945280859279	f	Sporomusaceae
amf	Kappa	QIAseq	0	0	-0.333333333333333	0.904945280859279	f
amf	Nextera	QIAseq	0	0	-0.333333333333333	0.904945280859279	f
amf	Kappa	Nextera	0	0	0	NA	f
amg	Kappa	QIAseq	0	0	0	NA	f
amg	Nextera	QIAseq	Inf	2	3	0.904945280859279	f
amg	Kappa	Nextera	-Inf	-2	-3	0.904945280859279	f
amh	Nextera	QIAseq	-0.458522643468581	-1458	-444.666666666667	0.94413407821229	f	Campylobacteraceae
amh	Kappa	QIAseq	-0.285680075544857	-962	-454.666666666667	0.94413407821229	f	Campylobacteraceae
amh	Kappa	Nextera	0.172842567923724	496	-10	1	f	Campylobacteraceae
ami	Nextera	QIAseq	0	0	-0.333333333333333	0.904945280859279	f	Promicromonosporaceae
ami	Kappa	QIAseq	0	0	-0.333333333333333	0.904945280859279	f	Promicromonosporaceae
ami	Kappa	Nextera	0	0	0	NA	f	Promicromonosporaceae
amj	Kappa	QIAseq	0	0	-1	0.904945280859279	f	Desulfobulbaceae
amj	Kappa	Nextera	-Inf	-4	-4	0.904945280859279	f	Desulfobulbaceae
amj	Nextera	QIAseq	Inf	4	3	0.904945280859279	f	Desulfobulbaceae
amk	Kappa	QIAseq	0	0	0	1	f	Nocardiopsaceae
amk	Nextera	QIAseq	0	0	0	1	f	Nocardiopsaceae
amk	Kappa	Nextera	0	0	0	1	f	Nocardiopsaceae
aml	Kappa	QIAseq	0	0	0	NA	f	Micromonosporaceae
aml	Kappa	Nextera	0	0	-0.333333333333333	0.904945280859279	f	Micromonosporaceae
aml	Nextera	QIAseq	0	0	0.333333333333333	0.904945280859279	f	Micromonosporaceae
amm	Kappa	QIAseq	-0.791926788269344	-22101	-3791	1	f	Tannerellaceae
amm	Nextera	QIAseq	-0.31002359464115	-10117	-3014.66666666666	0.94413407821229	f	Tannerellaceae
amm	Kappa	Nextera	-0.481903193628194	-11984	-776.333333333336	0.94413407821229	f	Tannerellaceae
amn	Nextera	QIAseq	-Inf	-2	-2	0.904945280859279	f	Chitinophagaceae
amn	Kappa	Nextera	Inf	1	1.33333333333333	0.904945280859279	f	Chitinophagaceae
amn	Kappa	QIAseq	-1	-1	-0.666666666666667	1	f	Chitinophagaceae
amo	Kappa	QIAseq	0	0	0.333333333333333	0.904945280859279	f	Pectobacteriaceae
amo	Nextera	QIAseq	0	0	0.333333333333333	0.904945280859279	f	Pectobacteriaceae
amo	Kappa	Nextera	0	0	0	1	f	Pectobacteriaceae
amp	Nextera	QIAseq	0	0	-0.666666666666667	0.904945280859279	f	Tsukamurellaceae
amp	Kappa	Nextera	0	0	0	NA	f	Tsukamurellaceae
amp	Kappa	QIAseq	0	0	-0.666666666666667	0.904945280859279	f	Tsukamurellaceae
amq	Kappa	QIAseq	-0.222392421336448	-1	1.33333333333333	1	f	Alcaligenaceae
amq	Nextera	QIAseq	0	0	0	1	f	Alcaligenaceae
amq	Kappa	Nextera	-0.222392421336448	-1	1.33333333333333	0.94413407821229	f	Alcaligenaceae
amr	Nextera	QIAseq	0.314873337353412	10	1.33333333333333	1	f	Zoogloeaceae
amr	Kappa	Nextera	-0.672425341971496	-19	-13.3333333333333	0.904945280859279	f	Zoogloeaceae
amr	Kappa	QIAseq	-0.357552004618084	-9	-12	0.904945280859279	f	Zoogloeaceae
ams	Kappa	QIAseq	-Inf	-1	-1	0.904945280859279	f	Pseudonocardiaceae
ams	Nextera	QIAseq	-Inf	-1	-1	0.904945280859279	f	Pseudonocardiaceae
ams	Kappa	Nextera	0	0	0	NA	f	Pseudonocardiaceae
amt	Kappa	QIAseq	Inf	7	6.66666666666667	0.904945280859279	f	Phyllobacteriaceae
amt	Nextera	QIAseq	0	0	0	NA	f	Phyllobacteriaceae
amt	Kappa	Nextera	Inf	7	6.66666666666667	0.904945280859279	f	Phyllobacteriaceae
amu	Kappa	QIAseq	-0.815411266167281	-56153	-11089	1	f	Odoribacteraceae
amu	Nextera	QIAseq	-0.367029894383013	-29214	-10451.6666666667	0.94413407821229	f	Odoribacteraceae
amu	Kappa	Nextera	-0.448381371784267	-26939	-637.333333333343	0.94413407821229	f	Odoribacteraceae
amv	Kappa	QIAseq	-0.626514657702445	-9926	-2387	1	f	Oscillospiraceae
amv	Kappa	Nextera	-0.365772160899192	-5267	-3283	0.94413407821229	f	Oscillospiraceae
amv	Nextera	QIAseq	-0.260742496803253	-4659	896	0.94413407821229	f	Oscillospiraceae
amw	Kappa	QIAseq	0	0	-0.666666666666667	0.904945280859279	f
amw	Kappa	Nextera	0	0	-0.333333333333333	0.904945280859279	f
amw	Nextera	QIAseq	0	0	-0.333333333333333	1	f
amx	Kappa	QIAseq	-0.921997487998727	-17	-5.66666666666667	0.94413407821229	f	Spiroplasmataceae
amx	Nextera	QIAseq	-Inf	-36	-27.3333333333333	0.904945280859279	f	Spiroplasmataceae
amx	Kappa	Nextera	Inf	19	21.6666666666667	0.904945280859279	f	Spiroplasmataceae
amz	Kappa	Nextera	0	0	1.66666666666667	0.904945280859279	f	Desulfobacteraceae
amz	Kappa	QIAseq	0	0	1.66666666666667	0.904945280859279	f	Desulfobacteraceae
amz	Nextera	QIAseq	0	0	0	NA	f	Desulfobacteraceae
anc	Kappa	QIAseq	0	0	-0.333333333333333	0.904945280859279	f	Piscirickettsiaceae
anc	Nextera	QIAseq	0	0	-0.333333333333333	0.904945280859279	f	Piscirickettsiaceae
anc	Kappa	Nextera	0	0	0	NA	f	Piscirickettsiaceae
and	Kappa	Nextera	0.584962500721156	1	1	0.94413407821229	f	Acidobacteriaceae
and	Kappa	QIAseq	-0.736965594166206	-2	-1	0.904945280859279	f	Acidobacteriaceae
and	Nextera	QIAseq	-1.32192809488736	-3	-2	0.904945280859279	f	Acidobacteriaceae
ane	Kappa	Nextera	0	0	-0.333333333333333	0.904945280859279	f
ane	Nextera	QIAseq	0	0	0	1	f
ane	Kappa	QIAseq	0	0	-0.333333333333333	0.904945280859279	f
anf	Nextera	QIAseq	-1.70043971814109	-9	-9	0.904945280859279	f	Thermoanaerobacteraceae
anf	Kappa	Nextera	1.16992500144231	5	7.33333333333333	0.904945280859279	f	Thermoanaerobacteraceae
anf	Kappa	QIAseq	-0.53051471669878	-4	-1.66666666666667	1	f	Thermoanaerobacteraceae
ang	Kappa	QIAseq	0	0	0.333333333333333	0.904945280859279	f	Syntrophaceae
ang	Nextera	QIAseq	0	0	0	NA	f	Syntrophaceae
ang	Kappa	Nextera	0	0	0.333333333333333	0.904945280859279	f	Syntrophaceae
anh	Nextera	QIAseq	0	0	-0.333333333333333	0.904945280859279	f	Halanaerobiaceae
anh	Kappa	Nextera	0	0	0.333333333333333	0.904945280859279	f	Halanaerobiaceae
anh	Kappa	QIAseq	0	0	0	1	f	Halanaerobiaceae
ani	Kappa	QIAseq	0	0	0.333333333333333	0.904945280859279	f
ani	Kappa	Nextera	0	0	0.333333333333333	0.904945280859279	f
ani	Nextera	QIAseq	0	0	0	NA	f
anj	Nextera	QIAseq	0	0	-0.333333333333333	0.904945280859279	f	Thermoactinomycetaceae
anj	Kappa	QIAseq	0	0	0	1	f	Thermoactinomycetaceae
anj	Kappa	Nextera	0	0	0.333333333333333	0.904945280859279	f	Thermoactinomycetaceae
ank	Nextera	QIAseq	-0.168185347257216	-114	87.9999999999999	1	f	Sutterellaceae
ank	Kappa	Nextera	-0.666228587024809	-341	-332.333333333333	0.904945280859279	f	Sutterellaceae
ank	Kappa	QIAseq	-0.834413934282025	-455	-244.333333333333	0.904945280859279	f	Sutterellaceae
anl	Kappa	Nextera	0	0	7.66666666666667	0.904945280859279	f	Sterolibacteriaceae
anl	Kappa	QIAseq	0	0	7.66666666666667	0.904945280859279	f	Sterolibacteriaceae
anl	Nextera	QIAseq	0	0	0	NA	f	Sterolibacteriaceae
anm	Kappa	Nextera	1	1	0.666666666666667	0.94413407821229	f	Budviciaceae
anm	Kappa	QIAseq	0	0	1	1	f	Budviciaceae
anm	Nextera	QIAseq	-1	-1	0.333333333333333	1	f	Budviciaceae
ann	Kappa	QIAseq	0	0	-1	0.904945280859279	f
ann	Kappa	Nextera	-1	-1	-0.666666666666667	0.94413407821229	f
ann	Nextera	QIAseq	1	1	-0.333333333333333	1	f
ano	Nextera	QIAseq	0	0	0	1	f	Clostridiales Family XVII. Incertae Sedis
ano	Kappa	Nextera	Inf	1	0.333333333333333	0.94413407821229	f	Clostridiales Family XVII. Incertae Sedis
ano	Kappa	QIAseq	Inf	1	0.333333333333333	0.94413407821229	f	Clostridiales Family XVII. Incertae Sedis
anp	Kappa	QIAseq	0.137503523749935	1	2.66666666666667	0.904945280859279	f
anp	Nextera	QIAseq	-0.514573172829758	-3	0.333333333333334	1	f
anp	Kappa	Nextera	0.652076696579693	4	2.33333333333333	0.94413407821229	f
anq	Kappa	QIAseq	0	0	0	NA	f	Brevibacteriaceae
anq	Kappa	Nextera	0	0	-0.333333333333333	0.904945280859279	f	Brevibacteriaceae
anq	Nextera	QIAseq	0	0	0.333333333333333	0.904945280859279	f	Brevibacteriaceae
anr	Kappa	Nextera	0	0	0.333333333333333	0.904945280859279	f	Emcibacteraceae
anr	Nextera	QIAseq	0	0	0	NA	f	Emcibacteraceae
anr	Kappa	QIAseq	0	0	0.333333333333333	0.904945280859279	f	Emcibacteraceae
ans	Kappa	Nextera	0	0	1	0.904945280859279	f	Azonexaceae
ans	Nextera	QIAseq	0	0	-1	0.904945280859279	f	Azonexaceae
ans	Kappa	QIAseq	0	0	0	1	f	Azonexaceae
ant	Nextera	QIAseq	0	0	0.333333333333333	0.904945280859279	f	Cardiobacteriaceae
ant	Kappa	QIAseq	0	0	0.333333333333333	0.904945280859279	f	Cardiobacteriaceae
ant	Kappa	Nextera	0	0	0	1	f	Cardiobacteriaceae
anu	Kappa	QIAseq	-Inf	-2	-2.66666666666667	0.904945280859279	f	Symbiobacteriaceae
anu	Nextera	QIAseq	-Inf	-2	-2.33333333333333	0.904945280859279	f	Symbiobacteriaceae
anu	Kappa	Nextera	0	0	-0.333333333333333	0.904945280859279	f	Symbiobacteriaceae
anv	Kappa	Nextera	0	0	1.66666666666667	0.904945280859279	f	Xanthobacteraceae
anv	Kappa	QIAseq	0	0	-0.333333333333333	1	f	Xanthobacteraceae
anv	Nextera	QIAseq	0	0	-2	0.904945280859279	f	Xanthobacteraceae
anw	Kappa	QIAseq	0	0	-0.333333333333333	1	f	Moraxellaceae
anw	Nextera	QIAseq	0	0	-0.666666666666667	1	f	Moraxellaceae
anw	Kappa	Nextera	0	0	0.333333333333333	1	f	Moraxellaceae
anx	Nextera	QIAseq	-Inf	-2	-1.33333333333333	0.904945280859279	f	Mycoplasmataceae
anx	Kappa	QIAseq	1	2	2	0.904945280859279	f	Mycoplasmataceae
anx	Kappa	Nextera	Inf	4	3.33333333333333	0.904945280859279	f	Mycoplasmataceae
any	Kappa	QIAseq	0	0	-0.333333333333333	0.904945280859279	f	Colwelliaceae
any	Kappa	Nextera	0	0	0	NA	f	Colwelliaceae
any	Nextera	QIAseq	0	0	-0.333333333333333	0.904945280859279	f	Colwelliaceae
anz	Kappa	QIAseq	0	0	-0.333333333333333	0.904945280859279	f	Glycomycetaceae
anz	Kappa	Nextera	0	0	0	NA	f	Glycomycetaceae
anz	Nextera	QIAseq	0	0	-0.333333333333333	0.904945280859279	f	Glycomycetaceae
aoa	Kappa	QIAseq	0	0	0.333333333333333	0.904945280859279	f	Rhodothermaceae
aoa	Kappa	Nextera	0	0	0.333333333333333	0.904945280859279	f	Rhodothermaceae
aoa	Nextera	QIAseq	0	0	0	NA	f	Rhodothermaceae
aob	Nextera	QIAseq	0	0	4	0.904945280859279	f	Acholeplasmataceae
aob	Kappa	Nextera	0	0	-4	0.904945280859279	f	Acholeplasmataceae
aob	Kappa	QIAseq	0	0	0	NA	f	Acholeplasmataceae
aoc	Kappa	QIAseq	-1.58496250072116	-2	-1.33333333333333	0.904945280859279	f	Hydrogenophilaceae
aoc	Nextera	QIAseq	-1.58496250072116	-2	-1.66666666666667	0.904945280859279	f	Hydrogenophilaceae
aoc	Kappa	Nextera	0	0	0.333333333333333	1	f	Hydrogenophilaceae
aod	Kappa	QIAseq	0	0	-3	0.904945280859279	f
aod	Kappa	Nextera	-Inf	-2	-1.33333333333333	0.904945280859279	f
aod	Nextera	QIAseq	Inf	2	-1.66666666666667	1	f
aoe	Kappa	Nextera	0	0	0.333333333333333	0.904945280859279	f	Trueperaceae
aoe	Nextera	QIAseq	0	0	0	NA	f	Trueperaceae
aoe	Kappa	QIAseq	0	0	0.333333333333333	0.904945280859279	f	Trueperaceae
aof	Kappa	Nextera	Inf	2	1.33333333333333	0.904945280859279	f	Heliobacteriaceae
aof	Nextera	QIAseq	0	0	-1.33333333333333	0.904945280859279	f	Heliobacteriaceae
aof	Kappa	QIAseq	Inf	2	0	1	f	Heliobacteriaceae
aog	Nextera	QIAseq	0	0	0.333333333333333	0.904945280859279	f	Roseiflexaceae
aog	Kappa	QIAseq	0	0	0	NA	f	Roseiflexaceae
aog	Kappa	Nextera	0	0	-0.333333333333333	0.904945280859279	f	Roseiflexaceae
aoh	Nextera	QIAseq	-2.8073549220576	-6	-3.66666666666667	0.904945280859279	f	Rhizobiaceae
aoh	Kappa	QIAseq	0.777607578663552	5	1.33333333333333	0.94413407821229	f	Rhizobiaceae
aoh	Kappa	Nextera	3.58496250072116	11	5	0.904945280859279	f	Rhizobiaceae
aoi	Nextera	QIAseq	0	0	-0.333333333333333	1	f	Vibrionaceae
aoi	Kappa	Nextera	-1.58496250072116	-2	-3.66666666666667	0.904945280859279	f	Vibrionaceae
aoi	Kappa	QIAseq	-1.58496250072116	-2	-4	0.904945280859279	f	Vibrionaceae
aoj	Kappa	QIAseq	0	0	0.333333333333333	0.904945280859279	f
aoj	Nextera	QIAseq	0	0	0	NA	f
aoj	Kappa	Nextera	0	0	0.333333333333333	0.904945280859279	f
aok	Kappa	QIAseq	-0.749217015899135	-495	-84.6666666666666	1	f	Barnesiellaceae
aok	Nextera	QIAseq	-0.266343883046564	-206	-13.3333333333333	0.94413407821229	f	Barnesiellaceae
aok	Kappa	Nextera	-0.482873132852572	-289	-71.3333333333334	0.94413407821229	f	Barnesiellaceae
aol	Kappa	QIAseq	0	0	-0.333333333333333	1	f	Archangiaceae
aol	Nextera	QIAseq	0	0	-0.666666666666667	0.904945280859279	f	Archangiaceae
aol	Kappa	Nextera	0	0	0.333333333333333	0.904945280859279	f	Archangiaceae
aom	Kappa	QIAseq	-0.263034405833794	-2	3.66666666666667	1	f	Geobacteraceae
aom	Kappa	Nextera	Inf	10	15.6666666666667	0.904945280859279	f	Geobacteraceae
aom	Nextera	QIAseq	-Inf	-12	-12	0.904945280859279	f	Geobacteraceae
aon	Kappa	QIAseq	0	0	0.333333333333333	0.904945280859279	f	Rhodanobacteraceae
aon	Kappa	Nextera	0	0	0.333333333333333	0.904945280859279	f	Rhodanobacteraceae
aon	Nextera	QIAseq	0	0	0	NA	f	Rhodanobacteraceae
aoo	Kappa	QIAseq	0	0	-0.333333333333333	0.904945280859279	f	Legionellaceae
aoo	Nextera	QIAseq	0	0	-0.333333333333333	0.904945280859279	f	Legionellaceae
aoo	Kappa	Nextera	0	0	0	NA	f	Legionellaceae
aop	Kappa	Nextera	Inf	7	-0.333333333333333	1	f	Desulfarculaceae
aop	Kappa	QIAseq	0.222392421336448	1	-0.333333333333333	1	f	Desulfarculaceae
aop	Nextera	QIAseq	-Inf	-6	0	1	f	Desulfarculaceae
aoq	Kappa	QIAseq	0	0	0	1	f	Sinobacteraceae
aoq	Nextera	QIAseq	0	0	-0.333333333333333	0.904945280859279	f	Sinobacteraceae
aoq	Kappa	Nextera	0	0	0.333333333333333	0.904945280859279	f	Sinobacteraceae
aor	Kappa	Nextera	-Inf	-1	-1	0.904945280859279	f	Oscillatoriaceae
aor	Kappa	QIAseq	0	0	-0.666666666666667	0.904945280859279	f	Oscillatoriaceae
aor	Nextera	QIAseq	Inf	1	0.333333333333333	0.94413407821229	f	Oscillatoriaceae
aos	Kappa	Nextera	0	0	0	NA	f	Rubrobacteraceae
aos	Nextera	QIAseq	0	0	-0.333333333333333	0.904945280859279	f	Rubrobacteraceae
aos	Kappa	QIAseq	0	0	-0.333333333333333	0.904945280859279	f	Rubrobacteraceae
aot	Nextera	QIAseq	0	0	-0.333333333333333	0.904945280859279	f	Thermomicrobiaceae
aot	Kappa	Nextera	0	0	0	NA	f	Thermomicrobiaceae
aot	Kappa	QIAseq	0	0	-0.333333333333333	0.904945280859279	f	Thermomicrobiaceae
aou	Kappa	QIAseq	-0.696131876657629	-80	4.33333333333334	1	f	Brachyspiraceae
aou	Nextera	QIAseq	-0.40357838390378	-51	-34.3333333333333	0.94413407821229	f	Brachyspiraceae
aou	Kappa	Nextera	-0.292553492753849	-29	38.6666666666667	1	f	Brachyspiraceae
aov	Nextera	QIAseq	0	0	-0.333333333333333	0.904945280859279	f	Hyellaceae
aov	Kappa	Nextera	0	0	0	NA	f	Hyellaceae
aov	Kappa	QIAseq	0	0	-0.333333333333333	0.904945280859279	f	Hyellaceae
aow	Kappa	QIAseq	-1	-1	-1.33333333333333	0.904945280859279	f	Phycisphaeraceae
aow	Nextera	QIAseq	-Inf	-2	-2.33333333333333	0.904945280859279	f	Phycisphaeraceae
aow	Kappa	Nextera	Inf	1	1	0.904945280859279	f	Phycisphaeraceae
aox	Kappa	QIAseq	0	0	0.333333333333333	1	f	Erwiniaceae
aox	Nextera	QIAseq	Inf	1	0.333333333333333	0.94413407821229	f	Erwiniaceae
aox	Kappa	Nextera	-Inf	-1	0	1	f	Erwiniaceae
aoy	Nextera	QIAseq	0	0	0	NA	f	Polyangiaceae
aoy	Kappa	Nextera	0	0	0.666666666666667	0.904945280859279	f	Polyangiaceae
aoy	Kappa	QIAseq	0	0	0.666666666666667	0.904945280859279	f	Polyangiaceae
aoz	Nextera	QIAseq	0	0	0	NA	f	Xanthomonadaceae
aoz	Kappa	Nextera	0	0	0.333333333333333	0.904945280859279	f	Xanthomonadaceae
aoz	Kappa	QIAseq	0	0	0.333333333333333	0.904945280859279	f	Xanthomonadaceae
apa	Kappa	QIAseq	0	0	0	NA	f	Sanguibacteraceae
apa	Kappa	Nextera	0	0	-0.333333333333333	0.904945280859279	f	Sanguibacteraceae
apa	Nextera	QIAseq	0	0	0.333333333333333	0.904945280859279	f	Sanguibacteraceae
apb	Kappa	QIAseq	0	0	-1.66666666666667	0.904945280859279	f	Dehalococcoidaceae
apb	Kappa	Nextera	0	0	0	NA	f	Dehalococcoidaceae
apb	Nextera	QIAseq	0	0	-1.66666666666667	0.904945280859279	f	Dehalococcoidaceae
apc	Kappa	Nextera	0.662965012722429	7	7	0.904945280859279	f	Aeromonadaceae
apc	Nextera	QIAseq	-1.11547721741994	-14	-14.6666666666667	0.904945280859279	f	Aeromonadaceae
apc	Kappa	QIAseq	-0.452512204697507	-7	-7.66666666666667	0.904945280859279	f	Aeromonadaceae
apd	Kappa	Nextera	0	0	0.333333333333333	0.904945280859279	f	Cyanothecaceae
apd	Nextera	QIAseq	-Inf	-1	-1	0.904945280859279	f	Cyanothecaceae
apd	Kappa	QIAseq	-Inf	-1	-0.666666666666667	0.904945280859279	f	Cyanothecaceae
ape	Kappa	QIAseq	0	0	0.333333333333333	0.904945280859279	f	Nocardioidaceae
ape	Kappa	Nextera	0	0	0.333333333333333	0.904945280859279	f	Nocardioidaceae
ape	Nextera	QIAseq	0	0	0	NA	f	Nocardioidaceae
apf	Kappa	QIAseq	0	0	-0.666666666666667	0.904945280859279	f	Chromatiaceae
apf	Kappa	Nextera	0	0	0	NA	f	Chromatiaceae
apf	Nextera	QIAseq	0	0	-0.666666666666667	0.904945280859279	f	Chromatiaceae
apg	Kappa	Nextera	0	0	1.66666666666667	0.904945280859279	f	Fibrobacteraceae
apg	Nextera	QIAseq	0	0	0	NA	f	Fibrobacteraceae
apg	Kappa	QIAseq	0	0	1.66666666666667	0.904945280859279	f	Fibrobacteraceae
aph	Kappa	Nextera	0	0	0.333333333333333	0.904945280859279	f	Parachlamydiaceae
aph	Nextera	QIAseq	0	0	0	NA	f	Parachlamydiaceae
aph	Kappa	QIAseq	0	0	0.333333333333333	0.904945280859279	f	Parachlamydiaceae
api	Nextera	QIAseq	0	0	0	NA	f	Gemmatimonadaceae
api	Kappa	QIAseq	0	0	3.33333333333333	0.904945280859279	f	Gemmatimonadaceae
api	Kappa	Nextera	0	0	3.33333333333333	0.904945280859279	f	Gemmatimonadaceae
apk	Kappa	QIAseq	0	0	-0.333333333333333	0.904945280859279	g	Aequorivita
apk	Kappa	Nextera	0	0	0	NA	g	Aequorivita
apk	Nextera	QIAseq	0	0	-0.333333333333333	0.904945280859279	g	Aequorivita
apl	Kappa	Nextera	-0.85982234195174	-22	-9	0.94413407821229	g	Capnocytophaga
apl	Kappa	QIAseq	-1.3536369546147	-42	-23.6666666666667	0.904945280859279	g	Capnocytophaga
apl	Nextera	QIAseq	-0.493814612662961	-20	-14.6666666666667	0.94413407821229	g	Capnocytophaga
apm	Kappa	Nextera	0	0	0	NA	g	Desulfallas
apm	Nextera	QIAseq	0	0	-0.333333333333333	0.904945280859279	g	Desulfallas
apm	Kappa	QIAseq	0	0	-0.333333333333333	0.904945280859279	g	Desulfallas
apn	Nextera	QIAseq	-0.222072775909418	-1395	-659.999999999999	0.94413407821229	g	Streptococcus
apn	Kappa	QIAseq	-0.652392899092898	-3557	-535.333333333333	1	g	Streptococcus
apn	Kappa	Nextera	-0.43032012318348	-2162	124.666666666666	0.94413407821229	g	Streptococcus
apo	Kappa	QIAseq	0	0	0	NA	g	Endozoicomonas
apo	Kappa	Nextera	0	0	-0.333333333333333	0.904945280859279	g	Endozoicomonas
apo	Nextera	QIAseq	0	0	0.333333333333333	0.904945280859279	g	Endozoicomonas
app	Kappa	QIAseq	-Inf	-4	-2.33333333333333	0.904945280859279	g	Variovorax
app	Kappa	Nextera	0	0	1	0.904945280859279	g	Variovorax
app	Nextera	QIAseq	-Inf	-4	-3.33333333333333	0.904945280859279	g	Variovorax
apq	Kappa	Nextera	Inf	1	0.666666666666667	0.904945280859279	g	Cyclobacterium
apq	Nextera	QIAseq	0	0	0	NA	g	Cyclobacterium
apq	Kappa	QIAseq	Inf	1	0.666666666666667	0.904945280859279	g	Cyclobacterium
apr	Kappa	Nextera	-0.184799167393874	-3789	4826.33333333334	0.94413407821229	g	Clostridium
apr	Nextera	QIAseq	-0.48947576686406	-12730	-7401	0.94413407821229	g	Clostridium
apr	Kappa	QIAseq	-0.674274934257934	-16519	-2574.66666666666	1	g	Clostridium
aps	Kappa	QIAseq	Inf	2	0.666666666666667	1	g	Kocuria
aps	Kappa	Nextera	-1.58496250072116	-4	-3.33333333333333	0.904945280859279	g	Kocuria
aps	Nextera	QIAseq	Inf	6	4	0.904945280859279	g	Kocuria
apt	Kappa	QIAseq	0	0	-5.33333333333333	1	g	Thiomonas
apt	Kappa	Nextera	0	0	0.333333333333333	1	g	Thiomonas
apt	Nextera	QIAseq	0	0	-5.66666666666667	1	g	Thiomonas
apv	Kappa	Nextera	0	0	0	NA	g	Rhodobacter
apv	Nextera	QIAseq	-Inf	-1	-1.66666666666667	0.904945280859279	g	Rhodobacter
apv	Kappa	QIAseq	-Inf	-1	-1.66666666666667	0.904945280859279	g	Rhodobacter
apw	Kappa	Nextera	Inf	1	0.666666666666667	0.904945280859279	g	Rhodomicrobium
apw	Nextera	QIAseq	-Inf	-1	-0.666666666666667	0.904945280859279	g	Rhodomicrobium
apw	Kappa	QIAseq	0	0	0	1	g	Rhodomicrobium
apy	Nextera	QIAseq	-2.8073549220576	-6	-4.33333333333333	0.904945280859279	g	Tenacibaculum
apy	Kappa	QIAseq	-1.22239242133645	-4	0	1	g	Tenacibaculum
apy	Kappa	Nextera	1.58496250072116	2	4.33333333333333	0.904945280859279	g	Tenacibaculum
apz	Nextera	QIAseq	0	0	-0.666666666666667	0.904945280859279	g	Acetobacter
apz	Kappa	QIAseq	0	0	-0.666666666666667	0.904945280859279	g	Acetobacter
apz	Kappa	Nextera	0	0	0	NA	g	Acetobacter
aqa	Kappa	Nextera	0	0	0.333333333333333	0.904945280859279	g	Thermanaerovibrio
aqa	Kappa	QIAseq	0	0	0.333333333333333	0.904945280859279	g	Thermanaerovibrio
aqa	Nextera	QIAseq	0	0	0	NA	g	Thermanaerovibrio
aqb	Kappa	Nextera	0	0	0.333333333333333	0.904945280859279	g	Alcanivorax
aqb	Kappa	QIAseq	0	0	0	1	g	Alcanivorax
aqb	Nextera	QIAseq	0	0	-0.333333333333333	0.904945280859279	g	Alcanivorax
aqc	Nextera	QIAseq	0	0	-0.666666666666667	0.904945280859279	g	Rathayibacter
aqc	Kappa	Nextera	Inf	3	2.66666666666667	0.904945280859279	g	Rathayibacter
aqc	Kappa	QIAseq	Inf	3	2	0.904945280859279	g	Rathayibacter
aqd	Kappa	QIAseq	0.525628361338754	40	21.3333333333333	1	g	Actinomyces
aqd	Kappa	Nextera	-0.0218594339637393	-2	-2	1	g	Actinomyces
aqd	Nextera	QIAseq	0.547487795302493	42	23.3333333333333	1	g	Actinomyces
aqe	Kappa	QIAseq	0	0	0.333333333333333	1	g	Muricauda
aqe	Kappa	Nextera	0	0	0.333333333333333	1	g	Muricauda
aqe	Nextera	QIAseq	0	0	0	1	g	Muricauda
aqf	Kappa	QIAseq	-0.652076696579693	-4	-1	1	g	Corynebacterium
aqf	Kappa	Nextera	0	0	4.33333333333333	0.94413407821229	g	Corynebacterium
aqf	Nextera	QIAseq	-0.652076696579693	-4	-5.33333333333333	0.904945280859279	g	Corynebacterium
aqg	Kappa	Nextera	1.25375659224578	18	25.3333333333333	0.904945280859279	g	Paenibacillus
aqg	Nextera	QIAseq	-2.13245029602365	-44	-49.3333333333333	0.904945280859279	g	Paenibacillus
aqg	Kappa	QIAseq	-0.878693703777866	-26	-24	0.904945280859279	g	Paenibacillus
aqh	Kappa	Nextera	0	0	0	NA	g	Sphaerochaeta
aqh	Kappa	QIAseq	-Inf	-1	-0.666666666666667	0.904945280859279	g	Sphaerochaeta
aqh	Nextera	QIAseq	-Inf	-1	-0.666666666666667	0.904945280859279	g	Sphaerochaeta
aqi	Kappa	QIAseq	0.485426827170242	10	2.66666666666666	1	g	Klebsiella
aqi	Kappa	Nextera	-0.0801703486839833	-2	-0.666666666666664	1	g	Klebsiella
aqi	Nextera	QIAseq	0.565597175854225	12	3.33333333333333	0.94413407821229	g	Klebsiella
aqj	Kappa	Nextera	-0.164386817900882	-7	7	1	g	Mogibacterium
aqj	Nextera	QIAseq	-0.206450877467426	-10	-12	1	g	Mogibacterium
aqj	Kappa	QIAseq	-0.370837695368309	-17	-5	1	g	Mogibacterium
aqk	Kappa	Nextera	Inf	2	1.33333333333333	0.904945280859279	g	Methylobacterium
aqk	Nextera	QIAseq	-Inf	-4	-8.66666666666667	0.904945280859279	g	Methylobacterium
aqk	Kappa	QIAseq	-1	-2	-7.33333333333333	0.904945280859279	g	Methylobacterium
aqm	Kappa	Nextera	-0.371124404286964	-9663	-3384	0.94413407821229	g	Ruminococcus
aqm	Nextera	QIAseq	-0.255695396512163	-8261	-1769.33333333333	0.94413407821229	g	Ruminococcus
aqm	Kappa	QIAseq	-0.626819800799127	-17924	-5153.33333333333	1	g	Ruminococcus
aqn	Kappa	QIAseq	0	0	-0.333333333333333	0.904945280859279	g	Anabaena
aqn	Nextera	QIAseq	0	0	-0.333333333333333	0.904945280859279	g	Anabaena
aqn	Kappa	Nextera	0	0	0	NA	g	Anabaena
aqo	Kappa	Nextera	-0.15726176617656	-41	89.6666666666667	1	g	Prevotella
aqo	Kappa	QIAseq	-0.83487935069313	-279	-23.6666666666666	1	g	Prevotella
aqo	Nextera	QIAseq	-0.677617584516571	-238	-113.333333333333	0.94413407821229	g	Prevotella
aqp	Kappa	Nextera	0	0	0	1	g	Maribacter
aqp	Kappa	QIAseq	0	0	0	1	g	Maribacter
aqp	Nextera	QIAseq	0	0	0	1	g	Maribacter
aqq	Nextera	QIAseq	-Inf	-3	-2.66666666666667	0.904945280859279	g	Denitrovibrio
aqq	Kappa	QIAseq	-1.58496250072116	-2	-2	0.904945280859279	g	Denitrovibrio
aqq	Kappa	Nextera	Inf	1	0.666666666666667	0.94413407821229	g	Denitrovibrio
aqr	Nextera	QIAseq	-Inf	-2	-2.33333333333333	0.904945280859279	g	Deinococcus
aqr	Kappa	QIAseq	0	0	-0.666666666666667	0.94413407821229	g	Deinococcus
aqr	Kappa	Nextera	Inf	2	1.66666666666667	0.904945280859279	g	Deinococcus
aqs	Kappa	QIAseq	-1	-1	0	1	g	Mesotoga
aqs	Kappa	Nextera	Inf	1	0.666666666666667	0.94413407821229	g	Mesotoga
aqs	Nextera	QIAseq	-Inf	-2	-0.666666666666667	0.94413407821229	g	Mesotoga
aqt	Kappa	QIAseq	0	0	-2	0.904945280859279	g	Vogesella
aqt	Kappa	Nextera	0	0	0	NA	g	Vogesella
aqt	Nextera	QIAseq	0	0	-2	0.904945280859279	g	Vogesella
aqu	Kappa	Nextera	0	0	0	NA	g	Cupriavidus
aqu	Nextera	QIAseq	0	0	-2	0.904945280859279	g	Cupriavidus
aqu	Kappa	QIAseq	0	0	-2	0.904945280859279	g	Cupriavidus
aqv	Kappa	Nextera	-0.41435553517213	-176	4	0.94413407821229	g	Lactobacillus
aqv	Nextera	QIAseq	-0.238960270854936	-127	-86.6666666666667	0.94413407821229	g	Lactobacillus
aqv	Kappa	QIAseq	-0.653315806027066	-303	-82.6666666666667	1	g	Lactobacillus
aqw	Kappa	QIAseq	-0.381870635343644	-10	-2.33333333333334	0.94413407821229	g	Bacillus
aqw	Kappa	Nextera	2.04439411935845	25	21.6666666666667	0.904945280859279	g	Bacillus
aqw	Nextera	QIAseq	-2.4262647547021	-35	-24	0.904945280859279	g	Bacillus
aqx	Kappa	QIAseq	0	0	-0.333333333333333	0.904945280859279	g	Gilliamella
aqx	Kappa	Nextera	0	0	0	NA	g	Gilliamella
aqx	Nextera	QIAseq	0	0	-0.333333333333333	0.904945280859279	g	Gilliamella
aqy	Kappa	Nextera	1.58496250072116	4	3	0.904945280859279	g	Cloacibacillus
aqy	Nextera	QIAseq	-2.16992500144231	-7	-5.66666666666667	0.904945280859279	g	Cloacibacillus
aqy	Kappa	QIAseq	-0.584962500721156	-3	-2.66666666666667	0.904945280859279	g	Cloacibacillus
ara	Kappa	Nextera	2	6	7.66666666666667	0.904945280859279	g	Tumebacillus
ara	Nextera	QIAseq	-1.58496250072116	-4	-3	0.904945280859279	g	Tumebacillus
ara	Kappa	QIAseq	0.415037499278844	2	4.66666666666667	0.904945280859279	g	Tumebacillus
arb	Nextera	QIAseq	-0.206321023730461	-24370	-17806	1	g	Anaerostipes
arb	Kappa	QIAseq	-0.220957398031968	-25970	-13508.3333333333	1	g	Anaerostipes
arb	Kappa	Nextera	-0.0146363743015074	-1600	4297.66666666666	1	g	Anaerostipes
arc	Kappa	QIAseq	-Inf	-2	-0.666666666666667	0.94413407821229	g	Salimicrobium
arc	Kappa	Nextera	-Inf	-1	-0.333333333333333	0.94413407821229	g	Salimicrobium
arc	Nextera	QIAseq	-1	-1	-0.333333333333333	0.94413407821229	g	Salimicrobium
ard	Kappa	Nextera	1.32192809488736	3	2.33333333333333	0.94413407821229	g	Helicobacter
ard	Kappa	QIAseq	1.32192809488736	3	2.33333333333333	0.94413407821229	g	Helicobacter
ard	Nextera	QIAseq	0	0	0	1	g	Helicobacter
are	Kappa	Nextera	-0.321928094887362	-6	8.66666666666667	0.94413407821229	g	Leuconostoc
are	Nextera	QIAseq	-0.341036917835067	-8	-6.66666666666667	0.94413407821229	g	Leuconostoc
are	Kappa	QIAseq	-0.662965012722429	-14	2	1	g	Leuconostoc
arf	Nextera	QIAseq	0	0	-0.333333333333333	0.904945280859279	g
arf	Kappa	QIAseq	0	0	-0.333333333333333	0.904945280859279	g
arf	Kappa	Nextera	0	0	0	NA	g
arg	Kappa	QIAseq	-0.441529155148676	-483	-66	1	g	Weissella
arg	Kappa	Nextera	-0.207804885113402	-209	-14	0.94413407821229	g	Weissella
arg	Nextera	QIAseq	-0.233724270035275	-274	-52	1	g	Weissella
arh	Kappa	QIAseq	0.584962500721156	1	1.33333333333333	0.904945280859279	g
arh	Kappa	Nextera	Inf	3	2.66666666666667	0.904945280859279	g
arh	Nextera	QIAseq	-Inf	-2	-1.33333333333333	0.904945280859279	g
ari	Kappa	Nextera	0	0	0.333333333333333	1	g	Pediococcus
ari	Nextera	QIAseq	0	0	0.333333333333333	0.904945280859279	g	Pediococcus
ari	Kappa	QIAseq	0	0	0.666666666666667	0.904945280859279	g	Pediococcus
arj	Kappa	Nextera	-0.118644496498619	-3	4.66666666666666	1	g	Finegoldia
arj	Nextera	QIAseq	0.341036917835067	8	6.66666666666667	0.904945280859279	g	Finegoldia
arj	Kappa	QIAseq	0.222392421336448	5	11.3333333333333	0.904945280859279	g	Finegoldia
arl	Kappa	QIAseq	0	0	0	NA	g	Edwardsiella
arl	Kappa	Nextera	0	0	-0.666666666666667	0.904945280859279	g	Edwardsiella
arl	Nextera	QIAseq	0	0	0.666666666666667	0.904945280859279	g	Edwardsiella
arm	Kappa	QIAseq	-0.415037499278844	-1	-0.666666666666667	0.94413407821229	g	Providencia
arm	Kappa	Nextera	1.58496250072116	2	3.33333333333333	0.904945280859279	g	Providencia
arm	Nextera	QIAseq	-2	-3	-4	0.904945280859279	g	Providencia
arn	Kappa	Nextera	-Inf	-1	-0.666666666666667	0.904945280859279	g	Candidatus Endolissoclinum
arn	Nextera	QIAseq	Inf	1	0.333333333333333	0.94413407821229	g	Candidatus Endolissoclinum
arn	Kappa	QIAseq	0	0	-0.333333333333333	0.904945280859279	g	Candidatus Endolissoclinum
aro	Kappa	Nextera	0	0	-0.333333333333333	0.904945280859279	g	Micrococcus
aro	Nextera	QIAseq	0	0	0.333333333333333	0.904945280859279	g	Micrococcus
aro	Kappa	QIAseq	0	0	0	NA	g	Micrococcus
arp	Kappa	QIAseq	0	0	0.333333333333333	0.904945280859279	g	Dermacoccus
arp	Nextera	QIAseq	0	0	0	NA	g	Dermacoccus
arp	Kappa	Nextera	0	0	0.333333333333333	0.904945280859279	g	Dermacoccus
arq	Kappa	QIAseq	-0.514573172829758	-6	-6.66666666666667	0.94413407821229	g	Staphylococcus
arq	Nextera	QIAseq	-0.415037499278844	-5	-7.66666666666667	0.904945280859279	g	Staphylococcus
arq	Kappa	Nextera	-0.0995356735509144	-1	1	1	g	Staphylococcus
arr	Nextera	QIAseq	0	0	-2	0.904945280859279	g	Aquabacterium
arr	Kappa	Nextera	0	0	1.66666666666667	0.904945280859279	g	Aquabacterium
arr	Kappa	QIAseq	0	0	-0.333333333333333	1	g	Aquabacterium
ars	Nextera	QIAseq	-0.191749477117173	-544	277.333333333333	0.94413407821229	g	Intestinimonas
ars	Kappa	Nextera	-0.502186226342811	-1125	-574.666666666667	0.94413407821229	g	Intestinimonas
ars	Kappa	QIAseq	-0.693935703459984	-1669	-297.333333333333	1	g	Intestinimonas
art	Kappa	QIAseq	-0.261124815825162	-25	-17	0.904945280859279	g	Pseudomonas
art	Nextera	QIAseq	0.145299553148973	16	34.3333333333333	0.904945280859279	g	Pseudomonas
art	Kappa	Nextera	-0.406424368974136	-41	-51.3333333333333	0.904945280859279	g	Pseudomonas
aru	Nextera	QIAseq	-Inf	-4	-2.66666666666667	0.904945280859279	g	Mucilaginibacter
aru	Kappa	Nextera	0	0	8.66666666666667	0.904945280859279	g	Mucilaginibacter
aru	Kappa	QIAseq	-Inf	-4	6	1	g	Mucilaginibacter
arv	Kappa	QIAseq	0.192645077942396	56	63.3333333333333	0.94413407821229	g	Schaalia
arv	Nextera	QIAseq	0.318980810837025	97	174.666666666667	0.904945280859279	g	Schaalia
arv	Kappa	Nextera	-0.12633573289463	-41	-111.333333333333	0.94413407821229	g	Schaalia
arw	Kappa	QIAseq	0	0	13	0.904945280859279	g	Sphingobium
arw	Kappa	Nextera	0	0	13	0.904945280859279	g	Sphingobium
arw	Nextera	QIAseq	0	0	0	NA	g	Sphingobium
arx	Kappa	Nextera	-0.377090170911687	-1050	151.333333333334	0.94413407821229	g	Enterococcus
arx	Kappa	QIAseq	-0.782933450261175	-2533	-438.666666666666	1	g	Enterococcus
arx	Nextera	QIAseq	-0.405843279349488	-1483	-590	0.94413407821229	g	Enterococcus
ary	Nextera	QIAseq	1.16992500144231	5	4.66666666666667	0.904945280859279	g	Desulfomicrobium
ary	Kappa	Nextera	-0.169925001442312	-1	-3	0.94413407821229	g	Desulfomicrobium
ary	Kappa	QIAseq	1	4	1.66666666666667	1	g	Desulfomicrobium
arz	Kappa	Nextera	-0.310281136924763	-24423	-10022	0.94413407821229	g	Blautia
arz	Kappa	QIAseq	-0.553669354246371	-47616	-19517.3333333333	0.94413407821229	g	Blautia
arz	Nextera	QIAseq	-0.243388217321608	-23193	-9495.33333333334	0.94413407821229	g	Blautia
asa	Nextera	QIAseq	-0.200912693925996	-13	2.66666666666667	0.94413407821229	g	Chryseobacterium
asa	Kappa	Nextera	-0.253118936968711	-14	-6	1	g	Chryseobacterium
asa	Kappa	QIAseq	-0.454031630894707	-27	-3.33333333333333	0.94413407821229	g	Chryseobacterium
asb	Kappa	Nextera	Inf	24	21.3333333333333	0.904945280859279	g	Sphingomonas
asb	Nextera	QIAseq	0	0	0	NA	g	Sphingomonas
asb	Kappa	QIAseq	Inf	24	21.3333333333333	0.904945280859279	g	Sphingomonas
asd	Kappa	Nextera	-Inf	-1	-0.666666666666667	0.904945280859279	g	Pluralibacter
asd	Nextera	QIAseq	Inf	1	0.666666666666667	0.904945280859279	g	Pluralibacter
asd	Kappa	QIAseq	0	0	0	1	g	Pluralibacter
ase	Nextera	QIAseq	-0.235976087413061	-424	73.3333333333335	0.94413407821229	g	Citrobacter
ase	Kappa	Nextera	-0.39780749674506	-575	-429	0.94413407821229	g	Citrobacter
ase	Kappa	QIAseq	-0.633783584158121	-999	-355.666666666667	1	g	Citrobacter
asf	Nextera	QIAseq	0.282670226389207	1103	2019	0.904945280859279	g	Gordonibacter
asf	Kappa	Nextera	-0.108473547926407	-449	-1731.66666666667	0.94413407821229	g	Gordonibacter
asf	Kappa	QIAseq	0.174196678462799	654	287.333333333334	0.94413407821229	g	Gordonibacter
asg	Nextera	QIAseq	-Inf	-1	-0.333333333333333	0.94413407821229	g	Formosa
asg	Kappa	Nextera	Inf	1	0.666666666666667	0.904945280859279	g	Formosa
asg	Kappa	QIAseq	0	0	0.333333333333333	0.904945280859279	g	Formosa
ash	Kappa	QIAseq	-Inf	-1	-0.333333333333333	1	g	Gillisia
ash	Nextera	QIAseq	-Inf	-1	-0.666666666666667	0.904945280859279	g	Gillisia
ash	Kappa	Nextera	0	0	0.333333333333333	1	g	Gillisia
asi	Nextera	QIAseq	0.212490563379761	116	179.333333333333	0.94413407821229	g	Olsenella
asi	Kappa	QIAseq	0.151608321232739	81	9.33333333333337	1	g	Olsenella
asi	Kappa	Nextera	-0.0608822421470223	-35	-170	0.94413407821229	g	Olsenella
asj	Nextera	QIAseq	-0.137503523749935	-3	3	0.94413407821229	g	Flavobacterium
asj	Kappa	QIAseq	-1.34395440121736	-20	-3.33333333333333	1	g	Flavobacterium
asj	Kappa	Nextera	-1.20645087746743	-17	-6.33333333333333	0.94413407821229	g	Flavobacterium
ask	Kappa	QIAseq	Inf	27	28.3333333333333	0.904945280859279	g	Bradyrhizobium
ask	Kappa	Nextera	Inf	27	29.6666666666667	0.904945280859279	g	Bradyrhizobium
ask	Nextera	QIAseq	0	0	-1.33333333333333	0.904945280859279	g	Bradyrhizobium
asl	Kappa	QIAseq	-0.553076445206343	-1888	-471.666666666667	1	g	Lactococcus
asl	Kappa	Nextera	-0.314411244770194	-984	198.666666666667	0.94413407821229	g	Lactococcus
asl	Nextera	QIAseq	-0.238665200436149	-904	-670.333333333334	0.94413407821229	g	Lactococcus
asm	Kappa	Nextera	0	0	-0.333333333333333	1	g	Serratia
asm	Nextera	QIAseq	-1	-1	-0.666666666666667	0.94413407821229	g	Serratia
asm	Kappa	QIAseq	-1	-1	-1	0.904945280859279	g	Serratia
asn	Nextera	QIAseq	-Inf	-1	-0.666666666666667	0.904945280859279	g	Aerococcus
asn	Kappa	Nextera	0	0	0.666666666666667	0.904945280859279	g	Aerococcus
asn	Kappa	QIAseq	-Inf	-1	0	1	g	Aerococcus
aso	Kappa	QIAseq	-0.292781749227846	-9	16.3333333333333	1	g	Gemella
aso	Nextera	QIAseq	-0.444784842672896	-13	-4.33333333333333	0.94413407821229	g	Gemella
aso	Kappa	Nextera	0.15200309344505	4	20.6666666666667	0.904945280859279	g	Gemella
asp	Kappa	Nextera	-Inf	-1	-2.33333333333333	0.904945280859279	g	Spirosoma
asp	Nextera	QIAseq	0	0	1.66666666666667	1	g	Spirosoma
asp	Kappa	QIAseq	-Inf	-1	-0.666666666666667	0.904945280859279	g	Spirosoma
asq	Kappa	Nextera	-0.263034405833794	-3	0	1	g	Atopobium
asq	Nextera	QIAseq	0.362570079384708	4	4.33333333333333	1	g	Atopobium
asq	Kappa	QIAseq	0.0995356735509144	1	4.33333333333333	0.94413407821229	g	Atopobium
asr	Kappa	Nextera	0	0	0	NA	g	Brevibacillus
asr	Nextera	QIAseq	0	0	-0.666666666666667	0.904945280859279	g	Brevibacillus
asr	Kappa	QIAseq	0	0	-0.666666666666667	0.904945280859279	g	Brevibacillus
ass	Nextera	QIAseq	-0.0836579290469097	-4	6.66666666666667	0.94413407821229	g
ass	Kappa	QIAseq	-0.595158267827045	-24	6.66666666666667	1	g
ass	Kappa	Nextera	-0.511500338780135	-20	0	0.94413407821229	g
ast	Nextera	QIAseq	-Inf	-1	-0.666666666666667	0.904945280859279	g	Hymenobacter
ast	Kappa	Nextera	Inf	1	0.333333333333333	0.94413407821229	g	Hymenobacter
ast	Kappa	QIAseq	0	0	-0.333333333333333	1	g	Hymenobacter
asu	Kappa	Nextera	0	0	-0.333333333333333	1	g	Marinobacter
asu	Kappa	QIAseq	0	0	0.333333333333333	1	g	Marinobacter
asu	Nextera	QIAseq	0	0	0.666666666666667	1	g	Marinobacter
asv	Nextera	QIAseq	-Inf	-1	-1	0.904945280859279	g	Geosporobacter
asv	Kappa	Nextera	Inf	1	1	0.904945280859279	g	Geosporobacter
asv	Kappa	QIAseq	0	0	0	1	g	Geosporobacter
asw	Nextera	QIAseq	-1.58496250072116	-2	-2	0.904945280859279	g	Desulfitobacterium
asw	Kappa	QIAseq	-1.58496250072116	-2	-0.666666666666667	1	g	Desulfitobacterium
asw	Kappa	Nextera	0	0	1.33333333333333	0.94413407821229	g	Desulfitobacterium
asx	Kappa	QIAseq	-1	-1	-1.33333333333333	0.904945280859279	g	Mannheimia
asx	Kappa	Nextera	Inf	1	-4.33333333333333	0.94413407821229	g	Mannheimia
asx	Nextera	QIAseq	-Inf	-2	3	0.94413407821229	g	Mannheimia
asy	Kappa	QIAseq	-Inf	-1	0.333333333333333	1	g	Salegentibacter
asy	Kappa	Nextera	0	0	0.333333333333333	1	g	Salegentibacter
asy	Nextera	QIAseq	-Inf	-1	0	1	g	Salegentibacter
asz	Kappa	Nextera	0.15200309344505	1	5.33333333333333	1	g	Mucinivorans
asz	Nextera	QIAseq	-0.15200309344505	-1	0	1	g	Mucinivorans
asz	Kappa	QIAseq	0	0	5.33333333333333	1	g	Mucinivorans
ata	Nextera	QIAseq	-0.492331522810892	-109	-60.3333333333333	1	g	Filifactor
ata	Kappa	Nextera	-0.189572243892773	-33	33.3333333333333	0.94413407821229	g	Filifactor
ata	Kappa	QIAseq	-0.681903766703665	-142	-27	1	g	Filifactor
atb	Kappa	QIAseq	-0.17364808748503	-11	41.3333333333333	1	g
atb	Nextera	QIAseq	-0.741931847059556	-39	-16.3333333333333	1	g
atb	Kappa	Nextera	0.568283759574526	28	57.6666666666667	0.904945280859279	g
atc	Kappa	Nextera	0	0	-0.333333333333333	1	g	Amphibacillus
atc	Nextera	QIAseq	-2	-3	-3	0.904945280859279	g	Amphibacillus
atc	Kappa	QIAseq	-2	-3	-3.33333333333333	0.904945280859279	g	Amphibacillus
atd	Kappa	Nextera	0	0	0	NA	g	Jeotgalicoccus
atd	Kappa	QIAseq	0	0	-0.333333333333333	0.904945280859279	g	Jeotgalicoccus
atd	Nextera	QIAseq	0	0	-0.333333333333333	0.904945280859279	g	Jeotgalicoccus
ate	Kappa	Nextera	Inf	1	0.333333333333333	0.94413407821229	g	Streptomyces
ate	Kappa	QIAseq	0	0	0	1	g	Streptomyces
ate	Nextera	QIAseq	-Inf	-1	-0.333333333333333	0.94413407821229	g	Streptomyces
atf	Kappa	QIAseq	-1	-11	-5.66666666666667	0.94413407821229	g
atf	Nextera	QIAseq	-0.137503523749935	-2	2	1	g
atf	Kappa	Nextera	-0.862496476250065	-9	-7.66666666666667	0.904945280859279	g
atg	Nextera	QIAseq	-0.584962500721156	-4	-3	1	g	Lentibacillus
atg	Kappa	QIAseq	0.115477217419936	1	-0.333333333333332	1	g	Lentibacillus
atg	Kappa	Nextera	0.700439718141092	5	2.66666666666667	1	g	Lentibacillus
ath	Kappa	Nextera	1	4	2.33333333333333	0.904945280859279	g	Virgibacillus
ath	Nextera	QIAseq	-0.321928094887362	-1	-2.66666666666667	0.904945280859279	g	Virgibacillus
ath	Kappa	QIAseq	0.678071905112638	3	-0.333333333333333	1	g	Virgibacillus
ati	Kappa	QIAseq	-Inf	-1	-0.333333333333333	0.94413407821229	g	Lacinutrix
ati	Nextera	QIAseq	-Inf	-1	-1	0.904945280859279	g	Lacinutrix
ati	Kappa	Nextera	0	0	0.666666666666667	0.904945280859279	g	Lacinutrix
atj	Nextera	QIAseq	-Inf	-2	-1.33333333333333	0.904945280859279	g	Gramella
atj	Kappa	Nextera	0	0	0.333333333333333	0.904945280859279	g	Gramella
atj	Kappa	QIAseq	-Inf	-2	-1	0.904945280859279	g	Gramella
atk	Kappa	QIAseq	-0.645995414203	-8313	-2547	1	g	Clostridioides
atk	Nextera	QIAseq	-0.227433413885676	-3359	-900.666666666668	0.94413407821229	g	Clostridioides
atk	Kappa	Nextera	-0.418562000317324	-4954	-1646.33333333333	0.94413407821229	g	Clostridioides
atl	Kappa	QIAseq	-Inf	-1	-1.33333333333333	0.904945280859279	g	Hathewaya
atl	Kappa	Nextera	0	0	-0.333333333333333	1	g	Hathewaya
atl	Nextera	QIAseq	-Inf	-1	-1	0.904945280859279	g	Hathewaya
atm	Kappa	Nextera	-0.533392345158951	-3533	-1845	0.94413407821229	g	Escherichia
atm	Kappa	QIAseq	-0.734845112489726	-5246	-1528.66666666667	1	g	Escherichia
atm	Nextera	QIAseq	-0.201452767330775	-1713	316.333333333332	0.94413407821229	g	Escherichia
atn	Nextera	QIAseq	-0.639824435755675	-24	-10.3333333333333	0.94413407821229	g	Paeniclostridium
atn	Kappa	Nextera	0.217591435072627	7	13	0.904945280859279	g	Paeniclostridium
atn	Kappa	QIAseq	-0.422233000683048	-17	2.66666666666666	1	g	Paeniclostridium
ato	Kappa	Nextera	0.15200309344505	1	0.333333333333334	1	g	Treponema
ato	Kappa	QIAseq	-1.48542682717024	-18	-9.33333333333333	0.94413407821229	g	Treponema
ato	Nextera	QIAseq	-1.63742992061529	-19	-9.66666666666667	0.94413407821229	g	Treponema
atp	Nextera	QIAseq	-Inf	-1	-1	0.904945280859279	g	Thermoclostridium
atp	Kappa	Nextera	0	0	0.333333333333333	0.904945280859279	g	Thermoclostridium
atp	Kappa	QIAseq	-Inf	-1	-0.666666666666667	0.904945280859279	g	Thermoclostridium
atq	Kappa	Nextera	0	0	0.666666666666667	0.904945280859279	g	Acetoanaerobium
atq	Nextera	QIAseq	-Inf	-2	-1.33333333333333	0.904945280859279	g	Acetoanaerobium
atq	Kappa	QIAseq	-Inf	-2	-0.666666666666667	0.94413407821229	g	Acetoanaerobium
atr	Kappa	Nextera	-0.368232597202353	-407057	149464.666666667	1	g	Bacteroides
atr	Nextera	QIAseq	-0.358410010320067	-509591	-215763.666666667	0.94413407821229	g	Bacteroides
atr	Kappa	QIAseq	-0.72664260752242	-916648	-66299	1	g	Bacteroides
ats	Nextera	QIAseq	-Inf	-2	-1.66666666666667	0.904945280859279	g	Erysipelothrix
ats	Kappa	Nextera	0	0	0.333333333333333	0.904945280859279	g	Erysipelothrix
ats	Kappa	QIAseq	-Inf	-2	-1.33333333333333	0.904945280859279	g	Erysipelothrix
att	Nextera	QIAseq	-2.41503749927884	-13	-10	0.904945280859279	g	Hungateiclostridium
att	Kappa	Nextera	0.415037499278844	1	3	0.904945280859279	g	Hungateiclostridium
att	Kappa	QIAseq	-2	-12	-7	0.904945280859279	g	Hungateiclostridium
atu	Nextera	QIAseq	-0.415037499278844	-1	-0.333333333333333	1	g	Thermoanaerobacterium
atu	Kappa	Nextera	0.736965594166206	2	2.66666666666667	0.904945280859279	g	Thermoanaerobacterium
atu	Kappa	QIAseq	0.321928094887362	1	2.33333333333333	0.904945280859279	g	Thermoanaerobacterium
atv	Kappa	QIAseq	-0.84799690655495	-4	0.666666666666666	1	g	Ruminiclostridium
atv	Nextera	QIAseq	-2.16992500144231	-7	-4.66666666666667	0.94413407821229	g	Ruminiclostridium
atv	Kappa	Nextera	1.32192809488736	3	5.33333333333333	0.904945280859279	g	Ruminiclostridium
atx	Nextera	QIAseq	0	0	-0.333333333333333	0.904945280859279	g	Bosea
atx	Kappa	Nextera	0	0	0.333333333333333	0.904945280859279	g	Bosea
atx	Kappa	QIAseq	0	0	0	1	g	Bosea
aty	Kappa	QIAseq	0	0	0.333333333333333	1	g	Lawsonella
aty	Nextera	QIAseq	Inf	1	0.333333333333333	0.94413407821229	g	Lawsonella
aty	Kappa	Nextera	-Inf	-1	0	1	g	Lawsonella
atz	Nextera	QIAseq	0.557995453120887	17	10.3333333333333	0.94413407821229	g
atz	Kappa	Nextera	-0.370368449945115	-12	-10.3333333333333	0.904945280859279	g
atz	Kappa	QIAseq	0.187627003175771	5	0	0.94413407821229	g
aua	Kappa	QIAseq	0	0	-1.33333333333333	0.904945280859279	g	Qipengyuania
aua	Nextera	QIAseq	0	0	-1.33333333333333	0.904945280859279	g	Qipengyuania
aua	Kappa	Nextera	0	0	0	NA	g	Qipengyuania
aub	Nextera	QIAseq	-1.25375659224578	-36	-26	0.904945280859279	g	Sphingobacterium
aub	Kappa	Nextera	0.253756592245783	5	13	0.904945280859279	g	Sphingobacterium
aub	Kappa	QIAseq	-1	-31	-13	0.94413407821229	g	Sphingobacterium
auc	Kappa	Nextera	0.191141487352008	17	37.6666666666667	0.904945280859279	g	Hungatella
auc	Nextera	QIAseq	-0.894009304311786	-103	-69	0.904945280859279	g	Hungatella
auc	Kappa	QIAseq	-0.702867816959778	-86	-31.3333333333333	0.94413407821229	g	Hungatella
aud	Nextera	QIAseq	0	0	0.333333333333333	0.904945280859279	g	Sedimenticola
aud	Kappa	Nextera	0	0	-0.333333333333333	0.904945280859279	g	Sedimenticola
aud	Kappa	QIAseq	0	0	0	NA	g	Sedimenticola
aue	Kappa	Nextera	-0.409534523601457	-1164	-729.333333333334	0.94413407821229	g	Ruthenibacterium
aue	Nextera	QIAseq	-0.153013544949206	-527	373	1	g	Ruthenibacterium
aue	Kappa	QIAseq	-0.562548068550662	-1691	-356.333333333334	1	g	Ruthenibacterium
auf	Nextera	QIAseq	-Inf	-10	-8	0.904945280859279	g	Gottschalkia
auf	Kappa	QIAseq	-1.32192809488736	-6	-1.66666666666667	0.94413407821229	g	Gottschalkia
auf	Kappa	Nextera	Inf	4	6.33333333333333	0.904945280859279	g	Gottschalkia
aug	Nextera	QIAseq	Inf	4	4.33333333333333	0.904945280859279	g	Caulobacter
aug	Kappa	QIAseq	0	0	0	NA	g	Caulobacter
aug	Kappa	Nextera	-Inf	-4	-4.33333333333333	0.904945280859279	g	Caulobacter
auh	Nextera	QIAseq	0.0565835283663675	6	3.33333333333331	1	g	Enterobacter
auh	Kappa	Nextera	-0.452512204697507	-42	7.33333333333334	1	g	Enterobacter
auh	Kappa	QIAseq	-0.395928676331139	-36	10.6666666666667	0.94413407821229	g	Enterobacter
aui	Nextera	QIAseq	-0.119839770006003	-11	9.66666666666666	0.94413407821229	g	Fermentimonas
aui	Kappa	Nextera	-0.859401669827199	-57	-24.6666666666667	0.94413407821229	g	Fermentimonas
aui	Kappa	QIAseq	-0.979241439833203	-68	-15	1	g	Fermentimonas
auj	Kappa	Nextera	-Inf	-1	-0.666666666666667	0.904945280859279	g	Desulfotomaculum
auj	Nextera	QIAseq	Inf	1	0.666666666666667	0.904945280859279	g	Desulfotomaculum
auj	Kappa	QIAseq	0	0	0	NA	g	Desulfotomaculum
auk	Kappa	Nextera	0	0	0.333333333333333	0.904945280859279	g	Halobacillus
auk	Nextera	QIAseq	0	0	0	NA	g	Halobacillus
auk	Kappa	QIAseq	0	0	0.333333333333333	0.904945280859279	g	Halobacillus
aul	Nextera	QIAseq	0	0	0	NA	g	Sporosarcina
aul	Kappa	QIAseq	0	0	0.333333333333333	0.904945280859279	g	Sporosarcina
aul	Kappa	Nextera	0	0	0.333333333333333	0.904945280859279	g	Sporosarcina
aum	Nextera	QIAseq	-0.452512204697507	-7	-10.3333333333333	0.904945280859279	g
aum	Kappa	Nextera	0.275634442613427	4	6	0.94413407821229	g
aum	Kappa	QIAseq	-0.176877762084079	-3	-4.33333333333334	1	g
aun	Nextera	QIAseq	0	0	0	1	g	Soehngenia
aun	Kappa	QIAseq	0	0	-0.333333333333333	0.904945280859279	g	Soehngenia
aun	Kappa	Nextera	0	0	-0.333333333333333	0.904945280859279	g	Soehngenia
auo	Nextera	QIAseq	-1.13124453327825	-50	-38	0.904945280859279	g	Fusobacterium
auo	Kappa	Nextera	0.465663572348812	16	25.6666666666667	0.904945280859279	g	Fusobacterium
auo	Kappa	QIAseq	-0.665580960929441	-34	-12.3333333333333	1	g	Fusobacterium
aup	Kappa	Nextera	-0.196397212803504	-259	-147	0.94413407821229	g	Bifidobacterium
aup	Nextera	QIAseq	-0.366738925464474	-589	-105	0.94413407821229	g	Bifidobacterium
aup	Kappa	QIAseq	-0.563136138267978	-848	-252	1	g	Bifidobacterium
auq	Nextera	QIAseq	-Inf	-2	-1.33333333333333	0.904945280859279	g	Megamonas
auq	Kappa	Nextera	Inf	1	1	0.904945280859279	g	Megamonas
auq	Kappa	QIAseq	-1	-1	-0.333333333333333	0.94413407821229	g	Megamonas
aur	Kappa	Nextera	0	0	1	0.904945280859279	g	Desulfuromonas
aur	Nextera	QIAseq	0	0	-0.333333333333333	0.904945280859279	g	Desulfuromonas
aur	Kappa	QIAseq	0	0	0.666666666666667	1	g	Desulfuromonas
aus	Nextera	QIAseq	0	0	-0.333333333333333	1	g	Sulfuricaulis
aus	Kappa	QIAseq	0	0	-0.666666666666667	0.904945280859279	g	Sulfuricaulis
aus	Kappa	Nextera	0	0	-0.333333333333333	0.904945280859279	g	Sulfuricaulis
aut	Kappa	QIAseq	0	0	-0.333333333333333	0.904945280859279	g	Candidatus Desulfofervidus
aut	Kappa	Nextera	0	0	-0.333333333333333	0.904945280859279	g	Candidatus Desulfofervidus
aut	Nextera	QIAseq	0	0	0	1	g	Candidatus Desulfofervidus
auu	Kappa	Nextera	Inf	14	11	0.904945280859279	g	Dermabacter
auu	Nextera	QIAseq	-Inf	-9	-11.3333333333333	0.904945280859279	g	Dermabacter
auu	Kappa	QIAseq	0.637429920615292	5	-0.333333333333332	1	g	Dermabacter
auv	Kappa	Nextera	Inf	1	0.666666666666667	0.904945280859279	g	Listeria
auv	Kappa	QIAseq	-1.58496250072116	-2	-1.66666666666667	0.94413407821229	g	Listeria
auv	Nextera	QIAseq	-Inf	-3	-2.33333333333333	0.904945280859279	g	Listeria
auw	Kappa	Nextera	0	0	0	NA	g	Chania
auw	Nextera	QIAseq	0	0	-0.333333333333333	0.904945280859279	g	Chania
auw	Kappa	QIAseq	0	0	-0.333333333333333	0.904945280859279	g	Chania
aux	Kappa	Nextera	-0.115477217419936	-1	0.666666666666666	1	g	Petrimonas
aux	Kappa	QIAseq	0.263034405833794	2	-1	0.94413407821229	g	Petrimonas
aux	Nextera	QIAseq	0.37851162325373	3	-1.66666666666667	0.94413407821229	g	Petrimonas
auy	Nextera	QIAseq	0	0	0	NA	g	Proteiniphilum
auy	Kappa	QIAseq	Inf	1	0.666666666666667	0.904945280859279	g	Proteiniphilum
auy	Kappa	Nextera	Inf	1	0.666666666666667	0.904945280859279	g	Proteiniphilum
auz	Nextera	QIAseq	0	0	0	1	g	Rhodococcus
auz	Kappa	Nextera	0	0	0.333333333333333	1	g	Rhodococcus
auz	Kappa	QIAseq	0	0	0.333333333333333	1	g	Rhodococcus
avb	Nextera	QIAseq	1	7	4	0.94413407821229	g	Trueperella
avb	Kappa	Nextera	-0.637429920615292	-5	-4.66666666666667	0.904945280859279	g	Trueperella
avb	Kappa	QIAseq	0.362570079384708	2	-0.666666666666666	1	g	Trueperella
avc	Nextera	QIAseq	-Inf	-2	-1.66666666666667	0.904945280859279	g	Synechococcus
avc	Kappa	QIAseq	-1	-1	-1.33333333333333	0.904945280859279	g	Synechococcus
avc	Kappa	Nextera	Inf	1	0.333333333333333	0.94413407821229	g	Synechococcus
avd	Kappa	Nextera	-0.422831573379306	-23811	-5036.33333333333	0.94413407821229	g	Roseburia
avd	Nextera	QIAseq	-0.257446492805437	-18311	-8331.66666666667	0.94413407821229	g	Roseburia
avd	Kappa	QIAseq	-0.680278066184743	-42122	-13368	1	g	Roseburia
ave	Nextera	QIAseq	-0.0498311559520064	-11	9.66666666666669	1	g	Megasphaera
ave	Kappa	Nextera	-0.312738923432702	-61	-46.6666666666667	0.94413407821229	g	Megasphaera
ave	Kappa	QIAseq	-0.362570079384708	-72	-37	0.94413407821229	g	Megasphaera
avf	Nextera	QIAseq	-Inf	-1	-0.666666666666667	0.904945280859279	g	Sulfurifustis
avf	Kappa	Nextera	0	0	0.333333333333333	0.904945280859279	g	Sulfurifustis
avf	Kappa	QIAseq	-Inf	-1	-0.333333333333333	0.94413407821229	g	Sulfurifustis
avg	Kappa	Nextera	0	0	0.333333333333333	0.904945280859279	g
avg	Nextera	QIAseq	0	0	0	NA	g
avg	Kappa	QIAseq	0	0	0.333333333333333	0.904945280859279	g
avh	Kappa	QIAseq	-0.629552651745227	-122	-32	1	g	Akkermansia
avh	Nextera	QIAseq	-0.476256241278656	-97	-49.3333333333333	0.94413407821229	g	Akkermansia
avh	Kappa	Nextera	-0.15329641046657	-25	17.3333333333333	0.94413407821229	g	Akkermansia
avi	Nextera	QIAseq	Inf	2	1.33333333333333	0.904945280859279	g	Anaerolinea
avi	Kappa	Nextera	-Inf	-2	-0.666666666666667	1	g	Anaerolinea
avi	Kappa	QIAseq	0	0	0.666666666666667	1	g	Anaerolinea
avj	Nextera	QIAseq	-0.777607578663552	-10	-14.6666666666667	0.904945280859279	g	Herbinix
avj	Kappa	Nextera	0.440572591385981	5	4.33333333333333	0.904945280859279	g	Herbinix
avj	Kappa	QIAseq	-0.337034987277571	-5	-10.3333333333333	0.904945280859279	g	Herbinix
avk	Nextera	QIAseq	0	0	0	1	g	Mycobacterium
avk	Kappa	Nextera	0	0	0.333333333333333	1	g	Mycobacterium
avk	Kappa	QIAseq	0	0	0.333333333333333	1	g	Mycobacterium
avl	Kappa	Nextera	0	0	-4	1	g	Laribacter
avl	Kappa	QIAseq	0	0	3	0.904945280859279	g	Laribacter
avl	Nextera	QIAseq	0	0	7	0.904945280859279	g	Laribacter
avm	Nextera	QIAseq	-Inf	-3	-0.666666666666667	1	g	Paraburkholderia
avm	Kappa	Nextera	0	0	-1.33333333333333	0.904945280859279	g	Paraburkholderia
avm	Kappa	QIAseq	-Inf	-3	-2	0.904945280859279	g	Paraburkholderia
avn	Kappa	Nextera	0.0147970019280805	1	5	1	g	Faecalibaculum
avn	Kappa	QIAseq	-0.385290155884792	-30	-9.33333333333334	1	g	Faecalibaculum
avn	Nextera	QIAseq	-0.400087157812872	-31	-14.3333333333333	0.94413407821229	g	Faecalibaculum
avo	Nextera	QIAseq	-1.58496250072116	-2	-3.33333333333333	0.904945280859279	g	Negativicoccus
avo	Kappa	Nextera	1	1	0.666666666666667	0.904945280859279	g	Negativicoccus
avo	Kappa	QIAseq	-0.584962500721156	-1	-2.66666666666667	0.904945280859279	g	Negativicoccus
avp	Kappa	Nextera	0	0	0	NA	g	Massilia
avp	Kappa	QIAseq	0	0	-1.33333333333333	0.904945280859279	g	Massilia
avp	Nextera	QIAseq	0	0	-1.33333333333333	0.904945280859279	g	Massilia
avq	Nextera	QIAseq	-0.458730089306241	-70	-23	0.94413407821229	g	Turicibacter
avq	Kappa	Nextera	-0.112266232250912	-14	17	0.94413407821229	g	Turicibacter
avq	Kappa	QIAseq	-0.570996321557153	-84	-6	1	g	Turicibacter
avr	Kappa	Nextera	0	0	0	NA	g	Aquimarina
avr	Nextera	QIAseq	0	0	-0.666666666666667	0.904945280859279	g	Aquimarina
avr	Kappa	QIAseq	0	0	-0.666666666666667	0.904945280859279	g	Aquimarina
avs	Nextera	QIAseq	-0.133266530863464	-3	-2.33333333333334	0.94413407821229	g	Pseudodesulfovibrio
avs	Kappa	Nextera	-0.632268215499513	-11	-9.33333333333333	0.904945280859279	g	Pseudodesulfovibrio
avs	Kappa	QIAseq	-0.765534746362977	-14	-11.6666666666667	0.904945280859279	g	Pseudodesulfovibrio
avt	Kappa	Nextera	Inf	4	4	0.904945280859279	g
avt	Nextera	QIAseq	-Inf	-5	-4.33333333333333	0.904945280859279	g
avt	Kappa	QIAseq	-0.321928094887362	-1	-0.333333333333333	1	g
avu	Nextera	QIAseq	0.142957953842043	15	21.6666666666667	0.94413407821229	g	Rothia
avu	Kappa	QIAseq	0.115477217419936	12	48.6666666666667	0.94413407821229	g	Rothia
avu	Kappa	Nextera	-0.027480736422107	-3	27	1	g	Rothia
avv	Nextera	QIAseq	-Inf	-5	-4	0.904945280859279	g	Elizabethkingia
avv	Kappa	QIAseq	-0.321928094887362	-1	-0.333333333333333	1	g	Elizabethkingia
avv	Kappa	Nextera	Inf	4	3.66666666666667	0.904945280859279	g	Elizabethkingia
avw	Nextera	QIAseq	0.315096061404937	31	32.3333333333333	0.904945280859279	g	Desulfovibrio
avw	Kappa	Nextera	-0.237691557719331	-24	-20.3333333333333	0.94413407821229	g	Desulfovibrio
avw	Kappa	QIAseq	0.0774045036856064	7	12	1	g	Desulfovibrio
avx	Nextera	QIAseq	0	0	-0.333333333333333	0.904945280859279	g	Algoriphagus
avx	Kappa	Nextera	0	0	0	NA	g	Algoriphagus
avx	Kappa	QIAseq	0	0	-0.333333333333333	0.904945280859279	g	Algoriphagus
avy	Kappa	Nextera	1	1	2	0.94413407821229	g	Pedobacter
avy	Nextera	QIAseq	Inf	1	0.666666666666667	0.904945280859279	g	Pedobacter
avy	Kappa	QIAseq	Inf	2	2.66666666666667	0.904945280859279	g	Pedobacter
avz	Kappa	Nextera	0	0	0.333333333333333	0.904945280859279	g	Peptoclostridium
avz	Nextera	QIAseq	-Inf	-2	-1.33333333333333	0.904945280859279	g	Peptoclostridium
avz	Kappa	QIAseq	-Inf	-2	-1	0.904945280859279	g	Peptoclostridium
awa	Nextera	QIAseq	-0.365589691971412	-98588	-37915.6666666667	0.94413407821229	g	Eubacterium
awa	Kappa	QIAseq	-0.812110884483178	-189581	-48772.3333333333	1	g	Eubacterium
awa	Kappa	Nextera	-0.446521192511767	-90993	-10856.6666666666	0.94413407821229	g	Eubacterium
awb	Nextera	QIAseq	0	0	-0.666666666666667	0.904945280859279	g	Algibacter
awb	Kappa	Nextera	Inf	1	1	0.904945280859279	g	Algibacter
awb	Kappa	QIAseq	Inf	1	0.333333333333333	0.94413407821229	g	Algibacter
awc	Nextera	QIAseq	0.447458976971221	4	3.66666666666667	0.904945280859279	g	Propionibacterium
awc	Kappa	QIAseq	0.540568381362703	5	3.66666666666667	0.904945280859279	g	Propionibacterium
awc	Kappa	Nextera	0.0931094043914815	1	0	1	g	Propionibacterium
awd	Nextera	QIAseq	-0.222392421336448	-1	-1.66666666666667	0.94413407821229	g	Cutibacterium
awd	Kappa	Nextera	-0.263034405833794	-1	0.333333333333334	1	g	Cutibacterium
awd	Kappa	QIAseq	-0.485426827170242	-2	-1.33333333333333	1	g	Cutibacterium
awe	Kappa	Nextera	Inf	1	1.33333333333333	0.904945280859279	g	Acidipropionibacterium
awe	Nextera	QIAseq	0	0	0	NA	g	Acidipropionibacterium
awe	Kappa	QIAseq	Inf	1	1.33333333333333	0.904945280859279	g	Acidipropionibacterium
awf	Nextera	QIAseq	-1	-1	0	1	g	Pseudopropionibacterium
awf	Kappa	Nextera	1.58496250072116	2	2	0.904945280859279	g	Pseudopropionibacterium
awf	Kappa	QIAseq	0.584962500721156	1	2	0.904945280859279	g	Pseudopropionibacterium
awg	Kappa	Nextera	0	0	0	NA	g	Serinicoccus
awg	Nextera	QIAseq	0	0	-0.333333333333333	0.904945280859279	g	Serinicoccus
awg	Kappa	QIAseq	0	0	-0.333333333333333	0.904945280859279	g	Serinicoccus
awh	Nextera	QIAseq	-Inf	-4	-1.33333333333333	0.94413407821229	g	Chromobacterium
awh	Kappa	QIAseq	-Inf	-4	-2.66666666666667	0.904945280859279	g	Chromobacterium
awh	Kappa	Nextera	0	0	-1.33333333333333	0.904945280859279	g	Chromobacterium
awi	Kappa	QIAseq	0	0	-0.333333333333333	0.904945280859279	g	Frondihabitans
awi	Nextera	QIAseq	0	0	-0.333333333333333	0.904945280859279	g	Frondihabitans
awi	Kappa	Nextera	0	0	0	NA	g	Frondihabitans
awj	Kappa	Nextera	0	0	10.6666666666667	1	g	Alicycliphilus
awj	Nextera	QIAseq	0	0	0.666666666666668	1	g	Alicycliphilus
awj	Kappa	QIAseq	0	0	11.3333333333333	1	g	Alicycliphilus
awk	Kappa	Nextera	-0.360140927509759	-412	212.333333333333	1	g	Muribaculum
awk	Nextera	QIAseq	-0.37940391997791	-561	-214	0.94413407821229	g	Muribaculum
awk	Kappa	QIAseq	-0.739544847487669	-973	-1.66666666666674	1	g	Muribaculum
awl	Kappa	Nextera	-0.263034405833794	-2	-4	0.904945280859279	g	Ereboglobus
awl	Nextera	QIAseq	-0.321928094887362	-3	0.666666666666666	1	g	Ereboglobus
awl	Kappa	QIAseq	-0.584962500721156	-5	-3.33333333333333	0.904945280859279	g	Ereboglobus
awm	Kappa	Nextera	0	0	0.333333333333333	0.904945280859279	g	Flavivirga
awm	Nextera	QIAseq	-Inf	-1	-0.666666666666667	0.904945280859279	g	Flavivirga
awm	Kappa	QIAseq	-Inf	-1	-0.333333333333333	0.94413407821229	g	Flavivirga
awn	Kappa	QIAseq	-0.685862659602258	-3302	-943.333333333333	1	g	Christensenella
awn	Nextera	QIAseq	-0.283915159763858	-1559	-790.333333333333	0.94413407821229	g	Christensenella
awn	Kappa	Nextera	-0.4019474998384	-1743	-153	0.94413407821229	g	Christensenella
awo	Nextera	QIAseq	0	0	0	NA	g	Candidatus Promineofilum
awo	Kappa	Nextera	0	0	0.333333333333333	0.904945280859279	g	Candidatus Promineofilum
awo	Kappa	QIAseq	0	0	0.333333333333333	0.904945280859279	g	Candidatus Promineofilum
awp	Nextera	QIAseq	0	0	0.666666666666667	0.904945280859279	g	Mycolicibacterium
awp	Kappa	Nextera	0	0	0	1	g	Mycolicibacterium
awp	Kappa	QIAseq	0	0	0.666666666666667	0.904945280859279	g	Mycolicibacterium
awq	Nextera	QIAseq	-Inf	-2	-2.33333333333333	0.904945280859279	g	Oceanobacillus
awq	Kappa	Nextera	Inf	3	2.66666666666667	0.904945280859279	g	Oceanobacillus
awq	Kappa	QIAseq	0.584962500721156	1	0.333333333333333	1	g	Oceanobacillus
awr	Kappa	QIAseq	-1.58496250072116	-2	-1	0.94413407821229	g	Proteus
awr	Kappa	Nextera	-1	-1	0.666666666666667	1	g	Proteus
awr	Nextera	QIAseq	-0.584962500721156	-1	-1.66666666666667	0.904945280859279	g	Proteus
aws	Nextera	QIAseq	-0.280756658497018	-2613	-1157	0.94413407821229	g	Lachnoclostridium
aws	Kappa	Nextera	-0.457609088956572	-3306	-816.333333333332	0.94413407821229	g	Lachnoclostridium
aws	Kappa	QIAseq	-0.738365747453591	-5919	-1973.33333333333	1	g	Lachnoclostridium
awt	Nextera	QIAseq	0	0	1	1	g	Dehalogenimonas
awt	Kappa	Nextera	0	0	-1.66666666666667	1	g	Dehalogenimonas
awt	Kappa	QIAseq	0	0	-0.666666666666667	1	g	Dehalogenimonas
awu	Nextera	QIAseq	-Inf	-3	-2.33333333333333	0.904945280859279	g	Pelobacter
awu	Kappa	Nextera	Inf	2	1.33333333333333	0.904945280859279	g	Pelobacter
awu	Kappa	QIAseq	-0.584962500721156	-1	-1	0.904945280859279	g	Pelobacter
awv	Kappa	Nextera	0	0	1.33333333333333	1	g	Acidovorax
awv	Kappa	QIAseq	0	0	0.333333333333333	1	g	Acidovorax
awv	Nextera	QIAseq	0	0	-1	1	g	Acidovorax
aww	Nextera	QIAseq	0	0	0	NA	g	Hydrogenophaga
aww	Kappa	Nextera	0	0	0.666666666666667	0.904945280859279	g	Hydrogenophaga
aww	Kappa	QIAseq	0	0	0.666666666666667	0.904945280859279	g	Hydrogenophaga
awx	Nextera	QIAseq	0	0	0	NA	g	Rhodoferax
awx	Kappa	Nextera	Inf	4	2.66666666666667	0.904945280859279	g	Rhodoferax
awx	Kappa	QIAseq	Inf	4	2.66666666666667	0.904945280859279	g	Rhodoferax
awy	Nextera	QIAseq	-0.770633306931601	-305	-275	0.904945280859279	g	Butyrivibrio
awy	Kappa	Nextera	-0.0718929184817857	-21	103.666666666667	1	g	Butyrivibrio
awy	Kappa	QIAseq	-0.842526225413387	-326	-171.333333333333	0.94413407821229	g	Butyrivibrio
awz	Nextera	QIAseq	0	0	-1.33333333333333	0.904945280859279	g	Lutibacter
awz	Kappa	Nextera	0	0	0.333333333333333	0.904945280859279	g	Lutibacter
awz	Kappa	QIAseq	0	0	-1	1	g	Lutibacter
axa	Kappa	QIAseq	0.610053481683987	10	4.66666666666667	0.94413407821229	g	Murdochiella
axa	Nextera	QIAseq	0.752072486556414	13	5.33333333333333	0.94413407821229	g	Murdochiella
axa	Kappa	Nextera	-0.142019004872428	-3	-0.666666666666664	1	g	Murdochiella
axb	Kappa	Nextera	0	0	0.333333333333333	1	g	Ezakiella
axb	Kappa	QIAseq	-Inf	-3	-1.33333333333333	0.904945280859279	g	Ezakiella
axb	Nextera	QIAseq	-Inf	-3	-1.66666666666667	0.904945280859279	g	Ezakiella
axc	Kappa	Nextera	0	0	0.666666666666667	1	g	Paludibacter
axc	Nextera	QIAseq	-1	-6	-5.66666666666667	0.904945280859279	g	Paludibacter
axc	Kappa	QIAseq	-1	-6	-5	0.904945280859279	g	Paludibacter
axd	Nextera	QIAseq	0	0	-4	1	g	Neisseria
axd	Kappa	Nextera	-0.628031222613042	-6	9.66666666666667	1	g	Neisseria
axd	Kappa	QIAseq	-0.628031222613042	-6	5.66666666666667	0.94413407821229	g	Neisseria
axe	Kappa	QIAseq	0	0	0.333333333333333	0.904945280859279	g	Luteitalea
axe	Nextera	QIAseq	0	0	0	NA	g	Luteitalea
axe	Kappa	Nextera	0	0	0.333333333333333	0.904945280859279	g	Luteitalea
axf	Kappa	Nextera	1	1	1.33333333333333	0.904945280859279	g	Anaerococcus
axf	Nextera	QIAseq	-2	-3	-3.33333333333333	0.904945280859279	g	Anaerococcus
axf	Kappa	QIAseq	-1	-2	-2	0.904945280859279	g	Anaerococcus
axg	Nextera	QIAseq	-Inf	-1	-1	0.904945280859279	g	Sneathia
axg	Kappa	Nextera	0	0	0	NA	g	Sneathia
axg	Kappa	QIAseq	-Inf	-1	-1	0.904945280859279	g	Sneathia
axh	Nextera	QIAseq	0.791053109728504	65	75.3333333333333	0.904945280859279	g	Libanicoccus
axh	Kappa	Nextera	-0.472370674344795	-43	-64.3333333333333	0.904945280859279	g	Libanicoccus
axh	Kappa	QIAseq	0.318682435383708	22	11	0.94413407821229	g	Libanicoccus
axi	Kappa	Nextera	Inf	2	0.666666666666667	0.94413407821229	g	Ndongobacter
axi	Nextera	QIAseq	-Inf	-2	-1.66666666666667	0.904945280859279	g	Ndongobacter
axi	Kappa	QIAseq	0	0	-1	1	g	Ndongobacter
axj	Kappa	QIAseq	-0.912537158749661	-30	-4.66666666666667	1	g	Propionimicrobium
axj	Nextera	QIAseq	-0.385290155884792	-15	-5	0.94413407821229	g	Propionimicrobium
axj	Kappa	Nextera	-0.527247002864869	-15	0.333333333333329	0.94413407821229	g	Propionimicrobium
axk	Nextera	QIAseq	0	0	-0.666666666666667	0.904945280859279	g	Oceanithermus
axk	Kappa	Nextera	0	0	0	NA	g	Oceanithermus
axk	Kappa	QIAseq	0	0	-0.666666666666667	0.904945280859279	g	Oceanithermus
axl	Nextera	QIAseq	0	0	-0.333333333333333	0.904945280859279	g	Caldithrix
axl	Kappa	Nextera	0	0	0.333333333333333	0.904945280859279	g	Caldithrix
axl	Kappa	QIAseq	0	0	0	1	g	Caldithrix
axm	Nextera	QIAseq	-0.13197266150815	-66	32	1	g	Acidaminococcus
axm	Kappa	Nextera	-0.233603318282043	-103	-96.6666666666666	0.94413407821229	g	Acidaminococcus
axm	Kappa	QIAseq	-0.365575979790193	-169	-64.6666666666666	0.94413407821229	g	Acidaminococcus
axn	Kappa	Nextera	0	0	0	NA	g	Hyphomonas
axn	Kappa	QIAseq	0	0	-0.333333333333333	0.904945280859279	g	Hyphomonas
axn	Nextera	QIAseq	0	0	-0.333333333333333	0.904945280859279	g	Hyphomonas
axo	Nextera	QIAseq	0	0	-0.666666666666667	0.904945280859279	g	Stappia
axo	Kappa	QIAseq	0	0	-0.666666666666667	0.904945280859279	g	Stappia
axo	Kappa	Nextera	0	0	0	NA	g	Stappia
axp	Nextera	QIAseq	-0.584962500721156	-5	-4	0.904945280859279	g	Selenomonas
axp	Kappa	Nextera	-0.15200309344505	-1	0.666666666666666	1	g	Selenomonas
axp	Kappa	QIAseq	-0.736965594166206	-6	-3.33333333333333	0.94413407821229	g	Selenomonas
axq	Nextera	QIAseq	0	0	-0.333333333333333	1	g
axq	Kappa	Nextera	-Inf	-1	-0.666666666666667	0.904945280859279	g
axq	Kappa	QIAseq	-Inf	-1	-1	0.904945280859279	g
axr	Nextera	QIAseq	-Inf	-2	-1.33333333333333	0.904945280859279	g	Fuerstia
axr	Kappa	QIAseq	-Inf	-2	-1	0.904945280859279	g	Fuerstia
axr	Kappa	Nextera	0	0	0.333333333333333	0.904945280859279	g	Fuerstia
axs	Kappa	Nextera	Inf	1	0.333333333333333	0.94413407821229	g	Sphingosinicella
axs	Nextera	QIAseq	0	0	0.333333333333333	0.904945280859279	g	Sphingosinicella
axs	Kappa	QIAseq	Inf	1	0.666666666666667	0.904945280859279	g	Sphingosinicella
axt	Nextera	QIAseq	0	0	-1	0.904945280859279	g	Halomonas
axt	Kappa	Nextera	0	0	0.333333333333333	0.904945280859279	g	Halomonas
axt	Kappa	QIAseq	0	0	-0.666666666666667	1	g	Halomonas
axu	Nextera	QIAseq	-Inf	-1	-1	0.904945280859279	g	Actinobacillus
axu	Kappa	Nextera	0	0	0	1	g	Actinobacillus
axu	Kappa	QIAseq	-Inf	-1	-1	0.904945280859279	g	Actinobacillus
axv	Kappa	Nextera	0	0	0.333333333333333	1	g
axv	Nextera	QIAseq	0	0	0.333333333333333	0.904945280859279	g
axv	Kappa	QIAseq	0	0	0.666666666666667	0.904945280859279	g
axw	Kappa	QIAseq	0	0	0.333333333333333	1	g	Microbacterium
axw	Nextera	QIAseq	-Inf	-1	0.333333333333333	1	g	Microbacterium
axw	Kappa	Nextera	Inf	1	0	1	g	Microbacterium
axx	Kappa	Nextera	-0.0590792327540221	-13	35	1	g	Ralstonia
axx	Nextera	QIAseq	0.0315109727452176	7	9.33333333333331	1	g	Ralstonia
axx	Kappa	QIAseq	-0.0275682600088047	-6	44.3333333333333	1	g	Ralstonia
axy	Kappa	Nextera	0	0	0.333333333333333	1	g	Lelliottia
axy	Kappa	QIAseq	-1	-2	-0.666666666666667	1	g	Lelliottia
axy	Nextera	QIAseq	-1	-2	-1	0.94413407821229	g	Lelliottia
axz	Kappa	Nextera	0	0	1	1	g	Marinilactibacillus
axz	Kappa	QIAseq	-Inf	-1	0	0.94413407821229	g	Marinilactibacillus
axz	Nextera	QIAseq	-Inf	-1	-1	0.904945280859279	g	Marinilactibacillus
aya	Kappa	Nextera	-0.584962500721156	-15	1	0.94413407821229	g	Peptoniphilus
aya	Nextera	QIAseq	-0.289506617194985	-10	-8	0.94413407821229	g	Peptoniphilus
aya	Kappa	QIAseq	-0.874469117916141	-25	-7	1	g	Peptoniphilus
ayb	Kappa	QIAseq	0	0	0.666666666666667	0.904945280859279	g	Sulfitobacter
ayb	Nextera	QIAseq	0	0	0	NA	g	Sulfitobacter
ayb	Kappa	Nextera	0	0	0.666666666666667	0.904945280859279	g	Sulfitobacter
ayc	Nextera	QIAseq	0.325240828928198	22	36.6666666666667	0.94413407821229	g
ayc	Kappa	Nextera	-Inf	-109	-30.6666666666667	0.94413407821229	g
ayc	Kappa	QIAseq	-Inf	-87	6	1	g
ayd	Nextera	QIAseq	-Inf	-2	-1.33333333333333	0.904945280859279	g	Anderseniella
ayd	Kappa	Nextera	0	0	0.333333333333333	0.904945280859279	g	Anderseniella
ayd	Kappa	QIAseq	-Inf	-2	-1	0.904945280859279	g	Anderseniella
aye	Nextera	QIAseq	-1.32192809488736	-3	-1.66666666666667	0.904945280859279	g	Planococcus
aye	Kappa	Nextera	-1	-1	1	1	g	Planococcus
aye	Kappa	QIAseq	-2.32192809488736	-4	-0.666666666666667	1	g	Planococcus
ayf	Kappa	QIAseq	0	0	0.666666666666667	0.904945280859279	g	Methylomusa
ayf	Kappa	Nextera	0	0	0.666666666666667	0.904945280859279	g	Methylomusa
ayf	Nextera	QIAseq	0	0	0	NA	g	Methylomusa
ayg	Nextera	QIAseq	0	0	-0.333333333333333	0.904945280859279	g	Vampirococcus
ayg	Kappa	Nextera	0	0	0	NA	g	Vampirococcus
ayg	Kappa	QIAseq	0	0	-0.333333333333333	0.904945280859279	g	Vampirococcus
ayh	Nextera	QIAseq	0	0	-0.333333333333333	0.904945280859279	g	Glutamicibacter
ayh	Kappa	Nextera	0	0	0	NA	g	Glutamicibacter
ayh	Kappa	QIAseq	0	0	-0.333333333333333	0.904945280859279	g	Glutamicibacter
ayi	Nextera	QIAseq	0	0	-0.333333333333333	0.904945280859279	g	Seonamhaeicola
ayi	Kappa	Nextera	0	0	0	NA	g	Seonamhaeicola
ayi	Kappa	QIAseq	0	0	-0.333333333333333	0.904945280859279	g	Seonamhaeicola
ayj	Kappa	Nextera	-Inf	-2	-3	0.904945280859279	g	Phreatobacter
ayj	Kappa	QIAseq	0	0	0	NA	g	Phreatobacter
ayj	Nextera	QIAseq	Inf	2	3	0.904945280859279	g	Phreatobacter
ayk	Nextera	QIAseq	-0.0288548626721851	-6	13.6666666666667	1	g	Phoenicibacter
ayk	Kappa	Nextera	-0.54898320361559	-94	-32.6666666666667	0.94413407821229	g	Phoenicibacter
ayk	Kappa	QIAseq	-0.577838066287775	-100	-19	1	g	Phoenicibacter
ayl	Nextera	QIAseq	-0.458522643468581	-1458	-442.666666666667	0.94413407821229	g	Campylobacter
ayl	Kappa	Nextera	0.172514122836161	495	-10.333333333333	1	g	Campylobacter
ayl	Kappa	QIAseq	-0.28600852063242	-963	-453	0.94413407821229	g	Campylobacter
aym	Nextera	QIAseq	0	0	0	NA	g	Haematobacter
aym	Kappa	Nextera	0	0	3	0.904945280859279	g	Haematobacter
aym	Kappa	QIAseq	0	0	3	0.904945280859279	g	Haematobacter
ayn	Nextera	QIAseq	-0.339915724818941	-144	-39.3333333333334	0.94413407821229	g	Haemophilus
ayn	Kappa	Nextera	-0.535254581466235	-168	-3	0.94413407821229	g	Haemophilus
ayn	Kappa	QIAseq	-0.875170306285176	-312	-42.3333333333334	1	g	Haemophilus
ayo	Kappa	QIAseq	0	0	-0.333333333333333	0.904945280859279	g	Cellulosimicrobium
ayo	Nextera	QIAseq	0	0	-0.333333333333333	0.904945280859279	g	Cellulosimicrobium
ayo	Kappa	Nextera	0	0	0	NA	g	Cellulosimicrobium
ayq	Nextera	QIAseq	-0.64045761331286	-95	-56.6666666666667	0.94413407821229	g	Monoglobus
ayq	Kappa	Nextera	-0.290449863414194	-31	15.6666666666667	1	g	Monoglobus
ayq	Kappa	QIAseq	-0.930907476727054	-126	-41	0.94413407821229	g	Monoglobus
ayr	Kappa	QIAseq	0	0	-1	0.904945280859279	g	Desulfobulbus
ayr	Nextera	QIAseq	Inf	4	3	0.904945280859279	g	Desulfobulbus
ayr	Kappa	Nextera	-Inf	-4	-4	0.904945280859279	g	Desulfobulbus
ays	Nextera	QIAseq	-Inf	-2	-1.66666666666667	0.904945280859279	g	Brevefilum
ays	Kappa	Nextera	Inf	1	1	0.904945280859279	g	Brevefilum
ays	Kappa	QIAseq	-1	-1	-0.666666666666667	0.94413407821229	g	Brevefilum
ayt	Kappa	QIAseq	-0.0484403550577532	-7	9.33333333333334	1	g	Parolsenella
ayt	Nextera	QIAseq	-0.0985638344835895	-14	47.3333333333333	1	g	Parolsenella
ayt	Kappa	Nextera	0.0501234794258363	7	-38	1	g	Parolsenella
ayu	Nextera	QIAseq	0	0	0	1	g	Thermobifida
ayu	Kappa	Nextera	0	0	0	1	g	Thermobifida
ayu	Kappa	QIAseq	0	0	0	1	g	Thermobifida
ayv	Kappa	Nextera	0	0	-0.333333333333333	0.904945280859279	g	Plantactinospora
ayv	Nextera	QIAseq	0	0	0.333333333333333	0.904945280859279	g	Plantactinospora
ayv	Kappa	QIAseq	0	0	0	NA	g	Plantactinospora
ayw	Nextera	QIAseq	-0.309120423157326	-10079	-2991.33333333334	0.94413407821229	g	Parabacteroides
ayw	Kappa	Nextera	-0.482583915811049	-11992	-790	0.94413407821229	g	Parabacteroides
ayw	Kappa	QIAseq	-0.791704338968375	-22071	-3781.33333333334	1	g	Parabacteroides
ayx	Kappa	Nextera	Inf	2	5	0.904945280859279	g	Herbaspirillum
ayx	Nextera	QIAseq	0	0	0	NA	g	Herbaspirillum
ayx	Kappa	QIAseq	Inf	2	5	0.904945280859279	g	Herbaspirillum
ayy	Nextera	QIAseq	-1.58496250072116	-2	-1	0.94413407821229	g	Mariniflexile
ayy	Kappa	QIAseq	-1.58496250072116	-2	-1.33333333333333	0.904945280859279	g	Mariniflexile
ayy	Kappa	Nextera	0	0	-0.333333333333333	0.904945280859279	g	Mariniflexile
ayz	Nextera	QIAseq	-Inf	-2	-1.66666666666667	0.904945280859279	g	Chitinophaga
ayz	Kappa	QIAseq	-Inf	-2	-1.33333333333333	0.904945280859279	g	Chitinophaga
ayz	Kappa	Nextera	0	0	0.333333333333333	0.904945280859279	g	Chitinophaga
aza	Nextera	QIAseq	Inf	1	0.333333333333333	0.94413407821229	g	Glaesserella
aza	Kappa	Nextera	-Inf	-1	-0.333333333333333	0.94413407821229	g	Glaesserella
aza	Kappa	QIAseq	0	0	0	1	g	Glaesserella
azb	Nextera	QIAseq	0	0	0	NA	g	Dickeya
azb	Kappa	Nextera	0	0	0.333333333333333	0.904945280859279	g	Dickeya
azb	Kappa	QIAseq	0	0	0.333333333333333	0.904945280859279	g	Dickeya
azc	Kappa	Nextera	0	0	0	NA	g	Herminiimonas
azc	Nextera	QIAseq	-Inf	-2	-1.66666666666667	0.904945280859279	g	Herminiimonas
azc	Kappa	QIAseq	-Inf	-2	-1.66666666666667	0.904945280859279	g	Herminiimonas
azd	Kappa	Nextera	0	0	0	NA	g	Mobiluncus
azd	Nextera	QIAseq	0	0	-0.333333333333333	0.904945280859279	g	Mobiluncus
azd	Kappa	QIAseq	0	0	-0.333333333333333	0.904945280859279	g	Mobiluncus
aze	Nextera	QIAseq	0	0	1	0.904945280859279	g	Zhihengliuella
aze	Kappa	QIAseq	0	0	0	NA	g	Zhihengliuella
aze	Kappa	Nextera	0	0	-1	0.904945280859279	g	Zhihengliuella
azf	Nextera	QIAseq	0	0	-0.666666666666667	0.904945280859279	g	Tsukamurella
azf	Kappa	Nextera	0	0	0	NA	g	Tsukamurella
azf	Kappa	QIAseq	0	0	-0.666666666666667	0.904945280859279	g	Tsukamurella
azg	Nextera	QIAseq	0	0	0	NA	g	Kerstersia
azg	Kappa	QIAseq	0	0	3	0.904945280859279	g	Kerstersia
azg	Kappa	Nextera	0	0	3	0.904945280859279	g	Kerstersia
azh	Nextera	QIAseq	0.314873337353412	10	1.33333333333333	1	g	Azoarcus
azh	Kappa	Nextera	-0.672425341971496	-19	-13.3333333333333	0.904945280859279	g	Azoarcus
azh	Kappa	QIAseq	-0.357552004618084	-9	-12	0.904945280859279	g	Azoarcus
azi	Kappa	Nextera	0	0	0	NA	g	Lysinibacillus
azi	Nextera	QIAseq	0	0	-0.666666666666667	0.904945280859279	g	Lysinibacillus
azi	Kappa	QIAseq	0	0	-0.666666666666667	0.904945280859279	g	Lysinibacillus
azj	Nextera	QIAseq	0	0	-0.333333333333333	0.904945280859279	g	Actinoalloteichus
azj	Kappa	Nextera	0	0	0	NA	g	Actinoalloteichus
azj	Kappa	QIAseq	0	0	-0.333333333333333	0.904945280859279	g	Actinoalloteichus
azk	Kappa	Nextera	1.32192809488736	3	3	0.904945280859279	g
azk	Nextera	QIAseq	-2.16992500144231	-7	-7.33333333333333	0.904945280859279	g
azk	Kappa	QIAseq	-0.84799690655495	-4	-4.33333333333333	0.94413407821229	g
azl	Nextera	QIAseq	Inf	1	-0.666666666666667	1	g
azl	Kappa	QIAseq	Inf	1	-0.333333333333333	1	g
azl	Kappa	Nextera	0	0	0.333333333333333	1	g
azm	Kappa	QIAseq	0	0	0.666666666666667	0.904945280859279	g	Alkaliphilus
azm	Kappa	Nextera	0	0	0.666666666666667	0.904945280859279	g	Alkaliphilus
azm	Nextera	QIAseq	0	0	0	NA	g	Alkaliphilus
azn	Kappa	Nextera	Inf	7	6.66666666666667	0.904945280859279	g	Mesorhizobium
azn	Nextera	QIAseq	0	0	0	NA	g	Mesorhizobium
azn	Kappa	QIAseq	Inf	7	6.66666666666667	0.904945280859279	g	Mesorhizobium
azo	Kappa	Nextera	-0.349323529020028	-1189	-752.333333333334	0.94413407821229	g	Mordavella
azo	Kappa	QIAseq	-0.585405656934405	-2172	-894.333333333334	0.94413407821229	g	Mordavella
azo	Nextera	QIAseq	-0.236082127914378	-983	-142	0.94413407821229	g	Mordavella
azp	Kappa	Nextera	-0.433162242309788	-16973	454	0.94413407821229	g	Butyricimonas
azp	Nextera	QIAseq	-0.352324156922202	-18102	-6395.99999999999	0.94413407821229	g	Butyricimonas
azp	Kappa	QIAseq	-0.78548639923199	-35075	-5941.99999999999	1	g	Butyricimonas
azq	Kappa	Nextera	-0.354493530359986	-3548	-2273.66666666667	0.94413407821229	g
azq	Kappa	QIAseq	-0.617586991640723	-6806	-1749.33333333333	1	g
azq	Nextera	QIAseq	-0.263093461280737	-3258	524.333333333332	0.94413407821229	g
azr	Nextera	QIAseq	0	0	-0.333333333333333	1	g
azr	Kappa	QIAseq	0	0	-0.666666666666667	0.904945280859279	g
azr	Kappa	Nextera	0	0	-0.333333333333333	0.904945280859279	g
azs	Nextera	QIAseq	-0.232868689588744	-1267	371.666666666666	0.94413407821229	g	Oscillibacter
azs	Kappa	Nextera	-0.391494884313492	-1719	-1009.33333333333	0.94413407821229	g	Oscillibacter
azs	Kappa	QIAseq	-0.624363573902236	-2986	-637.666666666667	1	g	Oscillibacter
azt	Nextera	QIAseq	-0.297444858392513	-1758	-153.333333333333	0.94413407821229	g
azt	Kappa	Nextera	-0.481036657201622	-2177	-1054	0.94413407821229	g
azt	Kappa	QIAseq	-0.778481515594135	-3935	-1207.33333333333	1	g
azu	Nextera	QIAseq	-0.24325138894391	-24966	-9962.66666666669	0.94413407821229	g
azu	Kappa	QIAseq	-0.69202599916576	-61307	-19674	1	g
azu	Kappa	Nextera	-0.448774610221851	-36341	-9711.33333333333	0.94413407821229	g
azv	Kappa	Nextera	-0.270819146848963	-16290	13555.3333333333	0.94413407821229	g
azv	Nextera	QIAseq	-0.464173689628841	-36123	-21300	0.94413407821229	g
azv	Kappa	QIAseq	-0.734992836477803	-52413	-7744.66666666667	1	g
azw	Nextera	QIAseq	0	0	-0.333333333333333	0.904945280859279	g	Allokutzneria
azw	Kappa	Nextera	0	0	0	NA	g	Allokutzneria
azw	Kappa	QIAseq	0	0	-0.333333333333333	0.904945280859279	g	Allokutzneria
azx	Nextera	QIAseq	-0.148978145944471	-3459	2344.33333333334	1	g	Alistipes
azx	Kappa	Nextera	-0.413269073661957	-7920	-1126.33333333334	0.94413407821229	g	Alistipes
azx	Kappa	QIAseq	-0.562247219606428	-11379	1218	1	g	Alistipes
azy	Kappa	Nextera	-0.262386149232957	-148	-166	0.904945280859279	g	Dialister
azy	Nextera	QIAseq	-0.133075811709126	-86	91.3333333333334	1	g	Dialister
azy	Kappa	QIAseq	-0.395461960942083	-234	-74.6666666666666	0.94413407821229	g	Dialister
azz	Kappa	QIAseq	-0.921997487998727	-17	-5.66666666666667	0.94413407821229	g	Spiroplasma
azz	Nextera	QIAseq	-Inf	-36	-27.3333333333333	0.904945280859279	g	Spiroplasma
azz	Kappa	Nextera	Inf	19	21.6666666666667	0.904945280859279	g	Spiroplasma
bac	Nextera	QIAseq	-1	-2	-1.33333333333333	0.94413407821229	g	Dokdonia
bac	Kappa	Nextera	0.584962500721156	1	3	1	g	Dokdonia
bac	Kappa	QIAseq	-0.415037499278844	-1	1.66666666666667	1	g	Dokdonia
bad	Nextera	QIAseq	0	0	0	NA	g	Desulfatibacillum
bad	Kappa	Nextera	0	0	1.66666666666667	0.904945280859279	g	Desulfatibacillum
bad	Kappa	QIAseq	0	0	1.66666666666667	0.904945280859279	g	Desulfatibacillum
bae	Nextera	QIAseq	-Inf	-1	-0.666666666666667	0.904945280859279	g	Acetobacterium
bae	Kappa	Nextera	0	0	0	NA	g	Acetobacterium
bae	Kappa	QIAseq	-Inf	-1	-0.666666666666667	0.904945280859279	g	Acetobacterium
bah	Kappa	Nextera	0	0	0	NA	g	Thiomicrorhabdus
bah	Kappa	QIAseq	0	0	-0.333333333333333	0.904945280859279	g	Thiomicrorhabdus
bah	Nextera	QIAseq	0	0	-0.333333333333333	0.904945280859279	g	Thiomicrorhabdus
bai	Nextera	QIAseq	-2	-3	-1.66666666666667	0.904945280859279	g
bai	Kappa	Nextera	1.58496250072116	2	1	0.94413407821229	g
bai	Kappa	QIAseq	-0.415037499278844	-1	-0.666666666666667	0.94413407821229	g
baj	Kappa	Nextera	0	0	0.333333333333333	0.904945280859279	g	Runella
baj	Kappa	QIAseq	0	0	0.333333333333333	0.904945280859279	g	Runella
baj	Nextera	QIAseq	0	0	0	NA	g	Runella
bak	Nextera	QIAseq	0	0	0	1	g	Kordia
bak	Kappa	Nextera	0	0	0.333333333333333	1	g	Kordia
bak	Kappa	QIAseq	0	0	0.333333333333333	1	g	Kordia
bal	Kappa	Nextera	0	0	0	1	g	Leclercia
bal	Kappa	QIAseq	0	0	0.333333333333333	0.904945280859279	g	Leclercia
bal	Nextera	QIAseq	0	0	0.333333333333333	0.904945280859279	g	Leclercia
bam	Nextera	QIAseq	0	0	-0.333333333333333	0.904945280859279	g	Pseudoflavitalea
bam	Kappa	Nextera	0	0	1	0.904945280859279	g	Pseudoflavitalea
bam	Kappa	QIAseq	0	0	0.666666666666667	1	g	Pseudoflavitalea
ban	Kappa	Nextera	0	0	-0.333333333333333	0.904945280859279	g
ban	Nextera	QIAseq	0	0	0	1	g
ban	Kappa	QIAseq	0	0	-0.333333333333333	0.904945280859279	g
bap	Nextera	QIAseq	-1.70043971814109	-9	-9	0.904945280859279	g	Thermoanaerobacter
bap	Kappa	Nextera	1.16992500144231	5	7.33333333333333	0.904945280859279	g	Thermoanaerobacter
bap	Kappa	QIAseq	-0.53051471669878	-4	-1.66666666666667	1	g	Thermoanaerobacter
baq	Kappa	Nextera	2.58496250072116	5	12.6666666666667	0.904945280859279	g	Yersinia
baq	Nextera	QIAseq	0	0	-0.333333333333333	1	g	Yersinia
baq	Kappa	QIAseq	2.58496250072116	5	12.3333333333333	0.904945280859279	g	Yersinia
bar	Nextera	QIAseq	0	0	0	NA	g	Desulfomonile
bar	Kappa	QIAseq	0	0	0.333333333333333	0.904945280859279	g	Desulfomonile
bar	Kappa	Nextera	0	0	0.333333333333333	0.904945280859279	g	Desulfomonile
bas	Nextera	QIAseq	-2.32192809488736	-8	-7.66666666666667	0.904945280859279	g	Fastidiosipila
bas	Kappa	QIAseq	-1.32192809488736	-6	-4	0.94413407821229	g	Fastidiosipila
bas	Kappa	Nextera	1	2	3.66666666666667	0.904945280859279	g	Fastidiosipila
bat	Nextera	QIAseq	-Inf	-1	-1.66666666666667	0.904945280859279	g	Cloacibacterium
bat	Kappa	Nextera	Inf	1	1	0.904945280859279	g	Cloacibacterium
bat	Kappa	QIAseq	0	0	-0.666666666666667	1	g	Cloacibacterium
bau	Nextera	QIAseq	0	0	0	NA	g	Halocella
bau	Kappa	Nextera	0	0	0.333333333333333	0.904945280859279	g	Halocella
bau	Kappa	QIAseq	0	0	0.333333333333333	0.904945280859279	g	Halocella
bav	Kappa	Nextera	0	0	0.333333333333333	0.904945280859279	g
bav	Nextera	QIAseq	0	0	0	NA	g
bav	Kappa	QIAseq	0	0	0.333333333333333	0.904945280859279	g
baw	Kappa	Nextera	-Inf	-1	-1	0.904945280859279	g	Cohnella
baw	Nextera	QIAseq	-1	-1	-2	0.904945280859279	g	Cohnella
baw	Kappa	QIAseq	-Inf	-2	-3	0.904945280859279	g	Cohnella
bax	Nextera	QIAseq	-0.489087419654617	-295	-78	0.94413407821229	g	Veillonella
bax	Kappa	QIAseq	-0.808058161184806	-440	-57	1	g	Veillonella
bax	Kappa	Nextera	-0.31897074153019	-145	21	0.94413407821229	g	Veillonella
bay	Nextera	QIAseq	0	0	0	NA	g	Glaciecola
bay	Kappa	Nextera	0	0	3	0.904945280859279	g	Glaciecola
bay	Kappa	QIAseq	0	0	3	0.904945280859279	g	Glaciecola
baz	Nextera	QIAseq	0	0	-0.333333333333333	0.904945280859279	g
baz	Kappa	QIAseq	0	0	0	1	g
baz	Kappa	Nextera	0	0	0.333333333333333	0.904945280859279	g
bba	Nextera	QIAseq	-0.168185347257216	-114	87.9999999999999	1	g	Sutterella
bba	Kappa	Nextera	-0.666228587024809	-341	-332.333333333333	0.904945280859279	g	Sutterella
bba	Kappa	QIAseq	-0.834413934282025	-455	-244.333333333333	0.904945280859279	g	Sutterella
bbb	Kappa	Nextera	0	0	7.66666666666667	0.904945280859279	g
bbb	Nextera	QIAseq	0	0	0	NA	g
bbb	Kappa	QIAseq	0	0	7.66666666666667	0.904945280859279	g
bbc	Nextera	QIAseq	-0.601450623509725	-15	-17.6666666666667	0.904945280859279	g	Cellulosilyticum
bbc	Kappa	Nextera	-0.273018494406416	-5	10.6666666666667	0.94413407821229	g	Cellulosilyticum
bbc	Kappa	QIAseq	-0.874469117916141	-20	-7	0.94413407821229	g	Cellulosilyticum
bbd	Kappa	Nextera	1	1	0.666666666666667	0.94413407821229	g	Pragia
bbd	Nextera	QIAseq	-1	-1	0.333333333333333	1	g	Pragia
bbd	Kappa	QIAseq	0	0	1	1	g	Pragia
bbe	Nextera	QIAseq	-0.399607458709238	-15	-6	1	g	Aminipila
bbe	Kappa	QIAseq	-0.430634354329862	-16	-15.6666666666667	0.904945280859279	g	Aminipila
bbe	Kappa	Nextera	-0.0310268956206245	-1	-9.66666666666666	0.94413407821229	g	Aminipila
bbf	Kappa	QIAseq	0	0	-1	0.904945280859279	g	Sporanaerobacter
bbf	Nextera	QIAseq	1	1	-0.333333333333333	1	g	Sporanaerobacter
bbf	Kappa	Nextera	-1	-1	-0.666666666666667	0.94413407821229	g	Sporanaerobacter
bbg	Kappa	Nextera	0.222392421336448	1	-0.666666666666667	1	g	Caproiciproducens
[truncated: 3,641 more rows]

## Sheet: S2_homogenization_time
taxon_id	treatment_1	treatment_2	log2_median_ratio	median_diff	mean_diff	wilcox_p_value	tax_rank	tax_name
[truncated: 5,640 more rows]

[truncated: 2 more sheets: S3_kits, S3_homogenization_time]
