# Supplementary material for: The standardisation of the approach to metagenomic human gut analysis: from sample collection to microbiome profiling
Source: Sci Rep. 2022 May 19;12:8470. doi: 10.1038/s41598-022-12037-3 (PMC9120454; doi:10.1038/s41598-022-12037-3)
Supplement: Supplementary file 2 — Supplementary Information 2. [file 41598_2022_12037_MOESM2_ESM.zip › Supplementary files/Supplementary Table 16.xlsx]

## Sheet: Arkusz1
Sample	Median coverage (0-coverage regions discarded)			Fraction of genome with mapped reads
	Allobacillus:Imtechella ratio	Allobacillus halotolerans	Imtechella halotolerans	Allobacillus:Imtechella ratio	Allobacillus halotolerans	Imtechella halotolerans
K1BL	2021-01-08	157	85	2021-02-07	1.11%	0.42%
N1BL	2021-01-03	135	104	2021-03-01	1.02%	0.33%
Q1BL	2021-01-05	155	101	2021-02-08	1.12%	0.41%
K2BL	2021-01-07	133	79	2021-02-08	1.11%	0.39%
N2BL	2021-01-07	145	84	2021-02-09	1.09%	0.38%
Q2BL	2021-01-06	189	117	2021-02-07	1.14%	0.42%
K3BL	2021-01-01	66	59	2021-02-08	1.10%	0.40%
N3BL	2021-01-06	133	81	2021-02-08	1.08%	0.38%
Q3BL	2021-01-06	156	100	2021-02-07	1.12%	0.42%
KGD	2021-01-02	21	17	2021-04-05	1.44%	0.32%
NGD	0.9	118	133	2021-04-07	1.72%	0.36%
QGD	0.9	207	227	2021-04-08	1.81%	0.38%
K1S1	1	1	1	0.6	34.87%	59.40%
N1S1	0.5	1	2	0.6	42.53%	69.22%
Q1S1	1	1	1	0.6	25.85%	44.98%
K2S1	0.5	1	2	0.5	40.09%	73.68%
N2S1	1	1	1	0.5	31.45%	63.75%
Q2S1	0.5	1	2	0.6	39.71%	71.97%
K3S1	1	1	1	0.5	28.67%	54.72%
N3S1	0.5	1	2	0.6	38.47%	69.28%
Q3S1	0.5	1	2	0.6	43.06%	73.06%
K1S2	1	1	1	0.5	16.93%	33.33%
N1S2	1	1	1	0.5	19.14%	38.38%
Q1S2	1	1	1	0.5	18.64%	37.06%
K2S2	1	1	1	0.5	10.54%	19.94%
N2S2	1	1	1	0.5	18.18%	34.21%
Q2S2	1	1	1	0.6	24.53%	43.28%
K3S2	1	1	1	0.6	22.66%	36.35%
N3S2	1	1	1	0.6	16.41%	28.95%
Q3S2	1	1	1	0.6	21.67%	34.46%
K1S3	1	1	1	0.7	23.37%	33.78%
N1S3	1	1	1	0.6	21.02%	33.51%
Q1S3	1	1	1	0.7	30.13%	41.71%
K2S3	1	1	1	0.8	7.18%	9.48%
N2S3	1	1	1	0.8	24.02%	30.24%
Q2S3	1	1	1	0.8	31.05%	38.11%
K3S3	1	1	1	0.8	5.65%	7.36%
N3S3	1	1	1	0.8	21.32%	28.03%
Q3S3	1	1	1	0.8	30.69%	39.37%
