# Supplementary material for: The standardisation of the approach to metagenomic human gut analysis: from sample collection to microbiome profiling
Source: Sci Rep. 2022 May 19;12:8470. doi: 10.1038/s41598-022-12037-3 (PMC9120454; doi:10.1038/s41598-022-12037-3)
Supplement: Supplementary file 2 — Supplementary Information 2. [file 41598_2022_12037_MOESM2_ESM.zip › Supplementary files/Supplementary Table 2.xlsx]

## Sheet: Arkusz1
Sample	Number of generated reads	Sequencing protocol	Reads length	Species abundance distribution
ISE	1 006 604	Paired-end	151	Even
ISS	1 006 624	Paired-end	151	Staggered
