# Supplementary material for: The standardisation of the approach to metagenomic human gut analysis: from sample collection to microbiome profiling
Source: Sci Rep. 2022 May 19;12:8470. doi: 10.1038/s41598-022-12037-3 (PMC9120454; doi:10.1038/s41598-022-12037-3)
Supplement: Supplementary file 2 — Supplementary Information 2. [file 41598_2022_12037_MOESM2_ESM.zip › Supplementary files/Supplementary Table 3.xlsx]

## Sheet: Arkusz1
Species	ISE (even species distribution)	ISS (log-normal distribution)
Bacteriodes fragilis (ATCC 25285)	8.3%	0.038%
Fusobacterium nucleatum subsp. Nucleatum (ATCC 25586)	8.3%	3.401%
Yersinia enterocolitica (ATCC 27729)	8.3%	0.778%
Bacteroides vulgatus (ATCC 8482)	8.3%	5.730%
Salmonella enterica subsp. Enterica (ATCC 9150)	8.3%	0.026%
Clostridioides difficile (ATCC 9689)	8.3%	74.618%
Bifidobacterium adolescentis (ATCC 15703)	8.3%	0.458%
Enterobacter cloacae (ATCC 13047)	8.3%	0.731%
Helicobacter pylori (ATCC 700392)	8.3%	2.347%
Lactobacillus plantarum (ATCC BAA-793)	8.3%	10.210%
Escherichia coli (ATCC 700926)	8.3%	0.021%
Enterococcus faecalis (ATCC 700802)	8.3%	1.553%
