# Supplementary material for: The standardisation of the approach to metagenomic human gut analysis: from sample collection to microbiome profiling
Source: Sci Rep. 2022 May 19;12:8470. doi: 10.1038/s41598-022-12037-3 (PMC9120454; doi:10.1038/s41598-022-12037-3)
Supplement: Supplementary file 2 — Supplementary Information 2. [file 41598_2022_12037_MOESM2_ESM.zip › Supplementary files/Supplementary Table 4.csv]

Sample ID	ng/ul	260/280
BL h10	7,87	1,43
BL h15	7,18	1,76
BL h20	12,9	1,71
S1 h10	130,58	1,74
S1 h15	61,66	1,67
S1 h20	51,88	1,59
S2 h10	99,25	1,83
S2 h15	84,61	1,79
S2 h20	74,83	1,75
S3 h10	40,33	1,58
S3 h15	37,95	1,57
S3 h20	43,1	1,57
