# Supplementary material for: The standardisation of the approach to metagenomic human gut analysis: from sample collection to microbiome profiling
Source: Sci Rep. 2022 May 19;12:8470. doi: 10.1038/s41598-022-12037-3 (PMC9120454; doi:10.1038/s41598-022-12037-3)
Supplement: Supplementary file 2 — Supplementary Information 2. [file 41598_2022_12037_MOESM2_ESM.zip › Supplementary files/Supplementary Table 5.xlsx]

## Sheet: Arkusz1
Supplementary Table 4. Protocol comparison of library preparation kits used in the study.
Step/feature	KAPA HyperPlus		Nextera DNA Flex Library Prep		QIAseq FX DNA Library
DNA input (volume)	500 ng (35 µL)		500 ng (30 µL)		500 ng (35 µL)
Fragmentation	enzymatic		tagmentation by transposome		enzymatic
	37°C 30min		55°C 15min a)		32°C 10min
End repair and A-tailing	65°C 30min		No		65°C 30min b)
Adapater ligation	20°C 15min		no additional step required		20°C for 15min
Bead based-clean-up (bead to DNA volume ratio)	01:01:00		0.37:1		0.8:1
	0.8:1				01:01:00
Library amplification	Program	Cycles	Program	Cycles	Program	Cycles
	98°C 45sec	1	68°C 3min	1	98°C 2min	1
			98°C 3min	1
	98°C 15sec	6	98°C 45sec	6	98°C 20sec	6
	60°C 30sec		62°C 30sec		60°C 30sec
	72°C 30sec		62°C 30sec		72°C 30sec
	72°C 1min	1	68°C 2min	1	72°C 1min	1
Bead-based-clean-up (bead to DNA volume ratio)	01:01:00		0.53:1		0.8:1
	0.8:1		0.12:1		01:01:00
Final library volume	30 µL		30 µL		23 µL
a) At the same time, nucleic acid fragmentation and ligation of 5’ and 3’ adapters occurs
b) The sheared DNA is directly end-repaired and an “A” is added to the 3’ ends in one step
