# Supplementary material for: The standardisation of the approach to metagenomic human gut analysis: from sample collection to microbiome profiling
Source: Sci Rep. 2022 May 19;12:8470. doi: 10.1038/s41598-022-12037-3 (PMC9120454; doi:10.1038/s41598-022-12037-3)
Supplement: Supplementary file 2 — Supplementary Information 2. [file 41598_2022_12037_MOESM2_ESM.zip › Supplementary files/Supplementary Table 6.xlsx]

## Sheet: Arkusz1
Sample Name	Raw reads				Preprocessed reads
	% Dups	% GC	Avg. sequence length	M Seqs	% Dups	% GC	Avg. seuence length	M Seqs
KGD_R1	7.1%	0.49	151 bp	2021-01-06	6.5%	0.48	150 bp	2021-01-03
KGD_R2	7.0%	0.49	151 bp	2021-01-06	6.4%	0.48	150 bp	2021-01-03
K1BL_R1	11.9%	0.44	151 bp	2021-12-08	11.2%	0.44	150 bp	2021-11-09
K1BL_R2	11.6%	0.44	151 bp	2021-12-08	10.9%	0.44	150 bp	2021-11-09
K2BL_R1	10.9%	0.44	151 bp	2021-10-04	10.6%	0.44	150 bp	10.0
K2BL_R2	10.6%	0.44	151 bp	2021-10-04	10.3%	0.44	150 bp	10.0
K3BL_R1	9.7%	0.45	151 bp	2021-06-04	9.2%	0.45	150 bp	2021-05-08
K3BL_R2	9.7%	0.45	151 bp	2021-06-04	9.1%	0.45	150 bp	2021-05-08
K1S1_R1	5.5%	0.43	151 bp	2021-07-09	5.1%	0.43	150 bp	2021-07-01
K1S1_R2	5.4%	0.43	151 bp	2021-07-09	5.0%	0.43	150 bp	2021-07-01
K2S1_R1	10.6%	0.42	151 bp	16.8	9.7%	0.42	150 bp	14.4
K2S1_R2	10.6%	0.42	151 bp	16.8	9.6%	0.42	150 bp	14.4
K3S1_R1	6.4%	0.43	151 bp	2021-08-02	5.7%	0.42	150 bp	2021-06-07
K3S1_R2	6.3%	0.43	151 bp	2021-08-02	5.5%	0.42	150 bp	2021-06-07
K1S2_R1	4.0%	0.44	151 bp	2021-09-07	3.8%	0.44	150 bp	2021-08-07
K1S2_R2	4.0%	0.44	151 bp	2021-09-07	3.7%	0.44	150 bp	2021-08-07
K2S2_R1	4.0%	0.43	151 bp	2021-05-05	3.7%	0.43	150 bp	2021-04-09
K2S2_R2	3.9%	0.43	151 bp	2021-05-05	3.7%	0.43	150 bp	2021-04-09
K3S2_R1	5.4%	0.44	151 bp	15.4	5.0%	0.44	150 bp	13.4
K3S2_R2	5.3%	0.44	151 bp	15.4	4.9%	0.44	150 bp	13.4
K1S3_R1	6.3%	0.46	151 bp	2021-12-09	5.9%	0.46	150 bp	2021-11-04
K1S3_R2	6.2%	0.46	151 bp	2021-12-09	5.7%	0.46	150 bp	2021-11-04
K2S3_R1	3.5%	0.45	151 bp	2021-02-09	3.2%	0.45	150 bp	2021-02-05
K2S3_R2	3.4%	0.45	151 bp	2021-02-09	3.2%	0.45	150 bp	2021-02-05
K3S3_R1	3.3%	0.45	151 bp	2021-02-05	3.0%	0.44	150 bp	2.0
K3S3_R2	3.2%	0.45	151 bp	2021-02-05	3.0%	0.44	150 bp	2.0
NGD_R1	40.9%	0.49	151 bp	2021-10-07	40.4%	0.49	150 bp	2021-10-01
NGD_R2	40.7%	0.49	151 bp	2021-10-07	40.1%	0.49	150 bp	2021-10-01
N1BL_R1	27.2%	0.44	151 bp	2021-09-08	26.6%	0.44	150 bp	2021-09-02
N1BL_R2	27.2%	0.44	151 bp	2021-09-08	26.6%	0.44	150 bp	2021-09-02
N2BL_R1	29.6%	0.44	151 bp	11.0	29.2%	0.44	150 bp	2021-10-04
N2BL_R2	29.5%	0.44	151 bp	11.0	29.0%	0.44	150 bp	2021-10-04
N3BL_R1	29.2%	0.44	151 bp	10.0	28.8%	0.44	150 bp	2021-09-05
N3BL_R2	29.2%	0.44	151 bp	10.0	28.6%	0.44	150 bp	2021-09-05
N1S1_R1	14.5%	0.44	151 bp	2021-10-02	14.3%	0.44	150 bp	2021-09-06
N1S1_R2	14.6%	0.44	151 bp	2021-10-02	14.3%	0.44	150 bp	2021-09-06
N2S1_R1	17.2%	0.43	151 bp	2021-10-05	17.0%	0.42	150 bp	2021-10-01
N2S1_R2	17.2%	0.43	151 bp	2021-10-05	16.9%	0.42	150 bp	2021-10-01
N3S1_R1	16.2%	0.43	151 bp	2021-09-08	15.9%	0.43	150 bp	2021-09-03
N3S1_R2	16.1%	0.43	151 bp	2021-09-08	15.7%	0.43	150 bp	2021-09-03
N1S2_R1	13.2%	0.45	151 bp	2021-11-04	13.0%	0.44	150 bp	2021-10-07
N1S2_R2	13.4%	0.45	151 bp	2021-11-04	13.1%	0.44	150 bp	2021-10-07
N2S2_R1	12.6%	0.44	151 bp	2021-10-05	12.3%	0.44	150 bp	10.0
N2S2_R2	12.6%	0.44	151 bp	2021-10-05	12.3%	0.44	150 bp	10.0
N3S2_R1	12.0%	0.44	151 bp	10.0	11.7%	0.44	150 bp	2021-09-04
N3S2_R2	11.9%	0.44	151 bp	10.0	11.6%	0.44	150 bp	2021-09-04
N1S3_R1	15.2%	0.47	151 bp	2021-09-09	15.0%	0.46	150 bp	2021-09-04
N1S3_R2	15.3%	0.47	151 bp	2021-09-09	15.0%	0.46	150 bp	2021-09-04
N2S3_R1	15.3%	0.47	151 bp	2021-10-02	15.0%	0.46	150 bp	2021-09-06
N2S3_R2	15.2%	0.47	151 bp	2021-10-02	14.9%	0.46	150 bp	2021-09-06
N3S3_R1	14.7%	0.47	151 bp	2021-09-04	14.4%	0.46	150 bp	2021-08-09
N3S3_R2	14.7%	0.47	151 bp	2021-09-04	14.4%	0.46	150 bp	2021-08-09
QGD_R1	29.4%	0.48	151 bp	21.3	27.6%	0.48	150 bp	18.7
QGD_R2	28.1%	0.48	151 bp	21.3	26.5%	0.47	150 bp	18.7
Q1BL_R1	15.5%	0.45	151 bp	14.0	14.5%	0.44	150 bp	2021-12-06
Q1BL_R2	15.3%	0.44	151 bp	14.0	14.2%	0.44	150 bp	2021-12-06
Q2BL_R1	18.4%	0.45	151 bp	17.3	16.8%	0.45	150 bp	15.3
Q2BL_R2	18.0%	0.45	151 bp	17.3	16.5%	0.45	150 bp	15.3
Q3BL_R1	15.7%	0.45	151 bp	13.9	14.8%	0.44	150 bp	2021-12-08
Q3BL_R2	15.1%	0.44	151 bp	13.9	14.2%	0.44	150 bp	2021-12-08
Q1S1_R1	4.6%	0.44	151 bp	2021-07-04	3.9%	0.43	150 bp	2021-05-06
Q1S1_R2	6.0%	0.44	151 bp	2021-07-04	3.7%	0.42	150 bp	2021-05-06
Q2S1_R1	9.3%	0.42	151 bp	15.8	8.4%	0.42	150 bp	13.7
Q2S1_R2	9.2%	0.42	151 bp	15.8	8.0%	0.42	150 bp	13.7
Q3S1_R1	8.4%	0.43	151 bp	14.3	7.4%	0.42	150 bp	2021-11-08
Q3S1_R2	8.4%	0.43	151 bp	14.3	7.2%	0.42	150 bp	2021-11-08
Q1S2_R1	6.0%	0.44	151 bp	14.5	5.1%	0.44	150 bp	2021-11-05
Q1S2_R2	6.6%	0.44	151 bp	14.5	4.9%	0.43	150 bp	2021-11-05
Q2S2_R1	7.3%	0.44	151 bp	18.9	6.5%	0.43	150 bp	15.7
Q2S2_R2	7.5%	0.44	151 bp	18.9	6.2%	0.43	150 bp	15.7
Q3S2_R1	6.8%	0.44	151 bp	17.3	5.8%	0.43	150 bp	13.9
Q3S2_R2	6.9%	0.44	151 bp	17.3	5.5%	0.43	150 bp	13.9
Q1S3_R1	9.3%	0.46	151 bp	19.4	7.9%	0.46	150 bp	15.2
Q1S3_R2	9.2%	0.46	151 bp	19.4	7.6%	0.45	150 bp	15.2
Q2S3_R1	8.5%	0.46	151 bp	17.3	7.5%	0.46	150 bp	14.5
Q2S3_R2	8.5%	0.46	151 bp	17.3	7.3%	0.45	150 bp	14.5
Q3S3_R1	9.4%	0.46	151 bp	20.0	7.9%	0.46	150 bp	15.5
Q3S3_R2	9.4%	0.46	151 bp	20.0	7.8%	0.45	150 bp	15.5
