# Supplementary material for: The standardisation of the approach to metagenomic human gut analysis: from sample collection to microbiome profiling
Source: Sci Rep. 2022 May 19;12:8470. doi: 10.1038/s41598-022-12037-3 (PMC9120454; doi:10.1038/s41598-022-12037-3)
Supplement: Supplementary file 2 — Supplementary Information 2. [file 41598_2022_12037_MOESM2_ESM.zip › Supplementary files/Supplementary Table 7.xlsx]

## Sheet: Arkusz1
barcode	counts	kit	barcode_ID	orientation
GGGGGGGG+AGATCTCG	8973700	KAP	TruSeq Universal Adapter	i5
TCCGGAGA+GGGGGGGG	334180	QIA	D702	i7
GGGGGGGG+ACGTCCTG	216220	QIA	D507	i5
GGGGGGGG+TAAGATTA	194640	QIA	D506	i5
GGGGGGGG+TCTTACGC	171780	NEX	H517	i5
GGGGGGGG+TATGCAGT	155060	NEX	H506	i5
CGCTCATT+GGGGGGGG	125600	QIA	D703	i7
GGGGGGGG+GTCAGTAC	108240	QIA	D508	i5
ATTACTCG+GGGGGGGG	104000	QIA	D701	i7
GGGGGGGG+AGGCTATA	66580	QIA	D501	i5
