# Supplementary material for: The standardisation of the approach to metagenomic human gut analysis: from sample collection to microbiome profiling
Source: Sci Rep. 2022 May 19;12:8470. doi: 10.1038/s41598-022-12037-3 (PMC9120454; doi:10.1038/s41598-022-12037-3)
Supplement: Supplementary file 2 — Supplementary Information 2. [file 41598_2022_12037_MOESM2_ESM.zip › Supplementary files/Supplementary Table 8.xlsx]

## Sheet: Arkusz1
Sample	Tool	Confidence threshold	Recall	Weighted precision	Root mean square error
ISE	MetaPhlAn2	-	91.67%	34.03%	4.85
	Kraken2	0.0	100.00%	97.65%	0.39
		0.1	100.00%	99.56%	1.46
		0.2	100.00%	99.99%	3.44
		0.3	100.00%	100.00%	2021-04-10
		0.4	100.00%	100.00%	4.64
		0.5	100.00%	100.00%	5.06
		0.6	100.00%	100.00%	5.41
ISS	MetaPhlAn2	-	66.67%	41.89%	11.34
	Kraken2	0.0	99.22%	100.00%	0.20
		0.1	99.96%	100.00%	0.71
		0.2	99.99%	100.00%	1.00
		0.3	100.00%	100.00%	0.97
		0.4	100.00%	100.00%	0.96
		0.5	100.00%	91.67%	0.96
		0.6	100.00%	91.67%	0.95
