# Supplementary material for: The standardisation of the approach to metagenomic human gut analysis: from sample collection to microbiome profiling
Source: Sci Rep. 2022 May 19;12:8470. doi: 10.1038/s41598-022-12037-3 (PMC9120454; doi:10.1038/s41598-022-12037-3)
Supplement: Supplementary file 2 — Supplementary Information 2. [file 41598_2022_12037_MOESM2_ESM.zip › Supplementary files/Supplementary Table 9.xlsx]

## Sheet: all_combinations
Strain	Taxonomy ID	ISE (in silico even abundance distribution)									ISS (in silico log-normal abundance distribution)
		Expected abundance	MetaPhlAn2 abundance	Kraken2/Bracken abundance							Expected abundance	MetaPhlAn2 abundance	Kraken2/Bracken abundance
				confidence threshold 0.0	confidence threshold 0.1	confidence threshold 0.2	confidence threshold 0.3	confidence threshold 0.4	confidence threshold 0.5	confidence threshold 0.6			confidence threshold 0.0	confidence threshold 0.1	confidence threshold 0.2	confidence threshold 0.3	confidence threshold 0.4	confidence threshold 0.5	confidence threshold 0.6
Enterococcus faecalis	1351	0.0833	0.0344616	0.06811	0.06891	0.06955	0.06942	0.06942	0.06867	0.06951	0.0155	0.00669021	0.01213	0.01242	0.01273	0.01321	0.01364	0.01407	0.01459
Clostridioides difficile	1496	0.0833	0.0353937	0.08999	0.08999	0.08783	0.08498	0.08111	0.07903	0.07802	0.7462	0.328768	0.77746	0.77891	0.77456	0.76831	0.76151	0.7551	0.75183
Lactobacillus plantarum	1590	0.0833	0.0361838	0.06855	0.07058	0.0709	0.07129	0.07141	0.07114	0.0712	0.103	0.0450808	0.0814	0.08477	0.08694	0.09006	0.09387	0.09784	0.09964
Bifidobacterium adolescentis	1680	0.0833	0.0363068	0.04431	0.04469	0.04501	0.04551	0.04579	0.04548	0.04372	0.0046	0.00122772	0.00234	0.00238	0.00246	0.00257	0.00272	0.00289	0.00281
Helicobacter pylori	210	0.0833	0.033781	0.03543	0.03545	0.03529	0.03483	0.03408	0.03363	0.03292	0.0235	0.00844823	0.00957	0.0097	0.00989	0.01003	0.0101	0.01025	0.01089
Salmonella enterica	28901	0.0833	0.036479	0.11304	0.11345	0.10222	0.09331	0.08389	0.07509	0.06835	0.0003	0	0.00045	0.0003	0.00027	0.00024	0.00023	0.00019	0.00016
Enterobacter cloacae	550	0.0833	0	0.11454	0.15957	0.19596	0.21449	0.23517	0.255	0.27144	0.0073	0	0.00973	0.01046	0.01094	0.01169	0.01285	0.01404	0.0153
Escherichia coli	562	0.0833	0.0310552	0.07897	0.0479	0.02933	0.02562	0.02562	0.02775	0.03203	0.0002	0	0.00015	5e-05	3e-05	2e-05	2e-05	0	0
Yersinia enterocolitica	630	0.0833	0.0130545	0.09865	0.09939	0.09919	0.0985	0.09614	0.09292	0.0877	0.0078	0.000504471	0.00884	0.00899	0.00913	0.00929	0.00934	0.00932	0.00927
Bacteroides fragilis	817	0.0833	0.0343271	0.11109	0.11157	0.11303	0.11445	0.11506	0.11433	0.11349	0.0004	0	0.00053	0.00049	0.00051	0.00054	0.0006	0.00061	0.00056
Bacteroides vulgatus	821	0.0833	0.0235465	0.10923	0.10997	0.10942	0.10827	0.10627	0.10376	0.10126	0.0573	0.0172784	0.07212	0.07358	0.07534	0.07759	0.07974	0.08118	0.08129
Fusobacterium nucleatum	851	0.0833	0.0256749	0.04456	0.04415	0.04214	0.03933	0.03603	0.03321	0.03036	0.034	0.0108874	0.01749	0.01757	0.01714	0.01643	0.01539	0.01452	0.01366
Defluviitoga tunisiensis	1006576	0	0	0	0	0	0	0	0	0	0	0	1e-05	0	0	0	0	0	0
Lactobacillus ginsenosidimutans	1007676	0	0	1e-05	0	0	0	0	0	0	0	0	0	0	0	0	0	0	0
Capnocytophaga ochracea	1018	0	0	0	0	0	0	0	0	0	0	0	2e-05	0	0	0	0	0	0
Thioalkalivibrio sulfidiphilus	1033854	0	0	0	0	0	0	0	0	0	0	0	0	0	0	0	0	0	0
Lactobacillus curieae	1138822	0	0	1e-05	0	0	0	0	0	0	0	0	1e-05	0	0	0	0	0	0
Kosakonia sacchari	1158459	0	0	6e-05	0	0	0	0	0	0	0	0	0	0	0	0	0	0	0
Lactobacillus hokkaidonensis	1193095	0	0	2e-05	0	0	0	0	0	0	0	0	1e-05	0	0	0	0	0	0
Clostridium phage phiMMP02	1204534	0	0	0	0	0	0	0	0	0	0	0	1e-05	0	0	0	0	0	0
Clostridium phage phiMMP04	1204535	0	0	0	0	0	0	0	0	0	0	0	0	0	0	0	0	0	0
Trichodesmium erythraeum	1206	0	0	0	0	0	0	0	0	0	0	0	1e-05	0	0	0	0	0	0
Fictibacillus phosphorivorans	1221500	0	0	0	0	0	0	0	0	0	0	0	0	0	0	0	0	0	0
Chryseobacterium ber0rdetii	1241978	0	0	0	0	0	0	0	0	0	0	0	1e-05	0	0	0	0	0	0
Pediococcus acidilactici	1254	0	0	0	0	0	0	0	0	0	0	0	1e-05	0	0	0	0	0	0
Staphylococcus aureus	1280	0	0	3e-05	0	0	0	0	0	0	0	0	6e-05	0	0	0	0	0	0
Staphylococcus epidermidis	1282	0	0	0	0	0	0	0	0	0	0	0	0	0	0	0	0	0	0
Staphylococcus xylosus	1288	0	0	0	0	0	0	0	0	0	0	0	0	0	0	0	0	0	0
Lactobacillus bombi	1303590	0	0	0	0	0	0	0	0	0	0	0	0	0	0	0	0	0	0
Streptococcus thermophilus	1308	0	0	0	0	0	0	0	0	0	0	0	1e-05	0	0	0	0	0	0
Streptococcus agalactiae	1311	0	0	3e-05	0	0	0	0	0	0	0	0	2e-05	0	0	0	0	0	0
Polaribacter sp. SA4-12	1312072	0	0	0	0	0	0	0	0	0	0	0	1e-05	0	0	0	0	0	0
Streptococcus pneumoniae	1313	0	0	0	0	0	0	0	0	0	0	0	0	0	0	0	0	0	0
Streptococcus pyogenes	1314	0	0	1e-05	0	0	0	0	0	0	0	0	7e-05	0	0	0	0	0	0
Enterococcus sp. HSIEG1	1316414	0	0	2e-05	0	0	0	0	0	0	0	0	0.00012	3e-05	0	0	0	0	0
Streptococcus anginosus	1328	0	0	1e-05	0	0	0	0	0	0	0	0	0.00011	2e-05	0	0	0	0	0
Streptococcus equi	1336	0	0	1e-05	0	0	0	0	0	0	0	0	7e-05	0	0	0	0	0	0
Streptococcus intermedius	1338	0	0	1e-05	0	0	0	0	0	0	0	0	0.0001	3e-05	0	0	0	0	0
Streptococcus porcinus	1340	0	0	0	0	0	0	0	0	0	0	0	1e-05	0	0	0	0	0	0
Enterococcus faecium	1352	0	0	0.00016	1e-05	0	0	0	0	0	0	0	0.0002	0	0	0	0	0	0
Lactococcus lactis	1358	0	0	0	0	0	0	0	0	0	0	0	1e-05	0	0	0	0	0	0
Bacillus anthracis	1392	0	0	1e-05	0	0	0	0	0	0	0	0	4e-05	0	0	0	0	0	0
Bacillus cereus	1396	0	0	1e-05	0	0	0	0	0	0	0	0	3e-05	0	0	0	0	0	0
Bacillus circulans	1397	0	0	0	0	0	0	0	0	0	0	0	0	0	0	0	0	0	0
Clostridium phage CDMH1	1411095	0	0	1e-05	0	0	0	0	0	0	0	0	5e-05	2e-05	0	0	0	0	0
Parageobacillus thermoglucosidasius	1426	0	0	1e-05	0	0	0	0	0	0	0	0	0	0	0	0	0	0	0
Bacillus thuringiensis	1428	0	0	1e-05	0	0	0	0	0	0	0	0	5e-05	0	0	0	0	0	0
Filifactor alocis	143361	0	0	0	0	0	0	0	0	0	0	0	2e-05	0	0	0	0	0	0
Candidatus Sodalis pierantonius	1486991	0	0	1e-05	0	0	0	0	0	0	0	0	0	0	0	0	0	0	0
Lactobacillus kunkeei	148814	0	0	1e-05	0	0	0	0	0	0	0	0	0	0	0	0	0	0	0
Clostridium botulinum	1491	0	0	1e-05	0	0	0	0	0	0	0	0	5e-05	0	0	0	0	0	0
Clostridium pasteurianum	1501	0	0	0	0	0	0	0	0	0	0	0	0	0	0	0	0	0	0
Clostridium perfringens	1502	0	0	0	0	0	0	0	0	0	0	0	1e-05	0	0	0	0	0	0
Clostridium septicum	1504	0	0	0	0	0	0	0	0	0	0	0	0	0	0	0	0	0	0
Paeniclostridium sordellii	1505	0	0	1e-05	0	0	0	0	0	0	0	0	7e-05	1e-05	0	0	0	0	0
Clostridium sporogenes	1509	0	0	2e-05	0	0	0	0	0	0	0	0	6e-05	0	0	0	0	0	0
Bacteroides coprosuis	151276	0	0	1e-05	0	0	0	0	0	0	0	0	0	0	0	0	0	0	0
Clostridium beijerinckii	1520	0	0	0	0	0	0	0	0	0	0	0	1e-05	0	0	0	0	0	0
Lactobacillus parabuchneri	152331	0	0	1e-05	0	0	0	0	0	0	0	0	2e-05	0	0	0	0	0	0
Clostridium kluyveri	1534	0	0	0	0	0	0	0	0	0	0	0	1e-05	0	0	0	0	0	0
Clostridium novyi	1542	0	0	0	0	0	0	0	0	0	0	0	0	0	0	0	0	0	0
Enterobacter sp. E20	1560339	0	0	1e-05	0	0	0	0	0	0	0	0	1e-05	0	0	0	0	0	0
Lactobacillus acidophilus	1579	0	0	1e-05	0	0	0	0	0	0	0	0	1e-05	0	0	0	0	0	0
Lactobacillus brevis	1580	0	0	2e-05	0	0	0	0	0	0	0	0	3e-05	0	0	0	0	0	0
Lactobacillus buchneri	1581	0	0	1e-05	0	0	0	0	0	0	0	0	1e-05	0	0	0	0	0	0
Lactobacillus casei	1582	0	0	2e-05	0	0	0	0	0	0	0	0	0	0	0	0	0	0	0
Fusobacterium hwasookii	1583098	0	0	0.00044	0.0001	4e-05	0	0	0	0	0	0	0.00014	4e-05	0	0	0	0	0
Lactobacillus delbrueckii	1584	0	0	1e-05	0	0	0	0	0	0	0	0	1e-05	0	0	0	0	0	0
Enterobacter hormaechei	158836	0	0.00316627	0.00036	1e-05	0	0	0	0	0	0	0.000357766	3e-05	0	0	0	0	0	0
Lactobacillus pentosus	1589	0	0	0.0005	0	0	0	0	0	0	0	0	0.0006	0	0	0	0	0	0
Brachyspira hyodysenteriae	159	0	0	0	0	0	0	0	0	0	0	0	1e-05	0	0	0	0	0	0
Lactobacillus gasseri	1596	0	0	0	0	0	0	0	0	0	0	0	1e-05	0	0	0	0	0	0
Lactobacillus reuteri	1598	0	0	2e-05	0	0	0	0	0	0	0	0	1e-05	0	0	0	0	0	0
Lactobacillus sakei	1599	0	0	1e-05	0	0	0	0	0	0	0	0	2e-05	0	0	0	0	0	0
Lactobacillus agilis	1601	0	0	1e-05	0	0	0	0	0	0	0	0	1e-05	0	0	0	0	0	0
Lactobacillus alimentarius	1602	0	0	0	0	0	0	0	0	0	0	0	1e-05	0	0	0	0	0	0
Lactobacillus amylophilus	1603	0	0	0	0	0	0	0	0	0	0	0	0	0	0	0	0	0	0
Lactobacillus amylovorus	1604	0	0	0	0	0	0	0	0	0	0	0	0	0	0	0	0	0	0
Enterococcus gilvus	160453	0	0	0	0	0	0	0	0	0	0	0	1e-05	0	0	0	0	0	0
Lactobacillus animalis	1605	0	0	0	0	0	0	0	0	0	0	0	1e-05	0	0	0	0	0	0
Lactobacillus coryniformis	1610	0	0	2e-05	0	0	0	0	0	0	0	0	2e-05	0	0	0	0	0	0
Lactobacillus farciminis	1612	0	0	0	0	0	0	0	0	0	0	0	1e-05	0	0	0	0	0	0
Lactobacillus fermentum	1613	0	0	1e-05	0	0	0	0	0	0	0	0	2e-05	0	0	0	0	0	0
Paenibacillus physcomitrellae	1619311	0	0	0	0	0	0	0	0	0	0	0	0	0	0	0	0	0	0
Lactobacillus murinus	1622	0	0	0	0	0	0	0	0	0	0	0	0	0	0	0	0	0	0
Lactobacillus salivarius	1624	0	0	1e-05	0	0	0	0	0	0	0	0	1e-05	0	0	0	0	0	0
Lactobacillus sanfranciscensis	1625	0	0	1e-05	0	0	0	0	0	0	0	0	1e-05	0	0	0	0	0	0
Citrobacter portucalensis	1639133	0	0	4e-05	0	0	0	0	0	0	0	0	0	0	0	0	0	0	0
Lactobacillus fuchuensis	164393	0	0	1e-05	0	0	0	0	0	0	0	0	0	0	0	0	0	0	0
Candidatus Ishikawaella capsulata	168169	0	0	1e-05	0	0	0	0	0	0	0	0	0	0	0	0	0	0	0
Bifidobacterium angulatum	1683	0	0	2e-05	0	0	0	0	0	0	0	0	0	0	0	0	0	0	0
Bifidobacterium breve	1685	0	0	1e-05	0	0	0	0	0	0	0	0	0	0	0	0	0	0	0
Lactobacillus sp. HSLZ-75	1720083	0	0	0	0	0	0	0	0	0	0	0	1e-05	0	0	0	0	0	0
Elizabethkingia ursingii	1756150	0	0	0	0	0	0	0	0	0	0	0	1e-05	0	0	0	0	0	0
Gemella sp. oral taxon 928	1785995	0	0	1e-05	0	0	0	0	0	0	0	0	3e-05	0	0	0	0	0	0
Bacteroides caecimuris	1796613	0	0	2e-05	0	0	0	0	0	0	0	0	1e-05	0	0	0	0	0	0
Flavivirga eckloniae	1803846	0	0	0	0	0	0	0	0	0	0	0	0	0	0	0	0	0	0
Rahnella sp. ERMR1:05	1805933	0	0	0	0	0	0	0	0	0	0	0	0	0	0	0	0	0	0
Enterobacter roggenkampii	1812935	0	0	0.00014	0	0	0	0	0	0	0	0	1e-05	0	0	0	0	0	0
Oceanobacillus iheyensis	182710	0	0	0	0	0	0	0	0	0	0	0	0	0	0	0	0	0	0
Lactobacillus allii	1847728	0	0	1e-05	0	0	0	0	0	0	0	0	1e-05	0	0	0	0	0	0
Murdochiella vagi0lis	1852373	0	0	0	0	0	0	0	0	0	0	0	0	0	0	0	0	0	0
A0erococcus mediterraneensis	1870984	0	0	0	0	0	0	0	0	0	0	0	0	0	0	0	0	0	0
Lelliottia jeotgali	1907578	0	0	7e-05	0	0	0	0	0	0	0	0	0	0	0	0	0	0	0
Blautia sp. N6H1-15	1912897	0	0	0	0	0	0	0	0	0	0	0	1e-05	0	0	0	0	0	0
Sphingopyxis sp. LPB0140	1913578	0	0	0	0	0	0	0	0	0	0	0	1e-05	0	0	0	0	0	0
Enterobacter sp. SA187	1914861	0	0	9e-05	0	0	0	0	0	0	0	0	0	0	0	0	0	0	0
Citrobacter sp. CFNIH10	1920110	0	0	1e-05	0	0	0	0	0	0	0	0	0	0	0	0	0	0	0
Nostocales cyanobacterium HT-58-2	1940762	0	0	0	0	0	0	0	0	0	0	0	0	0	0	0	0	0	0
Streptococcus pasteurianus	197614	0	0	0	0	0	0	0	0	0	0	0	1e-05	0	0	0	0	0	0
Mycobacterium virus Konstantine	1982364	0	0	0	0	0	0	0	0	0	0	0	1e-05	0	0	0	0	0	0
Francisella sp. FDC440	2007306	0	0	0	0	0	0	0	0	0	0	0	1e-05	0	0	0	0	0	0
Parabacteroides sp. CT06	2025876	0	0	1e-05	0	0	0	0	0	0	0	0	0	0	0	0	0	0	0
Enterobacter cloacae complex sp.	2027919	0	0	0.0001	0	0	0	0	0	0	0	0	0	0	0	0	0	0	0
Serratia sp. MYb239	2033438	0	0	1e-05	0	0	0	0	0	0	0	0	0	0	0	0	0	0	0
Eubacterium maltosivorans	2041044	0	0	0	0	0	0	0	0	0	0	0	2e-05	0	0	0	0	0	0
Escherichia sp. E4742	2044467	0	0	0.00088	1e-05	0	0	0	0	0	0	0	0	0	0	0	0	0	0
Bacillus sp. Lzh-5	2049935	0	0	1e-05	0	0	0	0	0	0	0	0	1e-05	0	0	0	0	0	0
Enterococcus sp. FDAARGOS_375	2060307	0	0	1e-05	0	0	0	0	0	0	0	0	4e-05	0	0	0	0	0	0
Citrobacter freundii complex sp. CFNIH2	2066049	0	0	3e-05	0	0	0	0	0	0	0	0	0	0	0	0	0	0	0
Enterobacter cloacae complex sp. FDA-CDC-AR_0164	2077136	0	0	0	0	0	0	0	0	0	0	0	0	0	0	0	0	0	0
Peptostreptococcaceae bacterium oral taxon 929	2081703	0	0	0	0	0	0	0	0	0	0	0	0	0	0	0	0	0	0
Kosakonia cowanii	208223	0	0	4e-05	0	0	0	0	0	0	0	0	0	0	0	0	0	0	0
Enterobacter kobei	208224	0	0	5e-05	0	0	0	0	0	0	0	0	0	0	0	0	0	0	0
[Clostridium] bolteae	208479	0	0	1e-05	0	0	0	0	0	0	0	0	2e-05	0	0	0	0	0	0
Escherichia albertii	208962	0	0	0.00144	3e-05	0	0	0	0	0	0	0	1e-05	0	0	0	0	0	0
Mycoplasma capricolum	2095	0	0	0	0	0	0	0	0	0	0	0	0	0	0	0	0	0	0
Lactobacillus sp. CBA3605	2099788	0	0	3e-05	0	0	0	0	0	0	0	0	3e-05	0	0	0	0	0	0
Lactobacillus sp. CBA3606	2099789	0	0	6e-05	0	0	0	0	0	0	0	0	4e-05	0	0	0	0	0	0
Lactobacillus sp. D1501	2108362	0	0	8e-05	5e-05	0	0	0	0	0	0	0	8e-05	0	0	0	0	0	0
Klebsiella sp. WCHKl090001	2153354	0	0	7e-05	0	0	0	0	0	0	0	0	0	0	0	0	0	0	0
Lelliottia sp. WB101	2153385	0	0	5e-05	0	0	0	0	0	0	0	0	0	0	0	0	0	0	0
Lactobacillus sp. HBUAS52074	2304606	0	0	0	0	0	0	0	0	0	0	0	1e-05	0	0	0	0	0	0
Lactobacillus paracollinoides	240427	0	0	2e-05	0	0	0	0	0	0	0	0	2e-05	0	0	0	0	0	0
Lactobacillus sp. BHWM-4	2419772	0	0	0	0	0	0	0	0	0	0	0	0	0	0	0	0	0	0
Enterococcus sp. FDAARGOS_553	2420313	0	0	1e-05	0	0	0	0	0	0	0	0	2e-05	0	0	0	0	0	0
Bacteroides cellulosilyticus	246787	0	0	2e-05	0	0	0	0	0	0	0	0	1e-05	0	0	0	0	0	0
Spora0erobacter sp. NJN-17	2507161	0	0	0	0	0	0	0	0	0	0	0	1e-05	0	0	0	0	0	0
Bacteroides sp. A1C1	2528203	0	0	4e-05	0	0	0	0	0	0	0	0	2e-05	0	0	0	0	0	0
Citrobacter sp. LY-1	2546350	0	0	6e-05	0	0	0	0	0	0	0	0	0	0	0	0	0	0	0
Francisella tularensis	263	0	0	1e-05	0	0	0	0	0	0	0	0	0	0	0	0	0	0	0
Lactobacillus zymae	267363	0	0	1e-05	0	0	0	0	0	0	0	0	3e-05	0	0	0	0	0	0
Lactobacillus kefiranofaciens	267818	0	0	0	0	0	0	0	0	0	0	0	0	0	0	0	0	0	0
Carnobacterium divergens	2748	0	0	0	0	0	0	0	0	0	0	0	1e-05	0	0	0	0	0	0
Bifidobacterium pseudocatenulatum	28026	0	0	2e-05	0	0	0	0	0	0	0	0	1e-05	0	0	0	0	0	0
Staphylococcus lugdunensis	28035	0	0	0	0	0	0	0	0	0	0	0	1e-05	0	0	0	0	0	0
Lactobacillus curvatus	28038	0	0	1e-05	0	0	0	0	0	0	0	0	1e-05	0	0	0	0	0	0
Nostoc sp. PCC 7524	28072	0	0	0	0	0	0	0	0	0	0	0	0	0	0	0	0	0	0
Legionella sainthelensi	28087	0	0	0	0	0	0	0	0	0	0	0	0	0	0	0	0	0	0
Burkholderia gladioli	28095	0	0	1e-05	0	0	0	0	0	0	0	0	0	0	0	0	0	0	0
Bacteroides heparinolyticus	28113	0	0	1e-05	0	0	0	0	0	0	0	0	1e-05	0	0	0	0	0	0
Bacteroides ovatus	28116	0	0	1e-05	0	0	0	0	0	0	0	0	1e-05	0	0	0	0	0	0
Odoribacter splanchnicus	28118	0	0	2e-05	0	0	0	0	0	0	0	0	1e-05	0	0	0	0	0	0
Bacteroides zoogleoformans	28119	0	0	0	0	0	0	0	0	0	0	0	0	0	0	0	0	0	0
Cronobacter sakazakii	28141	0	0	9e-05	0	0	0	0	0	0	0	0	1e-05	0	0	0	0	0	0
Arcobacter butzleri	28197	0	0	0	0	0	0	0	0	0	0	0	0	0	0	0	0	0	0
Arcobacter cryaerophilus	28198	0	0	0	0	0	0	0	0	0	0	0	0	0	0	0	0	0	0
Arcanobacterium haemolyticum	28264	0	0	0	0	0	0	0	0	0	0	0	1e-05	1e-05	0	0	0	0	0
Kosakonia radicincitans	283686	0	0	0.00011	0	0	0	0	0	0	0	0	1e-05	0	0	0	0	0	0
Pseudomo0s aeruginosa	287	0	0	4e-05	0	0	0	0	0	0	0	0	0	0	0	0	0	0	0
Pseudoalteromo0s atlantica	288	0	0	0	0	0	0	0	0	0	0	0	0	0	0	0	0	0	0
Bacteroides helcogenes	290053	0	0	2e-05	0	0	0	0	0	0	0	0	0	0	0	0	0	0	0
Photorhabdus asymbiotica	291112	0	0	0	0	0	0	0	0	0	0	0	0	0	0	0	0	0	0
Lactobacillus oligofermentans	293371	0	0	1e-05	0	0	0	0	0	0	0	0	1e-05	0	0	0	0	0	0
Staphylococcus caprae	29380	0	0	0	0	0	0	0	0	0	0	0	0	0	0	0	0	0	0
Pseudomo0s savastanoi	29438	0	0	0	0	0	0	0	0	0	0	0	0	0	0	0	0	0	0
Yersinia aldovae	29483	0	0	4e-05	0	0	0	0	0	0	0	0	1e-05	0	0	0	0	0	0
Yersinia frederiksenii	29484	0	0	0.00016	0.00014	0	0	0	0	0	0	0	3e-05	0	0	0	0	0	0
Yersinia rohdei	29485	0	0	2e-05	0	0	0	0	0	0	0	0	0	0	0	0	0	0	0
Yersinia ruckeri	29486	0	0	3e-05	0	0	0	0	0	0	0	0	1e-05	0	0	0	0	0	0
Mycoplasma canis	29555	0	0	0	0	0	0	0	0	0	0	0	0	0	0	0	0	0	0
Enterobacter ludwigii	299767	0	0	6e-05	0	0	0	0	0	0	0	0	1e-05	0	0	0	0	0	0
Spodoptera frugiperda granulovirus	307454	0	0	0	0	0	0	0	0	0	0	0	1e-05	0	0	0	0	0	0
Alteromo0s mediterranea	314275	0	0	0	0	0	0	0	0	0	0	0	3e-05	0	0	0	0	0	0
Clostridium virus phiCD119	320122	0	0	1e-05	0	0	0	0	0	0	0	0	8e-05	4e-05	0	0	0	0	0
Paraglaciecola psychrophila	326544	0	0	0	0	0	0	0	0	0	0	0	0	0	0	0	0	0	0
Parvimo0s micra	33033	0	0	1e-05	0	0	0	0	0	0	0	0	4e-05	0	0	0	0	0	0
Streptococcus milleri	33040	0	0	0	0	0	0	0	0	0	0	0	1e-05	0	0	0	0	0	0
Enterococcus avium	33945	0	0	1e-05	0	0	0	0	0	0	0	0	1e-05	0	0	0	0	0	0
Lactobacillus johnsonii	33959	0	0	1e-05	0	0	0	0	0	0	0	0	3e-05	0	0	0	0	0	0
Candidatus Liberibacter africanus	34020	0	0	0	0	0	0	0	0	0	0	0	1e-05	0	0	0	0	0	0
Bacteroides dorei	357276	0	0	0.00022	7e-05	1e-05	0	0	0	0	0	0	0.00018	4e-05	1e-05	0	0	0	0
Streptococcus pseudoporcinus	361101	0	0	0	0	0	0	0	0	0	0	0	2e-05	0	0	0	0	0	0
Yersinia similis	367190	0	0	1e-05	0	0	0	0	0	0	0	0	1e-05	0	0	0	0	0	0
Clostridium saccharoperbutylacetonicum	36745	0	0	0	0	0	0	0	0	0	0	0	1e-05	0	0	0	0	0	0
Lactobacillus backii	375175	0	0	2e-05	0	0	0	0	0	0	0	0	1e-05	0	0	0	0	0	0
Janthinobacterium sp. Marseille	375286	0	0	0	0	0	0	0	0	0	0	0	0	0	0	0	0	0	0
Bacteroides salanitronis	376805	0	0	3e-05	0	0	0	0	0	0	0	0	2e-05	0	0	0	0	0	0
Photobacterium damselae	38293	0	0	0	0	0	0	0	0	0	0	0	0	0	0	0	0	0	0
[Eubacterium] eligens	39485	0	0	1e-05	0	0	0	0	0	0	0	0	5e-05	0	0	0	0	0	0
Enterobacter sp. 638	399742	0	0	7e-05	0	0	0	0	0	0	0	0	0	0	0	0	0	0	0
Cronobacter muytjensii	413501	0	0	3e-05	0	0	0	0	0	0	0	0	0	0	0	0	0	0	0
Nitrosomo0s ureae	44577	0	0	0	0	0	0	0	0	0	0	0	1e-05	0	0	0	0	0	0
Alkaliphilus oremlandii	461876	0	0	0	0	0	0	0	0	0	0	0	0	0	0	0	0	0	0
Acinetobacter baumannii	470	0	0	1e-05	0	0	0	0	0	0	0	0	2e-05	0	0	0	0	0	0
Bacteroides caccae	47678	0	0	1e-05	0	0	0	0	0	0	0	0	1e-05	0	0	0	0	0	0
Lactobacillus rhamnosus	47715	0	0	1e-05	0	0	0	0	0	0	0	0	1e-05	0	0	0	0	0	0
Lactobacillus crispatus	47770	0	0	1e-05	0	0	0	0	0	0	0	0	1e-05	0	0	0	0	0	0
Enterococcus durans	53345	0	0	1e-05	0	0	0	0	0	0	0	0	0	0	0	0	0	0	0
Lactobacillus lindneri	53444	0	0	1e-05	0	0	0	0	0	0	0	0	1e-05	0	0	0	0	0	0
Mycoplasma edwardii	53558	0	0	0	0	0	0	0	0	0	0	0	0	0	0	0	0	0	0
Cronobacter universalis	535744	0	0	2e-05	0	0	0	0	0	0	0	0	0	0	0	0	0	0	0
Peptoniphilus ivorii	54006	0	0	1e-05	0	0	0	0	0	0	0	0	4e-05	0	0	0	0	0	0
Citrobacter freundii	546	0	0	0.00033	0	0	0	0	0	0	0	0	0	0	0	0	0	0	0
Klebsiella aerogenes	548	0	0	0.00018	0	0	0	0	0	0	0	0	0	0	0	0	0	0	0
Francisella halioticida	549298	0	0	0	0	0	0	0	0	0	0	0	0	0	0	0	0	0	0
Pantoea a00tis	553	0	0	2e-05	0	0	0	0	0	0	0	0	0	0	0	0	0	0	0
Escherichia fergusonii	564	0	0	0.00041	1e-05	0	0	0	0	0	0	0	1e-05	0	0	0	0	0	0
Xanthomo0s hortorum	56454	0	0	1e-05	0	0	0	0	0	0	0	0	0	0	0	0	0	0	0
Hafnia alvei	569	0	0	0	0	0	0	0	0	0	0	0	0	0	0	0	0	0	0
Klebsiella oxytoca	571	0	0	0.00011	0	0	0	0	0	0	0	0	0	0	0	0	0	0	0
Klebsiella pneumoniae	573	0	0	0.00137	0.00024	0	0	0	0	0	0	0	4e-05	0	0	0	0	0	0
Raoultella planticola	575	0	0	5e-05	0	0	0	0	0	0	0	0	0	0	0	0	0	0	0
Proteus mirabilis	584	0	0	1e-05	0	0	0	0	0	0	0	0	0	0	0	0	0	0	0
Te0cibaculum jejuense	584609	0	0	0	0	0	0	0	0	0	0	0	1e-05	0	0	0	0	0	0
Lactobacillus paraplantarum	60520	0	0.00135167	0.0008	1e-05	0	0	0	0	0	0	0.00220336	0.00092	1e-05	0	0	0	0	0
Serratia marcescens	615	0	0	1e-05	0	0	0	0	0	0	0	0	0	0	0	0	0	0	0
Enterobacter asburiae	61645	0	0.00291974	0.0001	1e-05	0	0	0	0	0	0	0	0	0	0	0	0	0	0
Lelliottia amnige0	61646	0	0	0.00012	0	0	0	0	0	0	0	0	0	0	0	0	0	0	0
Kluyvera intermedia	61648	0	0	0.00011	0	0	0	0	0	0	0	0	0	0	0	0	0	0	0
Shigella boydii	621	0	0	0.00147	0.00085	0	0	0	0	0	0	0	1e-05	0	0	0	0	0	0
Shigella dysenteriae	622	0	0	0.00165	0.00064	0	0	0	0	0	0	0	1e-05	0	0	0	0	0	0
Yersinia intermedia	631	0	0	2e-05	2e-05	0	0	0	0	0	0	0	0	0	0	0	0	0	0
Yersinia pestis	632	0	0	0.00021	1e-05	0	0	0	0	0	0	0	4e-05	0	0	0	0	0	0
Lactobacillus koreensis	637971	0	0	1e-05	0	0	0	0	0	0	0	0	2e-05	0	0	0	0	0	0
Arsenophonus 0soniae	638	0	0	1e-05	0	0	0	0	0	0	0	0	0	0	0	0	0	0	0
Clostridium sp. DL-VIII	641107	0	0	0	0	0	0	0	0	0	0	0	1e-05	0	0	0	0	0	0
Aeromo0s hydrophila	644	0	0	1e-05	0	0	0	0	0	0	0	0	0	0	0	0	0	0	0
Aeromo0s salmonicida	645	0	0	2e-05	0	0	0	0	0	0	0	0	0	0	0	0	0	0	0
Fusobacterium sp. oral taxon 203	671211	0	0	0.00034	0.00014	7e-05	0	0	0	0	0	0	0.00012	7e-05	2e-05	2e-05	0	0	0
Vibrio vulnificus	672	0	0	0	0	0	0	0	0	0	0	0	0	0	0	0	0	0	0
Edwardsiella ictaluri	67780	0	0	1e-05	0	0	0	0	0	0	0	0	0	0	0	0	0	0	0
Vibrio 0triegens	691	0	0	0	0	0	0	0	0	0	0	0	0	0	0	0	0	0	0
Enterobacter cancerogenus	69218	0	0	9e-05	0	0	0	0	0	0	0	0	1e-05	0	0	0	0	0	0
Arcobacter trophiarum	708186	0	0	0	0	0	0	0	0	0	0	0	0	0	0	0	0	0	0
Lachnospiraceae bacterium oral taxon 500	712991	0	0	0	0	0	0	0	0	0	0	0	1e-05	0	0	0	0	0	0
Pasteurella multocida	747	0	0	1e-05	0	0	0	0	0	0	0	0	0	0	0	0	0	0	0
Aliivibrio wodanis	80852	0	0	0	0	0	0	0	0	0	0	0	0	0	0	0	0	0	0
Bacteroides thetaiotaomicron	818	0	0	2e-05	0	0	0	0	0	0	0	0	1e-05	0	0	0	0	0	0
Picrophilus torridus	82076	0	0	0	0	0	0	0	0	0	0	0	0	0	0	0	0	0	0
Parabacteroides distasonis	823	0	0	2e-05	0	0	0	0	0	0	0	0	1e-05	0	0	0	0	0	0
Fusobacterium gonidiaformans	849	0	0	0	0	0	0	0	0	0	0	0	1e-05	0	0	0	0	0	0
Fusobacterium mortiferum	850	0	0	1e-05	0	0	0	0	0	0	0	0	1e-05	0	0	0	0	0	0
Fusobacterium varium	856	0	0	2e-05	0	0	0	0	0	0	0	0	1e-05	0	0	0	0	0	0
Fusobacterium necrophorum	859	0	0	1e-05	0	0	0	0	0	0	0	0	1e-05	0	0	0	0	0	0
Fusobacterium periodonticum	860	0	0	0.00036	6e-05	0	0	0	0	0	0	0	0.00015	2e-05	0	0	0	0	0
Fusobacterium ulcerans	861	0	0	1e-05	0	0	0	0	0	0	0	0	1e-05	0	0	0	0	0	0
Enterobacter soli	885040	0	0	7e-05	0	0	0	0	0	0	0	0	0	0	0	0	0	0	0
Lactobacillus acidipiscis	89059	0	0	1e-05	0	0	0	0	0	0	0	0	1e-05	0	0	0	0	0	0
Buchnera aphidicola	9	0	0	1e-05	0	0	0	0	0	0	0	0	1e-05	0	0	0	0	0	0
Homo sapiens	9606	0	0	0.00032	0	0	0	0	0	0	0	0	0.00134	2e-05	1e-05	1e-05	0	0	0
Lactobacillus mucosae	97478	0	0	1e-05	0	0	0	0	0	0	0	0	1e-05	0	0	0	0	0	0
Staphylococcus argenteus	985002	0	0	0	0	0	0	0	0	0	0	0	0	0	0	0	0	0	0

## Sheet: final_method
Strain	Taxonomy ID	ISE (in silico even abundance distribution)		ISE (in silico log-normal abundance distribution)
		Expected abundance	Kraken2/Bracken with confidence threshold 0.1	Expected abundance	Kraken2/Bracken with confidence threshold 0.1
Enterococcus faecalis	1351	0.0833	0.06811	0.0155	0.01242
Clostridioides difficile	1496	0.0833	0.08999	0.7462	0.77891
Lactobacillus plantarum	1590	0.0833	0.06855	0.103	0.08477
Bifidobacterium adolescentis	1680	0.0833	0.04431	0.0046	0.00238
Helicobacter pylori	210	0.0833	0.03543	0.0235	0.0097
Salmonella enterica	28901	0.0833	0.11304	0.0003	0.0003
Enterobacter cloacae	550	0.0833	0.11454	0.0073	0.01046
Escherichia coli	562	0.0833	0.07897	0.0002	5e-05
Yersinia enterocolitica	630	0.0833	0.09865	0.0078	0.00899
Bacteroides fragilis	817	0.0833	0.11109	0.0004	0.00049
Bacteroides vulgatus	821	0.0833	0.10923	0.0573	0.07358
Fusobacterium nucleatum	851	0.0833	0.04456	0.034	0.01757
Lactobacillus ginsenosidimutans	1007676	0	1e-05	0	0
Lactobacillus curieae	1138822	0	1e-05	0	0
Kosakonia sacchari	1158459	0	6e-05	0	0
Lactobacillus hokkaidonensis	1193095	0	2e-05	0	0
Staphylococcus aureus	1280	0	3e-05	0	0
Streptococcus agalactiae	1311	0	3e-05	0	0
Streptococcus pyogenes	1314	0	1e-05	0	0
Enterococcus sp. HSIEG1	1316414	0	2e-05	0	3e-05
Streptococcus anginosus	1328	0	1e-05	0	2e-05
Streptococcus equi	1336	0	1e-05	0	0
Streptococcus intermedius	1338	0	1e-05	0	3e-05
Enterococcus faecium	1352	0	0.00016	0	0
Bacillus anthracis	1392	0	1e-05	0	0
Bacillus cereus	1396	0	1e-05	0	0
Clostridium phage CDMH1	1411095	0	1e-05	0	2e-05
Parageobacillus thermoglucosidasius	1426	0	1e-05	0	0
Bacillus thuringiensis	1428	0	1e-05	0	0
Candidatus Sodalis pierantonius	1486991	0	1e-05	0	0
Lactobacillus kunkeei	148814	0	1e-05	0	0
Clostridium botulinum	1491	0	1e-05	0	0
Paeniclostridium sordellii	1505	0	1e-05	0	1e-05
Clostridium sporogenes	1509	0	2e-05	0	0
Bacteroides coprosuis	151276	0	1e-05	0	0
Lactobacillus parabuchneri	152331	0	1e-05	0	0
Enterobacter sp. E20	1560339	0	1e-05	0	0
Lactobacillus acidophilus	1579	0	1e-05	0	0
Lactobacillus brevis	1580	0	2e-05	0	0
Lactobacillus buchneri	1581	0	1e-05	0	0
Lactobacillus casei	1582	0	2e-05	0	0
Fusobacterium hwasookii	1583098	0	0.00044	0	4e-05
Lactobacillus delbrueckii	1584	0	1e-05	0	0
Enterobacter hormaechei	158836	0	0.00036	0	0
Lactobacillus pentosus	1589	0	0.0005	0	0
Lactobacillus reuteri	1598	0	2e-05	0	0
Lactobacillus sakei	1599	0	1e-05	0	0
Lactobacillus agilis	1601	0	1e-05	0	0
Lactobacillus coryniformis	1610	0	2e-05	0	0
Lactobacillus fermentum	1613	0	1e-05	0	0
Lactobacillus salivarius	1624	0	1e-05	0	0
Lactobacillus sanfranciscensis	1625	0	1e-05	0	0
Citrobacter portucalensis	1639133	0	4e-05	0	0
Lactobacillus fuchuensis	164393	0	1e-05	0	0
Candidatus Ishikawaella capsulata	168169	0	1e-05	0	0
Bifidobacterium angulatum	1683	0	2e-05	0	0
Bifidobacterium breve	1685	0	1e-05	0	0
Gemella sp. oral taxon 928	1785995	0	1e-05	0	0
Bacteroides caecimuris	1796613	0	2e-05	0	0
Enterobacter roggenkampii	1812935	0	0.00014	0	0
Lactobacillus allii	1847728	0	1e-05	0	0
Lelliottia jeotgali	1907578	0	7e-05	0	0
Enterobacter sp. SA187	1914861	0	9e-05	0	0
Citrobacter sp. CFNIH10	1920110	0	1e-05	0	0
Parabacteroides sp. CT06	2025876	0	1e-05	0	0
Enterobacter cloacae complex sp.	2027919	0	0.0001	0	0
Serratia sp. MYb239	2033438	0	1e-05	0	0
Escherichia sp. E4742	2044467	0	0.00088	0	0
Bacillus sp. Lzh-5	2049935	0	1e-05	0	0
Enterococcus sp. FDAARGOS_375	2060307	0	1e-05	0	0
Citrobacter freundii complex sp. CFNIH2	2066049	0	3e-05	0	0
Kosakonia cowanii	208223	0	4e-05	0	0
Enterobacter kobei	208224	0	5e-05	0	0
[Clostridium] bolteae	208479	0	1e-05	0	0
Escherichia albertii	208962	0	0.00144	0	0
Lactobacillus sp. CBA3605	2099788	0	3e-05	0	0
Lactobacillus sp. CBA3606	2099789	0	6e-05	0	0
Lactobacillus sp. D1501	2108362	0	8e-05	0	0
Klebsiella sp. WCHKl090001	2153354	0	7e-05	0	0
Lelliottia sp. WB101	2153385	0	5e-05	0	0
Lactobacillus paracollinoides	240427	0	2e-05	0	0
Enterococcus sp. FDAARGOS_553	2420313	0	1e-05	0	0
Bacteroides cellulosilyticus	246787	0	2e-05	0	0
Bacteroides sp. A1C1	2528203	0	4e-05	0	0
Citrobacter sp. LY-1	2546350	0	6e-05	0	0
Francisella tularensis	263	0	1e-05	0	0
Lactobacillus zymae	267363	0	1e-05	0	0
Bifidobacterium pseudocatenulatum	28026	0	2e-05	0	0
Lactobacillus curvatus	28038	0	1e-05	0	0
Burkholderia gladioli	28095	0	1e-05	0	0
Bacteroides heparinolyticus	28113	0	1e-05	0	0
Bacteroides ovatus	28116	0	1e-05	0	0
Odoribacter splanchnicus	28118	0	2e-05	0	0
Cronobacter sakazakii	28141	0	9e-05	0	0
Arcanobacterium haemolyticum	28264	0	0	0	1e-05
Kosakonia radicincitans	283686	0	0.00011	0	0
Pseudomo0s aeruginosa	287	0	4e-05	0	0
Bacteroides helcogenes	290053	0	2e-05	0	0
Lactobacillus oligofermentans	293371	0	1e-05	0	0
Yersinia aldovae	29483	0	4e-05	0	0
Yersinia frederiksenii	29484	0	0.00016	0	0
Yersinia rohdei	29485	0	2e-05	0	0
Yersinia ruckeri	29486	0	3e-05	0	0
Enterobacter ludwigii	299767	0	6e-05	0	0
Clostridium virus phiCD119	320122	0	1e-05	0	4e-05
Parvimo0s micra	33033	0	1e-05	0	0
Enterococcus avium	33945	0	1e-05	0	0
Lactobacillus johnsonii	33959	0	1e-05	0	0
Bacteroides dorei	357276	0	0.00022	0	4e-05
Yersinia similis	367190	0	1e-05	0	0
Lactobacillus backii	375175	0	2e-05	0	0
Bacteroides salanitronis	376805	0	3e-05	0	0
[Eubacterium] eligens	39485	0	1e-05	0	0
Enterobacter sp. 638	399742	0	7e-05	0	0
Cronobacter muytjensii	413501	0	3e-05	0	0
Acinetobacter baumannii	470	0	1e-05	0	0
Bacteroides caccae	47678	0	1e-05	0	0
Lactobacillus rhamnosus	47715	0	1e-05	0	0
Lactobacillus crispatus	47770	0	1e-05	0	0
Enterococcus durans	53345	0	1e-05	0	0
Lactobacillus lindneri	53444	0	1e-05	0	0
Cronobacter universalis	535744	0	2e-05	0	0
Peptoniphilus ivorii	54006	0	1e-05	0	0
Citrobacter freundii	546	0	0.00033	0	0
Klebsiella aerogenes	548	0	0.00018	0	0
Pantoea a00tis	553	0	2e-05	0	0
Escherichia fergusonii	564	0	0.00041	0	0
Xanthomo0s hortorum	56454	0	1e-05	0	0
Klebsiella oxytoca	571	0	0.00011	0	0
Klebsiella pneumoniae	573	0	0.00137	0	0
Raoultella planticola	575	0	5e-05	0	0
Proteus mirabilis	584	0	1e-05	0	0
Lactobacillus paraplantarum	60520	0	0.0008	0	1e-05
Serratia marcescens	615	0	1e-05	0	0
Enterobacter asburiae	61645	0	0.0001	0	0
Lelliottia amnige0	61646	0	0.00012	0	0
Kluyvera intermedia	61648	0	0.00011	0	0
Shigella boydii	621	0	0.00147	0	0
Shigella dysenteriae	622	0	0.00165	0	0
Yersinia intermedia	631	0	2e-05	0	0
Yersinia pestis	632	0	0.00021	0	0
Lactobacillus koreensis	637971	0	1e-05	0	0
Arsenophonus 0soniae	638	0	1e-05	0	0
Aeromo0s hydrophila	644	0	1e-05	0	0
Aeromo0s salmonicida	645	0	2e-05	0	0
Fusobacterium sp. oral taxon 203	671211	0	0.00034	0	7e-05
Edwardsiella ictaluri	67780	0	1e-05	0	0
Enterobacter cancerogenus	69218	0	9e-05	0	0
Pasteurella multocida	747	0	1e-05	0	0
Bacteroides thetaiotaomicron	818	0	2e-05	0	0
Parabacteroides distasonis	823	0	2e-05	0	0
Fusobacterium mortiferum	850	0	1e-05	0	0
Fusobacterium varium	856	0	2e-05	0	0
Fusobacterium necrophorum	859	0	1e-05	0	0
Fusobacterium periodonticum	860	0	0.00036	0	2e-05
Fusobacterium ulcerans	861	0	1e-05	0	0
Enterobacter soli	885040	0	7e-05	0	0
Lactobacillus acidipiscis	89059	0	1e-05	0	0
Buchnera aphidicola	9	0	1e-05	0	0
Homo sapiens	9606	0	0.00032	0	2e-05
Lactobacillus mucosae	97478	0	1e-05	0	0
